# Supplementary material for: Whole-Genome Sequencing Analysis Revealed High Genomic Variability, Recombination Events and Mobile Genetic Elements in Streptococcus uberis Strains Isolated from Bovine Mastitis in Colombian Dairy Herds
Source: Antibiotics (Basel). 2025 Mar 12;14(3):297. doi: 10.3390/antibiotics14030297 (PMC11939407; doi:10.3390/antibiotics14030297)
Supplement: Supplementary file 1 [file antibiotics-14-00297-s001.zip › Table S1.xlsx]

## Sheet: gene_presence_absence
Gene	Non-unique Gene name	Annotation	No. isolates	No. sequences	Avg sequences per isolate	Genome Fragment	Order within Fragment	Accessory Fragment	Accessory Order with Fragment	QC	Min group size nuc	Max group size nuc	Avg group size nuc	PROKKA_02082023_m10	PROKKA_02082023_m11	PROKKA_02082023_m12	PROKKA_02082023_m2	PROKKA_02082023_m3	PROKKA_02082023_m5	PROKKA_02082023_m6	PROKKA_02082023_m7	PROKKA_02082023_m8	PROKKA_02082023_m9
menH_1		2-succinyl-6-hydroxy-2,4-cyclohexadiene-1-carboxylate synthase	10	10	1	11	1992				689	719	714	MBMDHHHE_01491	HFGGDLGF_01698	PNODKJOK_01634	AMDJCFGP_01731	BNFGLAAC_01572	FEIEPNLK_01400	JHGKOFHH_01923	LBCAMCKI_01632	LDOMCAAH_01708	FNFAEIKL_01641
group_102		hypothetical protein	10	10	1	11	2431				179	227	222	MBMDHHHE_01365	HFGGDLGF_00155	PNODKJOK_00150	AMDJCFGP_01322	BNFGLAAC_00556	FEIEPNLK_00174	JHGKOFHH_00591	LBCAMCKI_00047	LDOMCAAH_00177	FNFAEIKL_00045
group_103		hypothetical protein	10	10	1	11	2433				233	299	285	MBMDHHHE_01367	HFGGDLGF_00157	PNODKJOK_00152	AMDJCFGP_01320	BNFGLAAC_00554	FEIEPNLK_00176	JHGKOFHH_00589	LBCAMCKI_00049	LDOMCAAH_00179	FNFAEIKL_00047
puuD		Gamma-glutamyl-gamma-aminobutyrate hydrolase PuuD	10	10	1	11	1984				701	707	701	MBMDHHHE_01483	HFGGDLGF_01700	PNODKJOK_01625	AMDJCFGP_01739	BNFGLAAC_01564	FEIEPNLK_01398	JHGKOFHH_01931	LBCAMCKI_01624	LDOMCAAH_01706	FNFAEIKL_01633
ppk		Polyphosphate kinase	10	10	1	11	2081				1547	2123	2065	MBMDHHHE_01520	HFGGDLGF_01641	PNODKJOK_01663	AMDJCFGP_01702	BNFGLAAC_01643	FEIEPNLK_01426	JHGKOFHH_01799	LBCAMCKI_01662	LDOMCAAH_01741	FNFAEIKL_01687
group_112		hypothetical protein	10	10	1	11	2114				143	143	143	MBMDHHHE_01551	HFGGDLGF_01610	PNODKJOK_01694	AMDJCFGP_01671	BNFGLAAC_01674	FEIEPNLK_01457	JHGKOFHH_01958	LBCAMCKI_01879	LDOMCAAH_01783	FNFAEIKL_01512
group_113		hypothetical protein	10	10	1	11	2177				410	410	410	MBMDHHHE_01574	HFGGDLGF_01467	PNODKJOK_01616	AMDJCFGP_01626	BNFGLAAC_01692	FEIEPNLK_01480	JHGKOFHH_01664	LBCAMCKI_01364	LDOMCAAH_01569	FNFAEIKL_01496
group_114		hypothetical protein	10	10	1	11	2180				1436	1457	1454	MBMDHHHE_01577	HFGGDLGF_01470	PNODKJOK_01613	AMDJCFGP_01623	BNFGLAAC_01695	FEIEPNLK_01483	JHGKOFHH_01661	LBCAMCKI_01367	LDOMCAAH_01572	FNFAEIKL_01493
phoA		Alkaline phosphatase 4	10	10	1	11	2226				1085	1712	1647	MBMDHHHE_01608	HFGGDLGF_01510	PNODKJOK_01574	AMDJCFGP_01592	BNFGLAAC_01729	FEIEPNLK_01525	JHGKOFHH_01616	LBCAMCKI_01411	LDOMCAAH_01616	FNFAEIKL_01447
gshAB		Glutathione biosynthesis bifunctional protein GshAB	10	10	1	11	2254				2261	2261	2261	MBMDHHHE_01631	HFGGDLGF_01543	PNODKJOK_01542	AMDJCFGP_01559	BNFGLAAC_01761	FEIEPNLK_01551	JHGKOFHH_01593	LBCAMCKI_01433	LDOMCAAH_01639	FNFAEIKL_01423
group_123		hypothetical protein	10	10	1	11	2286				872	1091	917	MBMDHHHE_01659	HFGGDLGF_01571	PNODKJOK_01513	AMDJCFGP_01530	BNFGLAAC_01789	FEIEPNLK_01579	JHGKOFHH_01565	LBCAMCKI_01461	LDOMCAAH_01667	FNFAEIKL_01395
group_124		hypothetical protein	10	10	1	11	2305				230	317	308	MBMDHHHE_01678	HFGGDLGF_01590	PNODKJOK_01494	AMDJCFGP_01511	BNFGLAAC_01808	FEIEPNLK_01598	JHGKOFHH_01546	LBCAMCKI_01480	LDOMCAAH_01686	FNFAEIKL_01376
tagU_1		Polyisoprenyl-teichoic acid--peptidoglycan teichoic acid transferase TagU	10	10	1	11	1806				1289	1316	1291	MBMDHHHE_00024	HFGGDLGF_00708	PNODKJOK_00686	AMDJCFGP_01186	BNFGLAAC_01161	FEIEPNLK_00986	JHGKOFHH_01126	LBCAMCKI_00595	LDOMCAAH_01531	FNFAEIKL_00974
yfeW		Putative D-alanyl-D-alanine carboxypeptidase	10	10	1	11	1922				932	932	932	MBMDHHHE_00114	HFGGDLGF_00797	PNODKJOK_00775	AMDJCFGP_01096	BNFGLAAC_01250	FEIEPNLK_01076	JHGKOFHH_01037	LBCAMCKI_00684	LDOMCAAH_01386	FNFAEIKL_01064
group_141		hypothetical protein	10	10	1	11	1924				701	908	887	MBMDHHHE_00116	HFGGDLGF_00799	PNODKJOK_00777	AMDJCFGP_01094	BNFGLAAC_01252	FEIEPNLK_01078	JHGKOFHH_01035	LBCAMCKI_00686	LDOMCAAH_01384	FNFAEIKL_01066
group_142		hypothetical protein	10	10	1	11	1948				320	329	320	MBMDHHHE_00139	HFGGDLGF_00822	PNODKJOK_00800	AMDJCFGP_01071	BNFGLAAC_01275	FEIEPNLK_01101	JHGKOFHH_01012	LBCAMCKI_00709	LDOMCAAH_01361	FNFAEIKL_01089
citG		2-(5''-triphosphoribosyl)-3'-dephosphocoenzyme-A synthase	10	10	1	11	1951				887	887	887	MBMDHHHE_00142	HFGGDLGF_00825	PNODKJOK_00803	AMDJCFGP_01068	BNFGLAAC_01278	FEIEPNLK_01104	JHGKOFHH_01009	LBCAMCKI_00712	LDOMCAAH_01358	FNFAEIKL_01092
group_144		hypothetical protein	10	10	1	11	1952				1055	1061	1056	MBMDHHHE_00143	HFGGDLGF_00826	PNODKJOK_00804	AMDJCFGP_01067	BNFGLAAC_01279	FEIEPNLK_01105	JHGKOFHH_01008	LBCAMCKI_00713	LDOMCAAH_01357	FNFAEIKL_01093
group_145		Nucleoid-associated protein	10	10	1	11	1741				299	299	299	MBMDHHHE_00156	HFGGDLGF_00838	PNODKJOK_00816	AMDJCFGP_01024	BNFGLAAC_01291	FEIEPNLK_01117	JHGKOFHH_00996	LBCAMCKI_00725	LDOMCAAH_01331	FNFAEIKL_01105
rimI		N-alpha-acetyltransferase RimI	10	10	1	11	1710				425	425	425	MBMDHHHE_00162	HFGGDLGF_00844	PNODKJOK_00822	AMDJCFGP_01018	BNFGLAAC_01297	FEIEPNLK_01123	JHGKOFHH_00990	LBCAMCKI_00731	LDOMCAAH_01325	FNFAEIKL_01111
tsaB		tRNA threonylcarbamoyladenosine biosynthesis protein TsaB	10	10	1	11	1709				692	692	692	MBMDHHHE_00163	HFGGDLGF_00845	PNODKJOK_00823	AMDJCFGP_01017	BNFGLAAC_01298	FEIEPNLK_01124	JHGKOFHH_00989	LBCAMCKI_00732	LDOMCAAH_01324	FNFAEIKL_01112
fpuB		Petrobactin import system permease protein FpuB	10	10	1	11	1229				1007	1007	1007	MBMDHHHE_01262	HFGGDLGF_00070	PNODKJOK_00069	AMDJCFGP_01425	BNFGLAAC_00661	FEIEPNLK_00070	JHGKOFHH_00676	LBCAMCKI_01564	LDOMCAAH_00070	FNFAEIKL_01583
group_1476		hypothetical protein	10	10	1	11	607				899	899	899	MBMDHHHE_00892	HFGGDLGF_01162	PNODKJOK_01137	AMDJCFGP_00317	BNFGLAAC_01087	FEIEPNLK_00754	JHGKOFHH_01466	LBCAMCKI_01033	LDOMCAAH_00756	FNFAEIKL_00625
group_1477		hypothetical protein	10	10	1	11	2495				275	275	275	MBMDHHHE_01427	HFGGDLGF_00217	PNODKJOK_00212	AMDJCFGP_01260	BNFGLAAC_00494	FEIEPNLK_00236	JHGKOFHH_00528	LBCAMCKI_00109	LDOMCAAH_00240	FNFAEIKL_00107
rplS		50S ribosomal protein L19	10	10	1	11	2567				347	347	347	MBMDHHHE_00450	HFGGDLGF_00283	PNODKJOK_00277	AMDJCFGP_00748	BNFGLAAC_00424	FEIEPNLK_00307	JHGKOFHH_00456	LBCAMCKI_00182	LDOMCAAH_00313	FNFAEIKL_00179
prsA		Foldase protein PrsA	10	10	1	11	302				944	944	944	MBMDHHHE_01051	HFGGDLGF_01316	PNODKJOK_01310	AMDJCFGP_00159	BNFGLAAC_00874	FEIEPNLK_01617	JHGKOFHH_01292	LBCAMCKI_01206	LDOMCAAH_00914	FNFAEIKL_00803
rnmV		Ribonuclease M5	10	10	1	11	1682				587	617	602	MBMDHHHE_00190	HFGGDLGF_00872	PNODKJOK_00850	AMDJCFGP_00990	BNFGLAAC_01325	FEIEPNLK_01151	JHGKOFHH_00962	LBCAMCKI_00759	LDOMCAAH_01297	FNFAEIKL_01139
atpD		ATP synthase subunit beta	10	10	1	11	2610				1406	1406	1406	MBMDHHHE_00478	HFGGDLGF_00311	PNODKJOK_00305	AMDJCFGP_00708	BNFGLAAC_00334	FEIEPNLK_00348	JHGKOFHH_00428	LBCAMCKI_00210	LDOMCAAH_00341	FNFAEIKL_00207
group_1481		hypothetical protein	10	10	1	11	525				305	305	305	MBMDHHHE_00968	HFGGDLGF_01237	PNODKJOK_01212	AMDJCFGP_00238	BNFGLAAC_01008	FEIEPNLK_00829	JHGKOFHH_01391	LBCAMCKI_01108	LDOMCAAH_00831	FNFAEIKL_00704
glgC		Glucose-1-phosphate adenylyltransferase	10	10	1	11	2600				1139	1139	1139	MBMDHHHE_00468	HFGGDLGF_00301	PNODKJOK_00295	AMDJCFGP_00718	BNFGLAAC_00344	FEIEPNLK_00338	JHGKOFHH_00438	LBCAMCKI_00200	LDOMCAAH_00331	FNFAEIKL_00197
rplF		50S ribosomal protein L6	10	10	1	13	26				536	536	536	MBMDHHHE_01808	HFGGDLGF_01821	PNODKJOK_01804	AMDJCFGP_01837	BNFGLAAC_01922	FEIEPNLK_01872	JHGKOFHH_01896	LBCAMCKI_01866	LDOMCAAH_01971	FNFAEIKL_01878
rodA		Peptidoglycan glycosyltransferase RodA	10	10	1	11	2569				1214	1214	1214	MBMDHHHE_00453	HFGGDLGF_00286	PNODKJOK_00280	AMDJCFGP_00745	BNFGLAAC_00371	FEIEPNLK_00310	JHGKOFHH_00453	LBCAMCKI_00185	LDOMCAAH_00316	FNFAEIKL_00182
group_1485		Putative universal stress protein	10	10	1	11	1857				452	452	452	MBMDHHHE_00075	HFGGDLGF_00758	PNODKJOK_00736	AMDJCFGP_01135	BNFGLAAC_01211	FEIEPNLK_01037	JHGKOFHH_01076	LBCAMCKI_00645	LDOMCAAH_01480	FNFAEIKL_01025
lacD		Tagatose 1,6-diphosphate aldolase	10	10	1	11	992				980	980	980	MBMDHHHE_00600	HFGGDLGF_00425	PNODKJOK_00419	AMDJCFGP_00586	BNFGLAAC_00219	FEIEPNLK_00465	JHGKOFHH_00247	LBCAMCKI_00332	LDOMCAAH_00463	FNFAEIKL_00332
oppF		Oligopeptide transport ATP-binding protein OppF	10	10	1	11	1706				935	935	935	MBMDHHHE_00166	HFGGDLGF_00848	PNODKJOK_00826	AMDJCFGP_01014	BNFGLAAC_01301	FEIEPNLK_01127	JHGKOFHH_00986	LBCAMCKI_00735	LDOMCAAH_01321	FNFAEIKL_01115
group_1488		hypothetical protein	10	10	1	11	2504				212	212	212	MBMDHHHE_01436	HFGGDLGF_00226	PNODKJOK_00221	AMDJCFGP_01251	BNFGLAAC_00485	FEIEPNLK_00245	JHGKOFHH_00519	LBCAMCKI_00119	LDOMCAAH_00249	FNFAEIKL_00116
rpmB		50S ribosomal protein L28	10	10	1	14	55				188	188	188	MBMDHHHE_01841	HFGGDLGF_01854	PNODKJOK_01864	AMDJCFGP_01895	BNFGLAAC_01981	FEIEPNLK_01905	JHGKOFHH_01839	LBCAMCKI_01796	LDOMCAAH_01918	FNFAEIKL_01826
citF		Citrate lyase alpha chain	10	10	1	11	1941				1532	1532	1532	MBMDHHHE_00133	HFGGDLGF_00816	PNODKJOK_00794	AMDJCFGP_01077	BNFGLAAC_01269	FEIEPNLK_01095	JHGKOFHH_01018	LBCAMCKI_00703	LDOMCAAH_01367	FNFAEIKL_01083
group_1491		hypothetical protein	10	10	1	11	1928				278	278	278	MBMDHHHE_00120	HFGGDLGF_00803	PNODKJOK_00781	AMDJCFGP_01090	BNFGLAAC_01256	FEIEPNLK_01082	JHGKOFHH_01031	LBCAMCKI_00690	LDOMCAAH_01380	FNFAEIKL_01070
group_1492	gph_3	Phosphoglycolate phosphatase	10	10	1	11	2570				560	560	560	MBMDHHHE_00454	HFGGDLGF_00287	PNODKJOK_00281	AMDJCFGP_00744	BNFGLAAC_00370	FEIEPNLK_00311	JHGKOFHH_00452	LBCAMCKI_00186	LDOMCAAH_00317	FNFAEIKL_00183
spxA_1		Regulatory protein Spx	10	10	1	11	750				404	404	404	MBMDHHHE_00796	HFGGDLGF_00637	PNODKJOK_00615	AMDJCFGP_00415	BNFGLAAC_00048	FEIEPNLK_00657	JHGKOFHH_00048	LBCAMCKI_00524	LDOMCAAH_00659	FNFAEIKL_00528
hup		DNA-binding protein HU	10	10	1	11	266				275	275	275	MBMDHHHE_01087	HFGGDLGF_01352	PNODKJOK_01346	AMDJCFGP_00123	BNFGLAAC_00838	FEIEPNLK_01653	JHGKOFHH_01256	LBCAMCKI_01242	LDOMCAAH_00950	FNFAEIKL_00839
group_1495		hypothetical protein	10	10	1	11	506				128	128	128	MBMDHHHE_00987	HFGGDLGF_01256	PNODKJOK_01231	AMDJCFGP_00219	BNFGLAAC_00989	FEIEPNLK_00848	JHGKOFHH_01372	LBCAMCKI_01127	LDOMCAAH_00850	FNFAEIKL_00723
artQ_2		Arginine transport system permease protein ArtQ	10	10	1	11	254				689	689	689	MBMDHHHE_01099	HFGGDLGF_01364	PNODKJOK_01358	AMDJCFGP_00111	BNFGLAAC_00826	FEIEPNLK_01665	JHGKOFHH_01244	LBCAMCKI_01254	LDOMCAAH_00962	FNFAEIKL_00851
rpsN2		Alternate 30S ribosomal protein S14	10	10	1	11	1712				269	269	269	MBMDHHHE_00160	HFGGDLGF_00842	PNODKJOK_00820	AMDJCFGP_01020	BNFGLAAC_01295	FEIEPNLK_01121	JHGKOFHH_00992	LBCAMCKI_00729	LDOMCAAH_01327	FNFAEIKL_01109
nusB		Transcription antitermination protein NusB	10	10	1	11	1899				428	428	428	MBMDHHHE_00091	HFGGDLGF_00774	PNODKJOK_00752	AMDJCFGP_01119	BNFGLAAC_01227	FEIEPNLK_01053	JHGKOFHH_01060	LBCAMCKI_00661	LDOMCAAH_01409	FNFAEIKL_01041
group_1499		Putative glycerol transporter	10	10	1	11	1936				344	344	344	MBMDHHHE_00128	HFGGDLGF_00811	PNODKJOK_00789	AMDJCFGP_01082	BNFGLAAC_01264	FEIEPNLK_01090	JHGKOFHH_01023	LBCAMCKI_00698	LDOMCAAH_01372	FNFAEIKL_01078
group_15		hypothetical protein	10	10	1	11	823				128	218	191	MBMDHHHE_00713	HFGGDLGF_00554	PNODKJOK_00532	AMDJCFGP_00471	BNFGLAAC_00104	FEIEPNLK_00574	JHGKOFHH_00131	LBCAMCKI_00441	LDOMCAAH_00575	FNFAEIKL_00444
rplT		50S ribosomal protein L20	10	10	1	11	1071				359	359	359	MBMDHHHE_00525	HFGGDLGF_00350	PNODKJOK_00344	AMDJCFGP_00661	BNFGLAAC_00295	FEIEPNLK_00390	JHGKOFHH_00388	LBCAMCKI_00257	LDOMCAAH_00388	FNFAEIKL_00255
group_1501		hypothetical protein	10	10	1	11	2502				1292	1292	1292	MBMDHHHE_01434	HFGGDLGF_00224	PNODKJOK_00219	AMDJCFGP_01253	BNFGLAAC_00487	FEIEPNLK_00243	JHGKOFHH_00521	LBCAMCKI_00117	LDOMCAAH_00247	FNFAEIKL_00114
apt		Adenine phosphoribosyltransferase	10	10	1	11	536				518	518	518	MBMDHHHE_00957	HFGGDLGF_01226	PNODKJOK_01201	AMDJCFGP_00249	BNFGLAAC_01019	FEIEPNLK_00818	JHGKOFHH_01402	LBCAMCKI_01097	LDOMCAAH_00820	FNFAEIKL_00693
mtsA		Metal ABC transporter substrate-binding lipoprotein	10	10	1	11	2402				932	932	932	MBMDHHHE_01336	HFGGDLGF_00123	PNODKJOK_00121	AMDJCFGP_01351	BNFGLAAC_00585	FEIEPNLK_00145	JHGKOFHH_00623	LBCAMCKI_00019	LDOMCAAH_00146	FNFAEIKL_00014
group_1504		hypothetical protein	10	10	1	11	1210				524	524	524	MBMDHHHE_01243	HFGGDLGF_00051	PNODKJOK_00050	AMDJCFGP_01444	BNFGLAAC_00680	FEIEPNLK_00051	JHGKOFHH_00695	LBCAMCKI_01545	LDOMCAAH_00051	FNFAEIKL_01564
rnpA		Ribonuclease P protein component	10	10	1	11	1657				359	359	359	MBMDHHHE_00212	HFGGDLGF_00894	PNODKJOK_00872	AMDJCFGP_00971	BNFGLAAC_01344	FEIEPNLK_01173	JHGKOFHH_00940	LBCAMCKI_00781	LDOMCAAH_01275	FNFAEIKL_01161
pyrR		Bifunctional protein PyrR	10	10	1	11	1053				521	521	521	MBMDHHHE_00543	HFGGDLGF_00368	PNODKJOK_00362	AMDJCFGP_00643	BNFGLAAC_00277	FEIEPNLK_00408	JHGKOFHH_00370	LBCAMCKI_00275	LDOMCAAH_00406	FNFAEIKL_00273
group_1507		Putative protein phosphatase 2C-type	10	10	1	12	31				740	740	740	MBMDHHHE_01758	HFGGDLGF_01770	PNODKJOK_01727	AMDJCFGP_01760	BNFGLAAC_01845	FEIEPNLK_01823	JHGKOFHH_01692	LBCAMCKI_01770	LDOMCAAH_01824	FNFAEIKL_01785
group_1508		hypothetical protein	10	10	1	11	2490				815	815	815	MBMDHHHE_01422	HFGGDLGF_00212	PNODKJOK_00207	AMDJCFGP_01265	BNFGLAAC_00499	FEIEPNLK_00231	JHGKOFHH_00533	LBCAMCKI_00104	LDOMCAAH_00235	FNFAEIKL_00102
suhB		Fructose-1,6-bisphosphatase/inositol-1-monophosphatase	10	10	1	11	752				761	761	761	MBMDHHHE_00794	HFGGDLGF_00635	PNODKJOK_00613	AMDJCFGP_00417	BNFGLAAC_00050	FEIEPNLK_00655	JHGKOFHH_00050	LBCAMCKI_00522	LDOMCAAH_00657	FNFAEIKL_00526
drrA		Daunorubicin/doxorubicin resistance ATP-binding protein DrrA	10	10	1	11	1662				854	854	854	MBMDHHHE_00208	HFGGDLGF_00891	PNODKJOK_00869	AMDJCFGP_00974	BNFGLAAC_01341	FEIEPNLK_01169	JHGKOFHH_00943	LBCAMCKI_00777	LDOMCAAH_01279	FNFAEIKL_01157
group_1510	acdA_1	Acyl-CoA dehydrogenase	10	10	1	11	491				1205	1205	1205	MBMDHHHE_01002	HFGGDLGF_01271	PNODKJOK_01246	AMDJCFGP_00204	BNFGLAAC_00974	FEIEPNLK_00863	JHGKOFHH_01357	LBCAMCKI_01142	LDOMCAAH_00865	FNFAEIKL_00738
spxA_2		Regulatory protein Spx	10	10	1	11	1544				398	398	398	MBMDHHHE_00321	HFGGDLGF_01002	PNODKJOK_00981	AMDJCFGP_00865	BNFGLAAC_01453	FEIEPNLK_01284	JHGKOFHH_00831	LBCAMCKI_00886	LDOMCAAH_01168	FNFAEIKL_01271
group_1512		putative protein	10	10	1	14	54				365	365	365	MBMDHHHE_01840	HFGGDLGF_01853	PNODKJOK_01863	AMDJCFGP_01896	BNFGLAAC_01980	FEIEPNLK_01904	JHGKOFHH_01838	LBCAMCKI_01797	LDOMCAAH_01917	FNFAEIKL_01825
yccF		Inner membrane protein YccF	10	10	1	11	2520				365	365	365	MBMDHHHE_01450	HFGGDLGF_00235	PNODKJOK_00230	AMDJCFGP_01237	BNFGLAAC_00471	FEIEPNLK_00259	JHGKOFHH_00504	LBCAMCKI_00134	LDOMCAAH_00265	FNFAEIKL_00132
der		GTPase Der	10	10	1	11	1192				1310	1310	1310	MBMDHHHE_01225	HFGGDLGF_00033	PNODKJOK_00032	AMDJCFGP_01462	BNFGLAAC_00698	FEIEPNLK_00033	JHGKOFHH_00713	LBCAMCKI_01527	LDOMCAAH_00033	FNFAEIKL_01546
fabH		3-oxoacyl-[acyl-carrier-protein] synthase 3	10	10	1	11	1827				974	974	974	MBMDHHHE_00045	HFGGDLGF_00729	PNODKJOK_00707	AMDJCFGP_01165	BNFGLAAC_01182	FEIEPNLK_01007	JHGKOFHH_01105	LBCAMCKI_00616	LDOMCAAH_01510	FNFAEIKL_00995
ftsL		Cell division protein FtsL	10	10	1	12	65				323	323	323	MBMDHHHE_01724	HFGGDLGF_01736	PNODKJOK_01761	AMDJCFGP_01794	BNFGLAAC_01879	FEIEPNLK_01789	JHGKOFHH_01726	LBCAMCKI_01736	LDOMCAAH_01858	FNFAEIKL_01751
tilS		tRNA(Ile)-lysidine synthase	10	10	1	11	1429				1283	1283	1283	MBMDHHHE_00426	HFGGDLGF_01111	PNODKJOK_01086	AMDJCFGP_00772	BNFGLAAC_01554	FEIEPNLK_01389	JHGKOFHH_00749	LBCAMCKI_00971	LDOMCAAH_01065	FNFAEIKL_01354
msrA		Peptide methionine sulfoxide reductase MsrA	10	10	1	11	2414				509	509	509	MBMDHHHE_01348	HFGGDLGF_00138	PNODKJOK_00133	AMDJCFGP_01339	BNFGLAAC_00574	FEIEPNLK_00157	JHGKOFHH_00608	LBCAMCKI_00030	LDOMCAAH_00160	FNFAEIKL_00028
group_1519		hypothetical protein	10	10	1	11	2394				236	236	236	MBMDHHHE_01328	HFGGDLGF_00115	PNODKJOK_00113	AMDJCFGP_01359	BNFGLAAC_00593	FEIEPNLK_00137	JHGKOFHH_00631	LBCAMCKI_00011	LDOMCAAH_00138	FNFAEIKL_00006
group_1520		hypothetical protein	10	10	1	11	1076				488	488	488	MBMDHHHE_00520	HFGGDLGF_00345	PNODKJOK_00339	AMDJCFGP_00666	BNFGLAAC_00300	FEIEPNLK_00385	JHGKOFHH_00393	LBCAMCKI_00252	LDOMCAAH_00383	FNFAEIKL_00250
group_1521		hypothetical protein	10	10	1	11	1801				791	791	791	MBMDHHHE_00019	HFGGDLGF_00703	PNODKJOK_00681	AMDJCFGP_01191	BNFGLAAC_01156	FEIEPNLK_00981	JHGKOFHH_01131	LBCAMCKI_00590	LDOMCAAH_01536	FNFAEIKL_00969
rplX		50S ribosomal protein L24	10	10	1	13	29				305	305	305	MBMDHHHE_01805	HFGGDLGF_01817	PNODKJOK_01808	AMDJCFGP_01841	BNFGLAAC_01925	FEIEPNLK_01869	JHGKOFHH_01893	LBCAMCKI_01863	LDOMCAAH_01968	FNFAEIKL_01875
liaR		Transcriptional regulatory protein LiaR	10	10	1	12	27				641	641	641	MBMDHHHE_01762	HFGGDLGF_01774	PNODKJOK_01723	AMDJCFGP_01756	BNFGLAAC_01841	FEIEPNLK_01827	JHGKOFHH_01688	LBCAMCKI_01774	LDOMCAAH_01820	FNFAEIKL_01789
nrdD_1		Anaerobic ribonucleoside-triphosphate reductase	10	10	1	11	782				338	338	338	MBMDHHHE_00765	HFGGDLGF_00606	PNODKJOK_00584	AMDJCFGP_00446	BNFGLAAC_00079	FEIEPNLK_00626	JHGKOFHH_00079	LBCAMCKI_00493	LDOMCAAH_00628	FNFAEIKL_00497
rpsR		30S ribosomal protein S18	10	10	1	11	1907				239	239	239	MBMDHHHE_00099	HFGGDLGF_00782	PNODKJOK_00760	AMDJCFGP_01111	BNFGLAAC_01235	FEIEPNLK_01061	JHGKOFHH_01052	LBCAMCKI_00669	LDOMCAAH_01401	FNFAEIKL_01049
group_1526		hypothetical protein	10	10	1	11	1933				350	350	350	MBMDHHHE_00125	HFGGDLGF_00808	PNODKJOK_00786	AMDJCFGP_01085	BNFGLAAC_01261	FEIEPNLK_01087	JHGKOFHH_01026	LBCAMCKI_00695	LDOMCAAH_01375	FNFAEIKL_01075
arlR_1		Response regulator ArlR	10	10	1	11	760				674	674	674	MBMDHHHE_00786	HFGGDLGF_00627	PNODKJOK_00605	AMDJCFGP_00425	BNFGLAAC_00058	FEIEPNLK_00647	JHGKOFHH_00058	LBCAMCKI_00514	LDOMCAAH_00649	FNFAEIKL_00518
rpmF		50S ribosomal protein L32	10	10	1	11	1526				182	182	182	MBMDHHHE_00339	HFGGDLGF_01020	PNODKJOK_00999	AMDJCFGP_00847	BNFGLAAC_01471	FEIEPNLK_01302	JHGKOFHH_00813	LBCAMCKI_00904	LDOMCAAH_01150	FNFAEIKL_01289
group_1529		hypothetical protein	10	10	1	11	2278				203	203	203	MBMDHHHE_01651	HFGGDLGF_01563	PNODKJOK_01521	AMDJCFGP_01538	BNFGLAAC_01781	FEIEPNLK_01571	JHGKOFHH_01573	LBCAMCKI_01453	LDOMCAAH_01659	FNFAEIKL_01403
group_153		hypothetical protein	10	10	1	11	1653				1310	1310	1310	MBMDHHHE_00216	HFGGDLGF_00898	PNODKJOK_00876	AMDJCFGP_00967	BNFGLAAC_01348	FEIEPNLK_01177	JHGKOFHH_00936	LBCAMCKI_00785	LDOMCAAH_01271	FNFAEIKL_01165
group_1530		hypothetical protein	10	10	1	13	47				350	350	350	MBMDHHHE_01787	HFGGDLGF_01799	PNODKJOK_01826	AMDJCFGP_01859	BNFGLAAC_01943	FEIEPNLK_01851	JHGKOFHH_01875	LBCAMCKI_01845	LDOMCAAH_01950	FNFAEIKL_01857
group_1531		hypothetical protein	10	10	1	11	1437				407	407	407	MBMDHHHE_00418	HFGGDLGF_01103	PNODKJOK_01078	AMDJCFGP_00780	BNFGLAAC_01546	FEIEPNLK_01381	JHGKOFHH_00757	LBCAMCKI_00963	LDOMCAAH_01073	FNFAEIKL_01346
pyrH		Uridylate kinase	10	10	1	11	2411				728	728	728	MBMDHHHE_01345	HFGGDLGF_00135	PNODKJOK_00130	AMDJCFGP_01342	BNFGLAAC_00577	FEIEPNLK_00154	JHGKOFHH_00611	LBCAMCKI_00027	LDOMCAAH_00157	FNFAEIKL_00025
guaB		Inosine-5'-monophosphate dehydrogenase	10	10	1	11	1448				1481	1481	1481	MBMDHHHE_00404	HFGGDLGF_01088	PNODKJOK_01064	AMDJCFGP_00794	BNFGLAAC_01532	FEIEPNLK_01367	JHGKOFHH_00771	LBCAMCKI_00949	LDOMCAAH_01087	FNFAEIKL_01332
yrrK		Putative pre-16S rRNA nuclease	10	10	1	11	1546				419	419	419	MBMDHHHE_00319	HFGGDLGF_01000	PNODKJOK_00979	AMDJCFGP_00867	BNFGLAAC_01451	FEIEPNLK_01282	JHGKOFHH_00833	LBCAMCKI_00884	LDOMCAAH_01170	FNFAEIKL_01269
gyrB		DNA gyrase subunit B	10	10	1	11	2571				1952	1952	1952	MBMDHHHE_00455	HFGGDLGF_00288	PNODKJOK_00282	AMDJCFGP_00743	BNFGLAAC_00369	FEIEPNLK_00312	JHGKOFHH_00451	LBCAMCKI_00187	LDOMCAAH_00318	FNFAEIKL_00184
purR		Pur operon repressor	10	10	1	11	1692				818	818	818	MBMDHHHE_00180	HFGGDLGF_00862	PNODKJOK_00840	AMDJCFGP_01000	BNFGLAAC_01315	FEIEPNLK_01141	JHGKOFHH_00972	LBCAMCKI_00749	LDOMCAAH_01307	FNFAEIKL_01129
guaC		GMP reductase	10	10	1	11	873				983	983	983	MBMDHHHE_00661	HFGGDLGF_00502	PNODKJOK_00483	AMDJCFGP_00522	BNFGLAAC_00155	FEIEPNLK_00526	JHGKOFHH_00183	LBCAMCKI_00392	LDOMCAAH_00527	FNFAEIKL_00393
group_1538		hypothetical protein	10	10	1	11	829				422	422	422	MBMDHHHE_00707	HFGGDLGF_00548	PNODKJOK_00526	AMDJCFGP_00477	BNFGLAAC_00110	FEIEPNLK_00568	JHGKOFHH_00137	LBCAMCKI_00435	LDOMCAAH_00569	FNFAEIKL_00438
group_1539		hypothetical protein	10	10	1	11	499				1487	1487	1487	MBMDHHHE_00994	HFGGDLGF_01263	PNODKJOK_01238	AMDJCFGP_00212	BNFGLAAC_00982	FEIEPNLK_00855	JHGKOFHH_01365	LBCAMCKI_01134	LDOMCAAH_00857	FNFAEIKL_00730
group_154		hypothetical protein	10	10	1	11	1630				1247	1247	1247	MBMDHHHE_00235	HFGGDLGF_00915	PNODKJOK_00894	AMDJCFGP_00952	BNFGLAAC_01367	FEIEPNLK_01195	JHGKOFHH_00919	LBCAMCKI_00800	LDOMCAAH_01255	FNFAEIKL_01183
ctfB		Butyrate--acetoacetate CoA-transferase subunit B	10	10	1	12	41				674	674	674	MBMDHHHE_01748	HFGGDLGF_01760	PNODKJOK_01737	AMDJCFGP_01770	BNFGLAAC_01855	FEIEPNLK_01813	JHGKOFHH_01702	LBCAMCKI_01760	LDOMCAAH_01834	FNFAEIKL_01775
group_1541		hypothetical protein	10	10	1	11	1944				131	131	131	MBMDHHHE_00136	HFGGDLGF_00819	PNODKJOK_00797	AMDJCFGP_01074	BNFGLAAC_01272	FEIEPNLK_01098	JHGKOFHH_01015	LBCAMCKI_00706	LDOMCAAH_01364	FNFAEIKL_01086
rpsE		30S ribosomal protein S5	10	10	1	13	24				494	494	494	MBMDHHHE_01810	HFGGDLGF_01823	PNODKJOK_01802	AMDJCFGP_01835	BNFGLAAC_01920	FEIEPNLK_01874	JHGKOFHH_01898	LBCAMCKI_01868	LDOMCAAH_01973	FNFAEIKL_01880
walR		Transcriptional regulatory protein WalR	10	10	1	11	2470				710	710	710	MBMDHHHE_01403	HFGGDLGF_00193	PNODKJOK_00188	AMDJCFGP_01284	BNFGLAAC_00518	FEIEPNLK_00212	JHGKOFHH_00552	LBCAMCKI_00085	LDOMCAAH_00215	FNFAEIKL_00083
lacX_1		Protein LacX, plasmid	10	10	1	11	986				887	887	887	MBMDHHHE_00606	HFGGDLGF_00431	PNODKJOK_00425	AMDJCFGP_00580	BNFGLAAC_00213	FEIEPNLK_00471	JHGKOFHH_00241	LBCAMCKI_00338	LDOMCAAH_00469	FNFAEIKL_00338
argR_1		Arginine repressor	10	10	1	11	1533				437	437	437	MBMDHHHE_00332	HFGGDLGF_01013	PNODKJOK_00992	AMDJCFGP_00854	BNFGLAAC_01464	FEIEPNLK_01295	JHGKOFHH_00820	LBCAMCKI_00897	LDOMCAAH_01157	FNFAEIKL_01282
rpsB		30S ribosomal protein S2	10	10	1	11	1567				767	767	767	MBMDHHHE_00298	HFGGDLGF_00979	PNODKJOK_00958	AMDJCFGP_00888	BNFGLAAC_01430	FEIEPNLK_01261	JHGKOFHH_00854	LBCAMCKI_00863	LDOMCAAH_01191	FNFAEIKL_01248
rpmA		50S ribosomal protein L27	10	10	1	11	1057				293	293	293	MBMDHHHE_00539	HFGGDLGF_00364	PNODKJOK_00358	AMDJCFGP_00647	BNFGLAAC_00281	FEIEPNLK_00404	JHGKOFHH_00374	LBCAMCKI_00271	LDOMCAAH_00402	FNFAEIKL_00269
metP		Methionine import system permease protein MetP	10	10	1	11	1179				692	692	692	MBMDHHHE_01212	HFGGDLGF_00020	PNODKJOK_00019	AMDJCFGP_01475	BNFGLAAC_00711	FEIEPNLK_00020	JHGKOFHH_00726	LBCAMCKI_01514	LDOMCAAH_00020	FNFAEIKL_01533
udk		Uridine kinase	10	10	1	11	314				632	632	632	MBMDHHHE_01039	HFGGDLGF_01304	PNODKJOK_01298	AMDJCFGP_00171	BNFGLAAC_00886	FEIEPNLK_00955	JHGKOFHH_01304	LBCAMCKI_01194	LDOMCAAH_00902	FNFAEIKL_00791
group_155		hypothetical protein	10	10	1	11	1625				452	452	452	MBMDHHHE_00240	HFGGDLGF_00920	PNODKJOK_00899	AMDJCFGP_00947	BNFGLAAC_01372	FEIEPNLK_01200	JHGKOFHH_00914	LBCAMCKI_00805	LDOMCAAH_01250	FNFAEIKL_01188
ricR		Copper-sensing transcriptional repressor RicR	10	10	1	11	1853				260	260	260	MBMDHHHE_00071	HFGGDLGF_00754	PNODKJOK_00732	AMDJCFGP_01139	BNFGLAAC_01207	FEIEPNLK_01033	JHGKOFHH_01080	LBCAMCKI_00641	LDOMCAAH_01484	FNFAEIKL_01021
atoD		Acetate CoA-transferase subunit alpha	10	10	1	12	40				656	656	656	MBMDHHHE_01749	HFGGDLGF_01761	PNODKJOK_01736	AMDJCFGP_01769	BNFGLAAC_01854	FEIEPNLK_01814	JHGKOFHH_01701	LBCAMCKI_01761	LDOMCAAH_01833	FNFAEIKL_01776
rplP		50S ribosomal protein L16	10	10	1	13	33				413	413	413	MBMDHHHE_01801	HFGGDLGF_01813	PNODKJOK_01812	AMDJCFGP_01845	BNFGLAAC_01929	FEIEPNLK_01865	JHGKOFHH_01889	LBCAMCKI_01859	LDOMCAAH_01964	FNFAEIKL_01871
argG		Argininosuccinate synthase	10	10	1	11	1655				1199	1199	1199	MBMDHHHE_00214	HFGGDLGF_00896	PNODKJOK_00874	AMDJCFGP_00969	BNFGLAAC_01346	FEIEPNLK_01175	JHGKOFHH_00938	LBCAMCKI_00783	LDOMCAAH_01273	FNFAEIKL_01163
rpsU		30S ribosomal protein S21	10	10	1	11	2627				176	176	176	MBMDHHHE_00494	HFGGDLGF_00327	PNODKJOK_00321	AMDJCFGP_00692	BNFGLAAC_00318	FEIEPNLK_00365	JHGKOFHH_00411	LBCAMCKI_00226	LDOMCAAH_00357	FNFAEIKL_00224
group_1555		hypothetical protein	10	10	1	11	1431				371	371	371	MBMDHHHE_00424	HFGGDLGF_01109	PNODKJOK_01084	AMDJCFGP_00774	BNFGLAAC_01552	FEIEPNLK_01387	JHGKOFHH_00751	LBCAMCKI_00969	LDOMCAAH_01067	FNFAEIKL_01352
prpD2		2-methylcitrate dehydratase 2	10	10	1	11	1958				1364	1364	1364	MBMDHHHE_00149	HFGGDLGF_00831	PNODKJOK_00809	AMDJCFGP_01062	BNFGLAAC_01284	FEIEPNLK_01110	JHGKOFHH_01003	LBCAMCKI_00718	LDOMCAAH_01352	FNFAEIKL_01098
group_1557		hypothetical protein	10	10	1	11	835				692	692	692	MBMDHHHE_00699	HFGGDLGF_00540	PNODKJOK_00520	AMDJCFGP_00485	BNFGLAAC_00118	FEIEPNLK_00560	JHGKOFHH_00145	LBCAMCKI_00429	LDOMCAAH_00563	FNFAEIKL_00430
aroE		Shikimate dehydrogenase (NADP(+))	10	10	1	11	101				887	887	887	MBMDHHHE_01179	HFGGDLGF_01450	PNODKJOK_01453	AMDJCFGP_00014	BNFGLAAC_00744	FEIEPNLK_01746	JHGKOFHH_01163	LBCAMCKI_01345	LDOMCAAH_01048	FNFAEIKL_00937
group_1559		putative AAA domain-containing protein	10	10	1	11	2148				1268	1268	1268	MBMDHHHE_01553	HFGGDLGF_01608	PNODKJOK_01696	AMDJCFGP_01669	BNFGLAAC_01676	FEIEPNLK_01459	JHGKOFHH_01956	LBCAMCKI_01881	LDOMCAAH_01785	FNFAEIKL_01510
gluP		Rhomboid protease GluP	10	10	1	11	1622				674	674	674	MBMDHHHE_00243	HFGGDLGF_00923	PNODKJOK_00902	AMDJCFGP_00944	BNFGLAAC_01375	FEIEPNLK_01203	JHGKOFHH_00911	LBCAMCKI_00808	LDOMCAAH_01247	FNFAEIKL_01191
rpmI		50S ribosomal protein L35	10	10	1	11	1072				200	200	200	MBMDHHHE_00524	HFGGDLGF_00349	PNODKJOK_00343	AMDJCFGP_00662	BNFGLAAC_00296	FEIEPNLK_00389	JHGKOFHH_00389	LBCAMCKI_00256	LDOMCAAH_00387	FNFAEIKL_00254
group_1561		RNA-binding protein	10	10	1	11	1165				308	308	308	MBMDHHHE_01198	HFGGDLGF_00006	PNODKJOK_00005	AMDJCFGP_01489	BNFGLAAC_00725	FEIEPNLK_00006	JHGKOFHH_00740	LBCAMCKI_01500	LDOMCAAH_00006	FNFAEIKL_01519
tal		Transaldolase	10	10	1	12	73				644	644	644	MBMDHHHE_01716	HFGGDLGF_01728	PNODKJOK_01769	AMDJCFGP_01802	BNFGLAAC_01887	FEIEPNLK_01781	JHGKOFHH_01734	LBCAMCKI_01728	LDOMCAAH_01866	FNFAEIKL_01743
group_1563		hypothetical protein	10	10	1	14	51				116	116	116	MBMDHHHE_01837	HFGGDLGF_01850	PNODKJOK_01860	AMDJCFGP_01899	BNFGLAAC_01977	FEIEPNLK_01901	JHGKOFHH_01835	LBCAMCKI_01800	LDOMCAAH_01914	FNFAEIKL_01822
group_1564		hypothetical protein	10	10	1	11	2092				383	383	383	MBMDHHHE_01531	HFGGDLGF_01630	PNODKJOK_01674	AMDJCFGP_01691	BNFGLAAC_01654	FEIEPNLK_01437	JHGKOFHH_01788	LBCAMCKI_01673	LDOMCAAH_01752	FNFAEIKL_01698
gph_2		Phosphoglycolate phosphatase	10	10	1	11	2518				902	902	902	MBMDHHHE_01448	HFGGDLGF_00233	PNODKJOK_00228	AMDJCFGP_01239	BNFGLAAC_00473	FEIEPNLK_00257	JHGKOFHH_00506	LBCAMCKI_00132	LDOMCAAH_00263	FNFAEIKL_00130
yknZ		putative ABC transporter permease YknZ	10	10	1	11	1046				1223	1223	1223	MBMDHHHE_00550	HFGGDLGF_00375	PNODKJOK_00369	AMDJCFGP_00636	BNFGLAAC_00270	FEIEPNLK_00415	JHGKOFHH_00363	LBCAMCKI_00282	LDOMCAAH_00413	FNFAEIKL_00280
aroK		Shikimate kinase	10	10	1	11	340				491	491	491	MBMDHHHE_01014	HFGGDLGF_01279	PNODKJOK_01273	AMDJCFGP_00196	BNFGLAAC_00911	FEIEPNLK_00930	JHGKOFHH_01330	LBCAMCKI_01169	LDOMCAAH_00877	FNFAEIKL_00765
rplW		50S ribosomal protein L23	10	10	1	13	38				296	296	296	MBMDHHHE_01796	HFGGDLGF_01808	PNODKJOK_01817	AMDJCFGP_01850	BNFGLAAC_01934	FEIEPNLK_01860	JHGKOFHH_01884	LBCAMCKI_01854	LDOMCAAH_01959	FNFAEIKL_01866
rpsK		30S ribosomal protein S11	10	10	1	13	16				383	383	383	MBMDHHHE_01818	HFGGDLGF_01831	PNODKJOK_01794	AMDJCFGP_01827	BNFGLAAC_01912	FEIEPNLK_01882	JHGKOFHH_01906	LBCAMCKI_01876	LDOMCAAH_01981	FNFAEIKL_01888
bioY		Biotin transporter BioY	10	10	1	11	1606				545	545	545	MBMDHHHE_00259	HFGGDLGF_00939	PNODKJOK_00918	AMDJCFGP_00927	BNFGLAAC_01391	FEIEPNLK_01221	JHGKOFHH_00894	LBCAMCKI_00824	LDOMCAAH_01231	FNFAEIKL_01209
group_1570		hypothetical protein	10	10	1	11	1839				266	266	266	MBMDHHHE_00057	HFGGDLGF_00741	PNODKJOK_00719	AMDJCFGP_01153	BNFGLAAC_01194	FEIEPNLK_01019	JHGKOFHH_01093	LBCAMCKI_00628	LDOMCAAH_01498	FNFAEIKL_01007
trpS2		Tryptophan--tRNA ligase 2	10	10	1	11	1447				1022	1022	1022	MBMDHHHE_00405	HFGGDLGF_01089	PNODKJOK_01065	AMDJCFGP_00793	BNFGLAAC_01533	FEIEPNLK_01368	JHGKOFHH_00770	LBCAMCKI_00950	LDOMCAAH_01086	FNFAEIKL_01333
hpf		Ribosome hibernation promotion factor	10	10	1	12	20				548	548	548	MBMDHHHE_01769	HFGGDLGF_01781	PNODKJOK_01716	AMDJCFGP_01749	BNFGLAAC_01834	FEIEPNLK_01834	JHGKOFHH_01681	LBCAMCKI_01781	LDOMCAAH_01813	FNFAEIKL_01796
group_1573		hypothetical protein	10	10	1	11	1545				269	269	269	MBMDHHHE_00320	HFGGDLGF_01001	PNODKJOK_00980	AMDJCFGP_00866	BNFGLAAC_01452	FEIEPNLK_01283	JHGKOFHH_00832	LBCAMCKI_00885	LDOMCAAH_01169	FNFAEIKL_01270
group_1574		hypothetical protein	10	10	1	11	1432				272	272	272	MBMDHHHE_00423	HFGGDLGF_01108	PNODKJOK_01083	AMDJCFGP_00775	BNFGLAAC_01551	FEIEPNLK_01386	JHGKOFHH_00752	LBCAMCKI_00968	LDOMCAAH_01068	FNFAEIKL_01351
pstB3_2		Phosphate import ATP-binding protein PstB 3	10	10	1	11	757				758	758	758	MBMDHHHE_00789	HFGGDLGF_00630	PNODKJOK_00608	AMDJCFGP_00422	BNFGLAAC_00055	FEIEPNLK_00650	JHGKOFHH_00055	LBCAMCKI_00517	LDOMCAAH_00652	FNFAEIKL_00521
group_1576		hypothetical protein	10	10	1	11	1582				386	386	386	MBMDHHHE_00282	HFGGDLGF_00963	PNODKJOK_00942	AMDJCFGP_00904	BNFGLAAC_01414	FEIEPNLK_01245	JHGKOFHH_00870	LBCAMCKI_00847	LDOMCAAH_01207	FNFAEIKL_01232
rpmE2		50S ribosomal protein L31 type B	10	10	1	11	2558				260	260	260	MBMDHHHE_00441	HFGGDLGF_00274	PNODKJOK_00268	AMDJCFGP_00757	BNFGLAAC_00433	FEIEPNLK_00298	JHGKOFHH_00465	LBCAMCKI_00173	LDOMCAAH_00304	FNFAEIKL_00170
group_1578		hypothetical protein	10	10	1	11	220				239	239	239	MBMDHHHE_01115	HFGGDLGF_01380	PNODKJOK_01374	AMDJCFGP_00077	BNFGLAAC_00810	FEIEPNLK_01681	JHGKOFHH_01228	LBCAMCKI_01270	LDOMCAAH_00978	FNFAEIKL_00867
rplL		50S ribosomal protein L7/L12	10	10	1	11	1004				365	365	365	MBMDHHHE_00591	HFGGDLGF_00416	PNODKJOK_00410	AMDJCFGP_00595	BNFGLAAC_00228	FEIEPNLK_00456	JHGKOFHH_00322	LBCAMCKI_00323	LDOMCAAH_00454	FNFAEIKL_00322
ulaB		Ascorbate-specific PTS system EIIB component	10	10	1	11	1591				278	284	278	MBMDHHHE_00274	HFGGDLGF_00954	PNODKJOK_00933	AMDJCFGP_00912	BNFGLAAC_01406	FEIEPNLK_01237	JHGKOFHH_00879	LBCAMCKI_00839	LDOMCAAH_01216	FNFAEIKL_01224
rplD		50S ribosomal protein L4	10	10	1	13	39				623	623	623	MBMDHHHE_01795	HFGGDLGF_01807	PNODKJOK_01818	AMDJCFGP_01851	BNFGLAAC_01935	FEIEPNLK_01859	JHGKOFHH_01883	LBCAMCKI_01853	LDOMCAAH_01958	FNFAEIKL_01865
ptsH		Phosphocarrier protein HPr	10	10	1	11	309				263	263	263	MBMDHHHE_01044	HFGGDLGF_01309	PNODKJOK_01303	AMDJCFGP_00166	BNFGLAAC_00881	FEIEPNLK_00960	JHGKOFHH_01299	LBCAMCKI_01199	LDOMCAAH_00907	FNFAEIKL_00796
rnc		Ribonuclease 3	10	10	1	11	2473				692	692	692	MBMDHHHE_01406	HFGGDLGF_00196	PNODKJOK_00191	AMDJCFGP_01281	BNFGLAAC_00515	FEIEPNLK_00215	JHGKOFHH_00549	LBCAMCKI_00088	LDOMCAAH_00218	FNFAEIKL_00086
hpt		Hypoxanthine-guanine phosphoribosyltransferase	10	10	1	11	1428				542	542	542	MBMDHHHE_00427	HFGGDLGF_01112	PNODKJOK_01087	AMDJCFGP_00771	BNFGLAAC_01555	FEIEPNLK_01390	JHGKOFHH_00748	LBCAMCKI_00972	LDOMCAAH_01064	FNFAEIKL_01355
rpsA		30S Ribosomal protein S1	10	10	1	11	711				1217	1217	1217	MBMDHHHE_00837	HFGGDLGF_00678	PNODKJOK_00656	AMDJCFGP_00374	BNFGLAAC_00007	FEIEPNLK_00698	JHGKOFHH_00007	LBCAMCKI_00565	LDOMCAAH_00700	FNFAEIKL_00569
group_1585		NADH:quinone reductase	10	10	1	11	1825				971	971	971	MBMDHHHE_00043	HFGGDLGF_00727	PNODKJOK_00705	AMDJCFGP_01167	BNFGLAAC_01180	FEIEPNLK_01005	JHGKOFHH_01107	LBCAMCKI_00614	LDOMCAAH_01512	FNFAEIKL_00993
group_1586		hypothetical protein	10	10	1	11	529				176	176	176	MBMDHHHE_00964	HFGGDLGF_01233	PNODKJOK_01208	AMDJCFGP_00242	BNFGLAAC_01012	FEIEPNLK_00825	JHGKOFHH_01395	LBCAMCKI_01104	LDOMCAAH_00827	FNFAEIKL_00700
rpsP		30S ribosomal protein S16	10	10	1	11	1043				272	272	272	MBMDHHHE_00553	HFGGDLGF_00378	PNODKJOK_00372	AMDJCFGP_00633	BNFGLAAC_00266	FEIEPNLK_00418	JHGKOFHH_00360	LBCAMCKI_00285	LDOMCAAH_00416	FNFAEIKL_00283
cysK		Cysteine synthase	10	10	1	12	24				932	932	932	MBMDHHHE_01765	HFGGDLGF_01777	PNODKJOK_01720	AMDJCFGP_01753	BNFGLAAC_01838	FEIEPNLK_01830	JHGKOFHH_01685	LBCAMCKI_01777	LDOMCAAH_01817	FNFAEIKL_01792
group_1589		3-beta-hydroxycholanate 3-dehydrogenase (NAD(+)) 2	10	10	1	11	2395				698	698	698	MBMDHHHE_01329	HFGGDLGF_00116	PNODKJOK_00114	AMDJCFGP_01358	BNFGLAAC_00592	FEIEPNLK_00138	JHGKOFHH_00630	LBCAMCKI_00012	LDOMCAAH_00139	FNFAEIKL_00007
nusG		Transcription termination/antitermination protein NusG	10	10	1	11	1586				542	662	554	MBMDHHHE_00279	HFGGDLGF_00959	PNODKJOK_00938	AMDJCFGP_00907	BNFGLAAC_01411	FEIEPNLK_01242	JHGKOFHH_00874	LBCAMCKI_00844	LDOMCAAH_01211	FNFAEIKL_01229
sodA		Superoxide dismutase [Mn]	10	10	1	11	291				608	608	608	MBMDHHHE_01062	HFGGDLGF_01327	PNODKJOK_01321	AMDJCFGP_00148	BNFGLAAC_00863	FEIEPNLK_01628	JHGKOFHH_01281	LBCAMCKI_01217	LDOMCAAH_00925	FNFAEIKL_00814
cadA		putative cadmium-transporting ATPase	10	10	1	11	1930				1838	1838	1838	MBMDHHHE_00122	HFGGDLGF_00805	PNODKJOK_00783	AMDJCFGP_01088	BNFGLAAC_01258	FEIEPNLK_01084	JHGKOFHH_01029	LBCAMCKI_00692	LDOMCAAH_01378	FNFAEIKL_01072
group_1592		hypothetical protein	10	10	1	11	285				269	269	269	MBMDHHHE_01068	HFGGDLGF_01333	PNODKJOK_01327	AMDJCFGP_00142	BNFGLAAC_00857	FEIEPNLK_01634	JHGKOFHH_01275	LBCAMCKI_01223	LDOMCAAH_00931	FNFAEIKL_00820
infC		Translation initiation factor IF-3	10	10	1	11	1073				530	530	530	MBMDHHHE_00523	HFGGDLGF_00348	PNODKJOK_00342	AMDJCFGP_00663	BNFGLAAC_00297	FEIEPNLK_00388	JHGKOFHH_00390	LBCAMCKI_00255	LDOMCAAH_00386	FNFAEIKL_00253
urdA_3		Urocanate reductase	10	10	1	11	1631				602	602	602	MBMDHHHE_00234	HFGGDLGF_00914	PNODKJOK_00893	AMDJCFGP_00953	BNFGLAAC_01366	FEIEPNLK_01194	JHGKOFHH_00920	LBCAMCKI_00799	LDOMCAAH_01256	FNFAEIKL_01182
citE		Citrate lyase subunit beta	10	10	1	11	1942				887	887	887	MBMDHHHE_00134	HFGGDLGF_00817	PNODKJOK_00795	AMDJCFGP_01076	BNFGLAAC_01270	FEIEPNLK_01096	JHGKOFHH_01017	LBCAMCKI_00704	LDOMCAAH_01366	FNFAEIKL_01084
nadD		Nicotinate-nucleotide adenylyltransferase	10	10	1	11	1166				632	632	632	MBMDHHHE_01199	HFGGDLGF_00007	PNODKJOK_00006	AMDJCFGP_01488	BNFGLAAC_00724	FEIEPNLK_00007	JHGKOFHH_00739	LBCAMCKI_01501	LDOMCAAH_00007	FNFAEIKL_01520
group_1597		hypothetical protein	10	10	1	11	549				1181	1181	1181	MBMDHHHE_00943	HFGGDLGF_01212	PNODKJOK_01187	AMDJCFGP_00263	BNFGLAAC_01033	FEIEPNLK_00804	JHGKOFHH_01416	LBCAMCKI_01083	LDOMCAAH_00806	FNFAEIKL_00679
qacC		Quaternary ammonium compound-resistance protein QacC	10	10	1	11	2237				317	317	317	MBMDHHHE_01618	HFGGDLGF_01520	PNODKJOK_01565	AMDJCFGP_01582	BNFGLAAC_01739	FEIEPNLK_01536	JHGKOFHH_01606	LBCAMCKI_01419	LDOMCAAH_01626	FNFAEIKL_01436
ulaA_2		Ascorbate-specific PTS system EIIC component	10	10	1	11	1562				1343	1343	1343	MBMDHHHE_00303	HFGGDLGF_00984	PNODKJOK_00963	AMDJCFGP_00883	BNFGLAAC_01435	FEIEPNLK_01266	JHGKOFHH_00849	LBCAMCKI_00868	LDOMCAAH_01186	FNFAEIKL_01253
cof_2		Putative phosphatase	10	10	1	11	606				392	854	731	MBMDHHHE_00893	HFGGDLGF_01163	PNODKJOK_01138	AMDJCFGP_00316	BNFGLAAC_01086	FEIEPNLK_00755	JHGKOFHH_01465	LBCAMCKI_01034	LDOMCAAH_00757	FNFAEIKL_00626
group_160		hypothetical protein	10	10	1	11	1571				269	269	269	MBMDHHHE_00293	HFGGDLGF_00974	PNODKJOK_00953	AMDJCFGP_00893	BNFGLAAC_01425	FEIEPNLK_01256	JHGKOFHH_00859	LBCAMCKI_00858	LDOMCAAH_01196	FNFAEIKL_01243
def_2		Peptide deformylase	10	10	1	11	2083				614	614	614	MBMDHHHE_01522	HFGGDLGF_01639	PNODKJOK_01665	AMDJCFGP_01700	BNFGLAAC_01645	FEIEPNLK_01428	JHGKOFHH_01797	LBCAMCKI_01664	LDOMCAAH_01743	FNFAEIKL_01689
golD		NAD-dependent glycerol dehydrogenase	10	10	1	11	98				857	857	857	MBMDHHHE_01182	HFGGDLGF_01453	PNODKJOK_01456	AMDJCFGP_00011	BNFGLAAC_00741	FEIEPNLK_01749	JHGKOFHH_01160	LBCAMCKI_01348	LDOMCAAH_01051	FNFAEIKL_00940
arsR		Arsenical resistance operon repressor	10	10	1	11	1512				269	269	269	MBMDHHHE_00353	HFGGDLGF_01034	PNODKJOK_01013	AMDJCFGP_00833	BNFGLAAC_01485	FEIEPNLK_01316	JHGKOFHH_00799	LBCAMCKI_00918	LDOMCAAH_01136	FNFAEIKL_01303
atpG		ATP synthase gamma chain	10	10	1	11	2609				875	875	875	MBMDHHHE_00477	HFGGDLGF_00310	PNODKJOK_00304	AMDJCFGP_00709	BNFGLAAC_00335	FEIEPNLK_00347	JHGKOFHH_00429	LBCAMCKI_00209	LDOMCAAH_00340	FNFAEIKL_00206
upp		Uracil phosphoribosyltransferase	10	10	1	11	1236				629	629	629	MBMDHHHE_01269	HFGGDLGF_00077	PNODKJOK_00076	AMDJCFGP_01418	BNFGLAAC_00654	FEIEPNLK_00077	JHGKOFHH_00669	LBCAMCKI_01571	LDOMCAAH_00077	FNFAEIKL_01590
dnaK		Chaperone protein DnaK	10	10	1	11	1831				1826	1826	1826	MBMDHHHE_00049	HFGGDLGF_00733	PNODKJOK_00711	AMDJCFGP_01161	BNFGLAAC_01186	FEIEPNLK_01011	JHGKOFHH_01101	LBCAMCKI_00620	LDOMCAAH_01506	FNFAEIKL_00999
group_1606		hypothetical protein	10	10	1	11	1446				872	872	872	MBMDHHHE_00406	HFGGDLGF_01090	PNODKJOK_01066	AMDJCFGP_00792	BNFGLAAC_01534	FEIEPNLK_01369	JHGKOFHH_00769	LBCAMCKI_00951	LDOMCAAH_01085	FNFAEIKL_01334
group_1607		hypothetical protein	10	10	1	11	1186				533	533	533	MBMDHHHE_01219	HFGGDLGF_00027	PNODKJOK_00026	AMDJCFGP_01468	BNFGLAAC_00704	FEIEPNLK_00027	JHGKOFHH_00719	LBCAMCKI_01521	LDOMCAAH_00027	FNFAEIKL_01540
group_1608		hypothetical protein	10	10	1	11	1268				1649	1649	1649	MBMDHHHE_01302	HFGGDLGF_00110	PNODKJOK_00109	AMDJCFGP_01385	BNFGLAAC_00621	FEIEPNLK_00110	JHGKOFHH_00636	LBCAMCKI_01604	LDOMCAAH_00110	FNFAEIKL_01623
group_1609		hypothetical protein	10	10	1	11	265				587	587	587	MBMDHHHE_01088	HFGGDLGF_01353	PNODKJOK_01347	AMDJCFGP_00122	BNFGLAAC_00837	FEIEPNLK_01654	JHGKOFHH_01255	LBCAMCKI_01243	LDOMCAAH_00951	FNFAEIKL_00840
catE		Catechol-2,3-dioxygenase	10	10	1	11	1555				860	860	860	MBMDHHHE_00310	HFGGDLGF_00991	PNODKJOK_00970	AMDJCFGP_00876	BNFGLAAC_01442	FEIEPNLK_01273	JHGKOFHH_00842	LBCAMCKI_00875	LDOMCAAH_01179	FNFAEIKL_01260
group_1610		Phosphorylated carbohydrates phosphatase	10	10	1	11	299				641	641	641	MBMDHHHE_01054	HFGGDLGF_01319	PNODKJOK_01313	AMDJCFGP_00156	BNFGLAAC_00871	FEIEPNLK_01620	JHGKOFHH_01289	LBCAMCKI_01209	LDOMCAAH_00917	FNFAEIKL_00806
recN		DNA repair protein RecN	10	10	1	11	262				1661	1661	1661	MBMDHHHE_01091	HFGGDLGF_01356	PNODKJOK_01350	AMDJCFGP_00119	BNFGLAAC_00834	FEIEPNLK_01657	JHGKOFHH_01252	LBCAMCKI_01246	LDOMCAAH_00954	FNFAEIKL_00843
trxA		Thioredoxin	10	10	1	11	1911				314	314	314	MBMDHHHE_00103	HFGGDLGF_00786	PNODKJOK_00764	AMDJCFGP_01107	BNFGLAAC_01239	FEIEPNLK_01065	JHGKOFHH_01048	LBCAMCKI_00673	LDOMCAAH_01397	FNFAEIKL_01053
sorA_1		PTS system sorbose-specific EIIC component	10	10	1	11	1812				812	812	812	MBMDHHHE_00030	HFGGDLGF_00714	PNODKJOK_00692	AMDJCFGP_01180	BNFGLAAC_01167	FEIEPNLK_00992	JHGKOFHH_01120	LBCAMCKI_00601	LDOMCAAH_01525	FNFAEIKL_00980
yknY_2		putative ABC transporter ATP-binding protein YknY	10	10	1	11	743				701	701	701	MBMDHHHE_00803	HFGGDLGF_00644	PNODKJOK_00622	AMDJCFGP_00408	BNFGLAAC_00041	FEIEPNLK_00664	JHGKOFHH_00041	LBCAMCKI_00531	LDOMCAAH_00666	FNFAEIKL_00535
dnaI		Primosomal protein DnaI	10	10	1	11	1191				902	902	902	MBMDHHHE_01224	HFGGDLGF_00032	PNODKJOK_00031	AMDJCFGP_01463	BNFGLAAC_00699	FEIEPNLK_00032	JHGKOFHH_00714	LBCAMCKI_01526	LDOMCAAH_00032	FNFAEIKL_01545
group_1616		NADH dehydrogenase-like protein	10	10	1	11	2302				1211	1211	1211	MBMDHHHE_01675	HFGGDLGF_01587	PNODKJOK_01497	AMDJCFGP_01514	BNFGLAAC_01805	FEIEPNLK_01595	JHGKOFHH_01549	LBCAMCKI_01477	LDOMCAAH_01683	FNFAEIKL_01379
yabA		Initiation-control protein YabA	10	10	1	11	1249				353	353	353	MBMDHHHE_01282	HFGGDLGF_00090	PNODKJOK_00089	AMDJCFGP_01405	BNFGLAAC_00641	FEIEPNLK_00090	JHGKOFHH_00656	LBCAMCKI_01584	LDOMCAAH_00090	FNFAEIKL_01603
nrdF1		Ribonucleoside-diphosphate reductase subunit beta nrdF1	10	10	1	11	306				959	959	959	MBMDHHHE_01047	HFGGDLGF_01312	PNODKJOK_01306	AMDJCFGP_00163	BNFGLAAC_00878	FEIEPNLK_01613	JHGKOFHH_01296	LBCAMCKI_01202	LDOMCAAH_00910	FNFAEIKL_00799
hrcA		Heat-inducible transcription repressor HrcA	10	10	1	11	1833				1034	1034	1034	MBMDHHHE_00051	HFGGDLGF_00735	PNODKJOK_00713	AMDJCFGP_01159	BNFGLAAC_01188	FEIEPNLK_01013	JHGKOFHH_01099	LBCAMCKI_00622	LDOMCAAH_01504	FNFAEIKL_01001
group_162		hypothetical protein	10	10	1	11	1554				731	731	731	MBMDHHHE_00311	HFGGDLGF_00992	PNODKJOK_00971	AMDJCFGP_00875	BNFGLAAC_01443	FEIEPNLK_01274	JHGKOFHH_00841	LBCAMCKI_00876	LDOMCAAH_01178	FNFAEIKL_01261
cshA		DEAD-box ATP-dependent RNA helicase CshA	10	10	1	11	283				1685	1685	1685	MBMDHHHE_01070	HFGGDLGF_01335	PNODKJOK_01329	AMDJCFGP_00140	BNFGLAAC_00855	FEIEPNLK_01636	JHGKOFHH_01273	LBCAMCKI_01225	LDOMCAAH_00933	FNFAEIKL_00822
ftsE		Cell division ATP-binding protein FtsE	10	10	1	11	2545				692	692	692	MBMDHHHE_01476	HFGGDLGF_00261	PNODKJOK_00255	AMDJCFGP_01211	BNFGLAAC_00446	FEIEPNLK_00285	JHGKOFHH_00478	LBCAMCKI_00160	LDOMCAAH_00291	FNFAEIKL_00157
group_1622		hypothetical protein	10	10	1	11	987				278	278	278	MBMDHHHE_00605	HFGGDLGF_00430	PNODKJOK_00424	AMDJCFGP_00581	BNFGLAAC_00214	FEIEPNLK_00470	JHGKOFHH_00242	LBCAMCKI_00337	LDOMCAAH_00468	FNFAEIKL_00337
rsuA		Ribosomal small subunit pseudouridine synthase A	10	10	1	11	295				716	716	716	MBMDHHHE_01058	HFGGDLGF_01323	PNODKJOK_01317	AMDJCFGP_00152	BNFGLAAC_00867	FEIEPNLK_01624	JHGKOFHH_01285	LBCAMCKI_01213	LDOMCAAH_00921	FNFAEIKL_00810
rplC		50S ribosomal protein L3	10	10	1	13	40				626	626	626	MBMDHHHE_01794	HFGGDLGF_01806	PNODKJOK_01819	AMDJCFGP_01852	BNFGLAAC_01936	FEIEPNLK_01858	JHGKOFHH_01882	LBCAMCKI_01852	LDOMCAAH_01957	FNFAEIKL_01864
group_1625		hypothetical protein	10	10	1	12	29				695	695	695	MBMDHHHE_01760	HFGGDLGF_01772	PNODKJOK_01725	AMDJCFGP_01758	BNFGLAAC_01843	FEIEPNLK_01825	JHGKOFHH_01690	LBCAMCKI_01772	LDOMCAAH_01822	FNFAEIKL_01787
rnj1		Ribonuclease J 1	10	10	1	11	1707				1682	1682	1682	MBMDHHHE_00165	HFGGDLGF_00847	PNODKJOK_00825	AMDJCFGP_01015	BNFGLAAC_01300	FEIEPNLK_01126	JHGKOFHH_00987	LBCAMCKI_00734	LDOMCAAH_01322	FNFAEIKL_01114
group_1627		hypothetical protein	10	10	1	11	2447				314	314	314	MBMDHHHE_01380	HFGGDLGF_00170	PNODKJOK_00165	AMDJCFGP_01307	BNFGLAAC_00541	FEIEPNLK_00189	JHGKOFHH_00575	LBCAMCKI_00062	LDOMCAAH_00192	FNFAEIKL_00060
group_1628		hypothetical protein	10	10	1	11	1529				941	941	941	MBMDHHHE_00336	HFGGDLGF_01017	PNODKJOK_00996	AMDJCFGP_00850	BNFGLAAC_01468	FEIEPNLK_01299	JHGKOFHH_00816	LBCAMCKI_00901	LDOMCAAH_01153	FNFAEIKL_01286
ftsW		putative peptidoglycan glycosyltransferase FtsW	10	10	1	11	2528				1274	1274	1274	MBMDHHHE_01458	HFGGDLGF_00243	PNODKJOK_00238	AMDJCFGP_01229	BNFGLAAC_00463	FEIEPNLK_00267	JHGKOFHH_00496	LBCAMCKI_00142	LDOMCAAH_00273	FNFAEIKL_00140
group_163		hypothetical protein	10	10	1	11	1550				149	149	149	MBMDHHHE_00315	HFGGDLGF_00996	PNODKJOK_00975	AMDJCFGP_00871	BNFGLAAC_01447	FEIEPNLK_01278	JHGKOFHH_00837	LBCAMCKI_00880	LDOMCAAH_01174	FNFAEIKL_01265
lacB_1		Galactose-6-phosphate isomerase subunit LacB	10	10	1	11	994				515	515	515	MBMDHHHE_00598	HFGGDLGF_00423	PNODKJOK_00417	AMDJCFGP_00588	BNFGLAAC_00221	FEIEPNLK_00463	JHGKOFHH_00249	LBCAMCKI_00330	LDOMCAAH_00461	FNFAEIKL_00330
oppD		Oligopeptide transport ATP-binding protein OppD	10	10	1	11	1705				1046	1046	1046	MBMDHHHE_00167	HFGGDLGF_00849	PNODKJOK_00827	AMDJCFGP_01013	BNFGLAAC_01302	FEIEPNLK_01128	JHGKOFHH_00985	LBCAMCKI_00736	LDOMCAAH_01320	FNFAEIKL_01116
fmt		Methionyl-tRNA formyltransferase	10	10	1	12	33				935	935	935	MBMDHHHE_01756	HFGGDLGF_01768	PNODKJOK_01729	AMDJCFGP_01762	BNFGLAAC_01847	FEIEPNLK_01821	JHGKOFHH_01694	LBCAMCKI_01768	LDOMCAAH_01826	FNFAEIKL_01783
era		GTPase Era	10	10	1	11	2420				899	899	899	MBMDHHHE_01354	HFGGDLGF_00144	PNODKJOK_00139	AMDJCFGP_01333	BNFGLAAC_00568	FEIEPNLK_00163	JHGKOFHH_00602	LBCAMCKI_00036	LDOMCAAH_00166	FNFAEIKL_00034
walK		Sensor histidine kinase WalK	10	10	1	11	2471				1358	1358	1358	MBMDHHHE_01404	HFGGDLGF_00194	PNODKJOK_00189	AMDJCFGP_01283	BNFGLAAC_00517	FEIEPNLK_00213	JHGKOFHH_00551	LBCAMCKI_00086	LDOMCAAH_00216	FNFAEIKL_00084
lacR_1		Lactose phosphotransferase system repressor	10	10	1	11	1035				713	713	713	MBMDHHHE_00560	HFGGDLGF_00385	PNODKJOK_00379	AMDJCFGP_00626	BNFGLAAC_00259	FEIEPNLK_00425	JHGKOFHH_00353	LBCAMCKI_00292	LDOMCAAH_00423	FNFAEIKL_00291
cutC_1		Copper homeostasis protein CutC	10	10	1	11	1252				632	632	632	MBMDHHHE_01285	HFGGDLGF_00093	PNODKJOK_00092	AMDJCFGP_01402	BNFGLAAC_00638	FEIEPNLK_00093	JHGKOFHH_00653	LBCAMCKI_01587	LDOMCAAH_00093	FNFAEIKL_01606
rpmD		50S ribosomal protein L30	10	10	1	13	23				182	182	182	MBMDHHHE_01811	HFGGDLGF_01824	PNODKJOK_01801	AMDJCFGP_01834	BNFGLAAC_01919	FEIEPNLK_01875	JHGKOFHH_01899	LBCAMCKI_01869	LDOMCAAH_01974	FNFAEIKL_01881
rmlB		dTDP-glucose 4,6-dehydratase	10	10	1	11	545				1046	1046	1046	MBMDHHHE_00948	HFGGDLGF_01217	PNODKJOK_01192	AMDJCFGP_00258	BNFGLAAC_01028	FEIEPNLK_00809	JHGKOFHH_01411	LBCAMCKI_01088	LDOMCAAH_00811	FNFAEIKL_00684
group_1639		hypothetical protein	10	10	1	11	2478				497	497	497	MBMDHHHE_01411	HFGGDLGF_00201	PNODKJOK_00196	AMDJCFGP_01276	BNFGLAAC_00510	FEIEPNLK_00220	JHGKOFHH_00544	LBCAMCKI_00093	LDOMCAAH_00223	FNFAEIKL_00091
group_164		hypothetical protein	10	10	1	11	1537				509	509	509	MBMDHHHE_00328	HFGGDLGF_01009	PNODKJOK_00988	AMDJCFGP_00858	BNFGLAAC_01460	FEIEPNLK_01291	JHGKOFHH_00824	LBCAMCKI_00893	LDOMCAAH_01161	FNFAEIKL_01278
lacC_2		Tagatose-6-phosphate kinase	10	10	1	11	993				932	932	932	MBMDHHHE_00599	HFGGDLGF_00424	PNODKJOK_00418	AMDJCFGP_00587	BNFGLAAC_00220	FEIEPNLK_00464	JHGKOFHH_00248	LBCAMCKI_00331	LDOMCAAH_00462	FNFAEIKL_00331
groS		10 kDa chaperonin	10	10	1	11	1575				287	287	287	MBMDHHHE_00289	HFGGDLGF_00970	PNODKJOK_00949	AMDJCFGP_00897	BNFGLAAC_01421	FEIEPNLK_01252	JHGKOFHH_00863	LBCAMCKI_00854	LDOMCAAH_01200	FNFAEIKL_01239
group_1642		hypothetical protein	10	10	1	11	546				191	191	191	MBMDHHHE_00946	HFGGDLGF_01215	PNODKJOK_01190	AMDJCFGP_00260	BNFGLAAC_01030	FEIEPNLK_00807	JHGKOFHH_01413	LBCAMCKI_01086	LDOMCAAH_00809	FNFAEIKL_00682
tpx		Thiol peroxidase	10	10	1	11	741				491	491	491	MBMDHHHE_00805	HFGGDLGF_00646	PNODKJOK_00624	AMDJCFGP_00406	BNFGLAAC_00039	FEIEPNLK_00666	JHGKOFHH_00039	LBCAMCKI_00533	LDOMCAAH_00668	FNFAEIKL_00537
group_1644		hypothetical protein	10	10	1	11	755				887	887	887	MBMDHHHE_00791	HFGGDLGF_00632	PNODKJOK_00610	AMDJCFGP_00420	BNFGLAAC_00053	FEIEPNLK_00652	JHGKOFHH_00053	LBCAMCKI_00519	LDOMCAAH_00654	FNFAEIKL_00523
agaA		N-acetylgalactosamine-6-phosphate deacetylase	10	10	1	12	14				1148	1148	1148	MBMDHHHE_01704	HFGGDLGF_01716	PNODKJOK_01781	AMDJCFGP_01814	BNFGLAAC_01899	FEIEPNLK_01769	JHGKOFHH_01746	LBCAMCKI_01716	LDOMCAAH_01878	FNFAEIKL_01731
acpP_1		Acyl carrier protein	10	10	1	11	1826				224	224	224	MBMDHHHE_00044	HFGGDLGF_00728	PNODKJOK_00706	AMDJCFGP_01166	BNFGLAAC_01181	FEIEPNLK_01006	JHGKOFHH_01106	LBCAMCKI_00615	LDOMCAAH_01511	FNFAEIKL_00994
group_1647		hypothetical protein	10	10	1	11	1207				239	239	239	MBMDHHHE_01240	HFGGDLGF_00048	PNODKJOK_00047	AMDJCFGP_01447	BNFGLAAC_00683	FEIEPNLK_00048	JHGKOFHH_00698	LBCAMCKI_01542	LDOMCAAH_00048	FNFAEIKL_01561
pfkA		ATP-dependent 6-phosphofructokinase	10	10	1	11	718				1013	1013	1013	MBMDHHHE_00828	HFGGDLGF_00669	PNODKJOK_00647	AMDJCFGP_00383	BNFGLAAC_00016	FEIEPNLK_00689	JHGKOFHH_00016	LBCAMCKI_00556	LDOMCAAH_00691	FNFAEIKL_00560
pyk		Pyruvate kinase	10	10	1	11	719				1502	1502	1502	MBMDHHHE_00827	HFGGDLGF_00668	PNODKJOK_00646	AMDJCFGP_00384	BNFGLAAC_00017	FEIEPNLK_00688	JHGKOFHH_00017	LBCAMCKI_00555	LDOMCAAH_00690	FNFAEIKL_00559
nudC		NADH pyrophosphatase	10	10	1	11	1524				494	494	494	MBMDHHHE_00341	HFGGDLGF_01022	PNODKJOK_01001	AMDJCFGP_00845	BNFGLAAC_01473	FEIEPNLK_01304	JHGKOFHH_00811	LBCAMCKI_00906	LDOMCAAH_01148	FNFAEIKL_01291
murJ		Lipid II flippase MurJ	10	10	1	11	1234				1637	1637	1637	MBMDHHHE_01267	HFGGDLGF_00075	PNODKJOK_00074	AMDJCFGP_01420	BNFGLAAC_00656	FEIEPNLK_00075	JHGKOFHH_00671	LBCAMCKI_01569	LDOMCAAH_00075	FNFAEIKL_01588
rplQ		50S ribosomal protein L17	10	10	1	13	14				386	386	386	MBMDHHHE_01820	HFGGDLGF_01833	PNODKJOK_01792	AMDJCFGP_01825	BNFGLAAC_01910	FEIEPNLK_01884	JHGKOFHH_01908	LBCAMCKI_01878	LDOMCAAH_01983	FNFAEIKL_01890
group_1652		hypothetical protein	10	10	1	11	1172				362	362	362	MBMDHHHE_01205	HFGGDLGF_00013	PNODKJOK_00012	AMDJCFGP_01482	BNFGLAAC_00718	FEIEPNLK_00013	JHGKOFHH_00733	LBCAMCKI_01507	LDOMCAAH_00013	FNFAEIKL_01526
tag		DNA-3-methyladenine glycosylase 1	10	10	1	11	1541				554	554	554	MBMDHHHE_00324	HFGGDLGF_01005	PNODKJOK_00984	AMDJCFGP_00862	BNFGLAAC_01456	FEIEPNLK_01287	JHGKOFHH_00828	LBCAMCKI_00889	LDOMCAAH_01165	FNFAEIKL_01274
cspC_2		Cold shock protein CspC	10	10	1	11	1840				203	203	203	MBMDHHHE_00058	HFGGDLGF_00742	PNODKJOK_00720	AMDJCFGP_01152	BNFGLAAC_01195	FEIEPNLK_01020	JHGKOFHH_01092	LBCAMCKI_00629	LDOMCAAH_01497	FNFAEIKL_01008
group_1655		hypothetical protein	10	10	1	11	1959				263	263	263	MBMDHHHE_00150	HFGGDLGF_00832	PNODKJOK_00810	AMDJCFGP_01061	BNFGLAAC_01285	FEIEPNLK_01111	JHGKOFHH_01002	LBCAMCKI_00719	LDOMCAAH_01351	FNFAEIKL_01099
secY		Protein translocase subunit SecY	10	10	1	13	21				1304	1304	1304	MBMDHHHE_01813	HFGGDLGF_01826	PNODKJOK_01799	AMDJCFGP_01832	BNFGLAAC_01917	FEIEPNLK_01877	JHGKOFHH_01901	LBCAMCKI_01871	LDOMCAAH_01976	FNFAEIKL_01883
truA		tRNA pseudouridine synthase A	10	10	1	14	2				752	752	752	MBMDHHHE_01857	HFGGDLGF_01870	PNODKJOK_01880	AMDJCFGP_01879	BNFGLAAC_01997	FEIEPNLK_01918	JHGKOFHH_01857	LBCAMCKI_01783	LDOMCAAH_01931	FNFAEIKL_01839
rlmN		putative dual-specificity RNA methyltransferase RlmN	10	10	1	11	211				1085	1085	1085	MBMDHHHE_01124	HFGGDLGF_01389	PNODKJOK_01383	AMDJCFGP_00068	BNFGLAAC_00801	FEIEPNLK_01690	JHGKOFHH_01219	LBCAMCKI_01279	LDOMCAAH_00987	FNFAEIKL_00876
lacF_2		PTS system lactose-specific EIIA component	10	10	1	12	6				314	314	314	MBMDHHHE_01697	HFGGDLGF_01708	PNODKJOK_01789	AMDJCFGP_01822	BNFGLAAC_01907	FEIEPNLK_01762	JHGKOFHH_01753	LBCAMCKI_01708	LDOMCAAH_01886	FNFAEIKL_01724
nudL		putative Nudix hydrolase NudL	10	10	1	11	1511				632	632	632	MBMDHHHE_00354	HFGGDLGF_01035	PNODKJOK_01014	AMDJCFGP_00832	BNFGLAAC_01486	FEIEPNLK_01317	JHGKOFHH_00798	LBCAMCKI_00919	LDOMCAAH_01135	FNFAEIKL_01304
kdgA		KHG/KDPG aldolase	10	10	1	11	327				620	620	620	MBMDHHHE_01027	HFGGDLGF_01292	PNODKJOK_01286	AMDJCFGP_00183	BNFGLAAC_00898	FEIEPNLK_00943	JHGKOFHH_01317	LBCAMCKI_01182	LDOMCAAH_00890	FNFAEIKL_00778
group_1661		Sulfurtransferase	10	10	1	11	1850				296	296	296	MBMDHHHE_00068	HFGGDLGF_00751	PNODKJOK_00729	AMDJCFGP_01142	BNFGLAAC_01204	FEIEPNLK_01030	JHGKOFHH_01083	LBCAMCKI_00638	LDOMCAAH_01487	FNFAEIKL_01018
mecA		Adapter protein MecA	10	10	1	14	46				758	758	758	MBMDHHHE_01832	HFGGDLGF_01845	PNODKJOK_01855	AMDJCFGP_01904	BNFGLAAC_01972	FEIEPNLK_01896	JHGKOFHH_01830	LBCAMCKI_01805	LDOMCAAH_01909	FNFAEIKL_01817
gmk		Guanylate kinase	10	10	1	12	36				626	626	626	MBMDHHHE_01753	HFGGDLGF_01765	PNODKJOK_01732	AMDJCFGP_01765	BNFGLAAC_01850	FEIEPNLK_01818	JHGKOFHH_01697	LBCAMCKI_01765	LDOMCAAH_01829	FNFAEIKL_01780
group_1664		hypothetical protein	10	10	1	11	514				134	134	134	MBMDHHHE_00979	HFGGDLGF_01248	PNODKJOK_01223	AMDJCFGP_00227	BNFGLAAC_00997	FEIEPNLK_00840	JHGKOFHH_01380	LBCAMCKI_01119	LDOMCAAH_00842	FNFAEIKL_00715
hisS		Histidine--tRNA ligase	10	10	1	11	1527				1277	1277	1277	MBMDHHHE_00338	HFGGDLGF_01019	PNODKJOK_00998	AMDJCFGP_00848	BNFGLAAC_01470	FEIEPNLK_01301	JHGKOFHH_00814	LBCAMCKI_00903	LDOMCAAH_01151	FNFAEIKL_01288
guaA		GMP synthase [glutamine-hydrolyzing]	10	10	1	11	847				1562	1562	1562	MBMDHHHE_00688	HFGGDLGF_00528	PNODKJOK_00509	AMDJCFGP_00496	BNFGLAAC_00129	FEIEPNLK_00552	JHGKOFHH_00157	LBCAMCKI_00418	LDOMCAAH_00554	FNFAEIKL_00419
rpoZ		DNA-directed RNA polymerase subunit omega	10	10	1	12	35				317	317	317	MBMDHHHE_01754	HFGGDLGF_01766	PNODKJOK_01731	AMDJCFGP_01764	BNFGLAAC_01849	FEIEPNLK_01819	JHGKOFHH_01696	LBCAMCKI_01766	LDOMCAAH_01828	FNFAEIKL_01781
benM		HTH-type transcriptional regulator BenM	10	10	1	11	1954				905	905	905	MBMDHHHE_00145	HFGGDLGF_00828	PNODKJOK_00806	AMDJCFGP_01065	BNFGLAAC_01281	FEIEPNLK_01107	JHGKOFHH_01006	LBCAMCKI_00715	LDOMCAAH_01355	FNFAEIKL_01095
appC		Cytochrome bd-II ubiquinol oxidase subunit 1	10	10	1	11	2301				1427	1427	1427	MBMDHHHE_01674	HFGGDLGF_01586	PNODKJOK_01498	AMDJCFGP_01515	BNFGLAAC_01804	FEIEPNLK_01594	JHGKOFHH_01550	LBCAMCKI_01476	LDOMCAAH_01682	FNFAEIKL_01380
pgk		Phosphoglycerate kinase	10	10	1	11	1698				1196	1196	1196	MBMDHHHE_00174	HFGGDLGF_00856	PNODKJOK_00834	AMDJCFGP_01006	BNFGLAAC_01309	FEIEPNLK_01135	JHGKOFHH_00978	LBCAMCKI_00743	LDOMCAAH_01313	FNFAEIKL_01123
cspC_1		Cold shock protein CspC	10	10	1	11	2594				203	203	203	MBMDHHHE_00462	HFGGDLGF_00295	PNODKJOK_00289	AMDJCFGP_00724	BNFGLAAC_00350	FEIEPNLK_00332	JHGKOFHH_00444	LBCAMCKI_00194	LDOMCAAH_00325	FNFAEIKL_00191
rsmH		Ribosomal RNA small subunit methyltransferase H	10	10	1	12	66				950	950	950	MBMDHHHE_01723	HFGGDLGF_01735	PNODKJOK_01762	AMDJCFGP_01795	BNFGLAAC_01880	FEIEPNLK_01788	JHGKOFHH_01727	LBCAMCKI_01735	LDOMCAAH_01859	FNFAEIKL_01750
group_1673		hypothetical protein	10	10	1	11	2425				116	116	116	MBMDHHHE_01359	HFGGDLGF_00149	PNODKJOK_00144	AMDJCFGP_01328	BNFGLAAC_00563	FEIEPNLK_00168	JHGKOFHH_00597	LBCAMCKI_00041	LDOMCAAH_00171	FNFAEIKL_00039
tcyA		L-cystine-binding protein TcyA	10	10	1	11	1175				821	821	821	MBMDHHHE_01208	HFGGDLGF_00016	PNODKJOK_00015	AMDJCFGP_01479	BNFGLAAC_00715	FEIEPNLK_00016	JHGKOFHH_00730	LBCAMCKI_01510	LDOMCAAH_00016	FNFAEIKL_01529
clpP		ATP-dependent Clp protease proteolytic subunit	10	10	1	11	1237				590	590	590	MBMDHHHE_01270	HFGGDLGF_00078	PNODKJOK_00077	AMDJCFGP_01417	BNFGLAAC_00653	FEIEPNLK_00078	JHGKOFHH_00668	LBCAMCKI_01572	LDOMCAAH_00078	FNFAEIKL_01591
atpC		ATP synthase epsilon chain	10	10	1	11	2611				416	416	416	MBMDHHHE_00479	HFGGDLGF_00312	PNODKJOK_00306	AMDJCFGP_00707	BNFGLAAC_00333	FEIEPNLK_00349	JHGKOFHH_00427	LBCAMCKI_00211	LDOMCAAH_00342	FNFAEIKL_00208
group_1677		hypothetical protein	10	10	1	11	1010				170	170	170	MBMDHHHE_00585	HFGGDLGF_00410	PNODKJOK_00404	AMDJCFGP_00601	BNFGLAAC_00234	FEIEPNLK_00450	JHGKOFHH_00328	LBCAMCKI_00317	LDOMCAAH_00448	FNFAEIKL_00316
nrdH		Glutaredoxin-like protein NrdH	10	10	1	11	308				218	218	218	MBMDHHHE_01045	HFGGDLGF_01310	PNODKJOK_01304	AMDJCFGP_00165	BNFGLAAC_00880	FEIEPNLK_00961	JHGKOFHH_01298	LBCAMCKI_01200	LDOMCAAH_00908	FNFAEIKL_00797
group_1679		hypothetical protein	10	10	1	11	751				278	278	278	MBMDHHHE_00795	HFGGDLGF_00636	PNODKJOK_00614	AMDJCFGP_00416	BNFGLAAC_00049	FEIEPNLK_00656	JHGKOFHH_00049	LBCAMCKI_00523	LDOMCAAH_00658	FNFAEIKL_00527
malR_1		HTH-type transcriptional regulator MalR	10	10	1	11	522				1019	1019	1019	MBMDHHHE_00971	HFGGDLGF_01240	PNODKJOK_01215	AMDJCFGP_00235	BNFGLAAC_01005	FEIEPNLK_00832	JHGKOFHH_01388	LBCAMCKI_01111	LDOMCAAH_00834	FNFAEIKL_00707
act		Methanol dehydrogenase activator	10	10	1	11	2398				557	557	557	MBMDHHHE_01332	HFGGDLGF_00119	PNODKJOK_00117	AMDJCFGP_01355	BNFGLAAC_00589	FEIEPNLK_00141	JHGKOFHH_00627	LBCAMCKI_00015	LDOMCAAH_00142	FNFAEIKL_00010
group_1682		hypothetical protein	10	10	1	11	2622				914	914	914	MBMDHHHE_00489	HFGGDLGF_00322	PNODKJOK_00316	AMDJCFGP_00697	BNFGLAAC_00323	FEIEPNLK_00360	JHGKOFHH_00416	LBCAMCKI_00221	LDOMCAAH_00352	FNFAEIKL_00219
sepF		Cell division protein SepF	10	10	1	11	227				635	635	635	MBMDHHHE_01108	HFGGDLGF_01373	PNODKJOK_01367	AMDJCFGP_00084	BNFGLAAC_00817	FEIEPNLK_01674	JHGKOFHH_01235	LBCAMCKI_01263	LDOMCAAH_00971	FNFAEIKL_00860
pstS1		Phosphate-binding protein PstS 1	10	10	1	11	753				857	857	857	MBMDHHHE_00793	HFGGDLGF_00634	PNODKJOK_00612	AMDJCFGP_00418	BNFGLAAC_00051	FEIEPNLK_00654	JHGKOFHH_00051	LBCAMCKI_00521	LDOMCAAH_00656	FNFAEIKL_00525
group_1685		hypothetical protein	10	10	1	11	1058				323	323	323	MBMDHHHE_00538	HFGGDLGF_00363	PNODKJOK_00357	AMDJCFGP_00648	BNFGLAAC_00282	FEIEPNLK_00403	JHGKOFHH_00375	LBCAMCKI_00270	LDOMCAAH_00401	FNFAEIKL_00268
group_1686		putative oxidoreductase	10	10	1	11	534				764	764	764	MBMDHHHE_00959	HFGGDLGF_01228	PNODKJOK_01203	AMDJCFGP_00247	BNFGLAAC_01017	FEIEPNLK_00820	JHGKOFHH_01400	LBCAMCKI_01099	LDOMCAAH_00822	FNFAEIKL_00695
lacE_1		PTS system lactose-specific EIICB component	10	10	1	11	989				1685	1685	1685	MBMDHHHE_00603	HFGGDLGF_00428	PNODKJOK_00422	AMDJCFGP_00583	BNFGLAAC_00216	FEIEPNLK_00468	JHGKOFHH_00244	LBCAMCKI_00335	LDOMCAAH_00466	FNFAEIKL_00335
group_1688		hypothetical protein	10	10	1	11	250				311	311	311	MBMDHHHE_01103	HFGGDLGF_01368	PNODKJOK_01362	AMDJCFGP_00107	BNFGLAAC_00822	FEIEPNLK_01669	JHGKOFHH_01240	LBCAMCKI_01258	LDOMCAAH_00966	FNFAEIKL_00855
rpmJ		50S ribosomal protein L36	10	10	1	13	18				116	116	116	MBMDHHHE_01816	HFGGDLGF_01829	PNODKJOK_01796	AMDJCFGP_01829	BNFGLAAC_01914	FEIEPNLK_01880	JHGKOFHH_01904	LBCAMCKI_01874	LDOMCAAH_01979	FNFAEIKL_01886
group_1690		hypothetical protein	10	10	1	11	1438				209	209	209	MBMDHHHE_00417	HFGGDLGF_01102	PNODKJOK_01077	AMDJCFGP_00781	BNFGLAAC_01545	FEIEPNLK_01380	JHGKOFHH_00758	LBCAMCKI_00962	LDOMCAAH_01074	FNFAEIKL_01345
asd		Aspartate-semialdehyde dehydrogenase	10	10	1	11	780				1076	1076	1076	MBMDHHHE_00767	HFGGDLGF_00608	PNODKJOK_00586	AMDJCFGP_00444	BNFGLAAC_00077	FEIEPNLK_00628	JHGKOFHH_00077	LBCAMCKI_00495	LDOMCAAH_00630	FNFAEIKL_00499
ldh1		L-lactate dehydrogenase 1	10	10	1	11	859				983	983	983	MBMDHHHE_00675	HFGGDLGF_00516	PNODKJOK_00497	AMDJCFGP_00508	BNFGLAAC_00141	FEIEPNLK_00540	JHGKOFHH_00169	LBCAMCKI_00406	LDOMCAAH_00541	FNFAEIKL_00407
group_1693		hypothetical protein	10	10	1	11	1468				272	272	272	MBMDHHHE_00384	HFGGDLGF_01068	PNODKJOK_01044	AMDJCFGP_00814	BNFGLAAC_01512	FEIEPNLK_01347	JHGKOFHH_00791	LBCAMCKI_00929	LDOMCAAH_01107	FNFAEIKL_01312
rplU		50S ribosomal protein L21	10	10	1	11	1059				314	314	314	MBMDHHHE_00537	HFGGDLGF_00362	PNODKJOK_00356	AMDJCFGP_00649	BNFGLAAC_00283	FEIEPNLK_00402	JHGKOFHH_00376	LBCAMCKI_00269	LDOMCAAH_00400	FNFAEIKL_00267
rplGA		putative ribosomal protein YlxQ	10	10	1	11	1796				302	302	302	MBMDHHHE_00013	HFGGDLGF_00697	PNODKJOK_00675	AMDJCFGP_01197	BNFGLAAC_01150	FEIEPNLK_00975	JHGKOFHH_01137	LBCAMCKI_00584	LDOMCAAH_01542	FNFAEIKL_00963
group_1696		hypothetical protein	10	10	1	11	253				230	230	230	MBMDHHHE_01100	HFGGDLGF_01365	PNODKJOK_01359	AMDJCFGP_00110	BNFGLAAC_00825	FEIEPNLK_01666	JHGKOFHH_01243	LBCAMCKI_01255	LDOMCAAH_00963	FNFAEIKL_00852
group_1697		hypothetical protein	10	10	1	11	2450				518	518	518	MBMDHHHE_01383	HFGGDLGF_00173	PNODKJOK_00168	AMDJCFGP_01304	BNFGLAAC_00538	FEIEPNLK_00192	JHGKOFHH_00572	LBCAMCKI_00065	LDOMCAAH_00195	FNFAEIKL_00063
yhaM		3'-5' exoribonuclease YhaM	10	10	1	11	1691				938	938	938	MBMDHHHE_00181	HFGGDLGF_00863	PNODKJOK_00841	AMDJCFGP_00999	BNFGLAAC_01316	FEIEPNLK_01142	JHGKOFHH_00971	LBCAMCKI_00750	LDOMCAAH_01306	FNFAEIKL_01130
rpsO		30S ribosomal protein S15	10	10	1	11	2077				269	269	269	MBMDHHHE_01516	HFGGDLGF_01645	PNODKJOK_01659	AMDJCFGP_01706	BNFGLAAC_01639	FEIEPNLK_01422	JHGKOFHH_01803	LBCAMCKI_01658	LDOMCAAH_01737	FNFAEIKL_01682
iolU_1		scyllo-inositol 2-dehydrogenase (NADP(+)) IolU	10	10	1	11	2396				962	962	962	MBMDHHHE_01330	HFGGDLGF_00117	PNODKJOK_00115	AMDJCFGP_01357	BNFGLAAC_00591	FEIEPNLK_00139	JHGKOFHH_00629	LBCAMCKI_00013	LDOMCAAH_00140	FNFAEIKL_00008
rpsL		30S ribosomal protein S12	10	10	1	11	1694				413	413	413	MBMDHHHE_00178	HFGGDLGF_00860	PNODKJOK_00838	AMDJCFGP_01002	BNFGLAAC_01313	FEIEPNLK_01139	JHGKOFHH_00974	LBCAMCKI_00747	LDOMCAAH_01309	FNFAEIKL_01127
gap		Glyceraldehyde-3-phosphate dehydrogenase	10	10	1	11	1697				1010	1010	1010	MBMDHHHE_00175	HFGGDLGF_00857	PNODKJOK_00835	AMDJCFGP_01005	BNFGLAAC_01310	FEIEPNLK_01136	JHGKOFHH_00977	LBCAMCKI_00744	LDOMCAAH_01312	FNFAEIKL_01124
group_1702		hypothetical protein	10	10	1	12	43				1337	1337	1337	MBMDHHHE_01746	HFGGDLGF_01758	PNODKJOK_01739	AMDJCFGP_01772	BNFGLAAC_01857	FEIEPNLK_01811	JHGKOFHH_01704	LBCAMCKI_01758	LDOMCAAH_01836	FNFAEIKL_01773
mtgA_1		Biosynthetic peptidoglycan transglycosylase	10	10	1	11	1583				2324	2324	2324	MBMDHHHE_00281	HFGGDLGF_00962	PNODKJOK_00941	AMDJCFGP_00905	BNFGLAAC_01413	FEIEPNLK_01244	JHGKOFHH_00871	LBCAMCKI_00846	LDOMCAAH_01208	FNFAEIKL_01231
group_1704		hypothetical protein	10	10	1	11	745				596	596	596	MBMDHHHE_00801	HFGGDLGF_00642	PNODKJOK_00620	AMDJCFGP_00410	BNFGLAAC_00043	FEIEPNLK_00662	JHGKOFHH_00043	LBCAMCKI_00529	LDOMCAAH_00664	FNFAEIKL_00533
pspA		Phosphoserine phosphatase 1	10	10	1	11	2519				632	632	632	MBMDHHHE_01449	HFGGDLGF_00234	PNODKJOK_00229	AMDJCFGP_01238	BNFGLAAC_00472	FEIEPNLK_00258	JHGKOFHH_00505	LBCAMCKI_00133	LDOMCAAH_00264	FNFAEIKL_00131
dgkA		Undecaprenol kinase	10	10	1	11	2419				404	404	404	MBMDHHHE_01353	HFGGDLGF_00143	PNODKJOK_00138	AMDJCFGP_01334	BNFGLAAC_00569	FEIEPNLK_00162	JHGKOFHH_00603	LBCAMCKI_00035	LDOMCAAH_00165	FNFAEIKL_00033
queA		S-adenosylmethionine:tRNA ribosyltransferase-isomerase	10	10	1	11	293				1028	1028	1028	MBMDHHHE_01060	HFGGDLGF_01325	PNODKJOK_01319	AMDJCFGP_00150	BNFGLAAC_00865	FEIEPNLK_01626	JHGKOFHH_01283	LBCAMCKI_01215	LDOMCAAH_00923	FNFAEIKL_00812
moeZ		putative adenylyltransferase/sulfurtransferase MoeZ	10	10	1	11	1852				338	338	338	MBMDHHHE_00070	HFGGDLGF_00753	PNODKJOK_00731	AMDJCFGP_01140	BNFGLAAC_01206	FEIEPNLK_01032	JHGKOFHH_01081	LBCAMCKI_00640	LDOMCAAH_01485	FNFAEIKL_01020
rspR		HTH-type transcriptional repressor RspR	10	10	1	11	1950				695	695	695	MBMDHHHE_00141	HFGGDLGF_00824	PNODKJOK_00802	AMDJCFGP_01069	BNFGLAAC_01277	FEIEPNLK_01103	JHGKOFHH_01010	LBCAMCKI_00711	LDOMCAAH_01359	FNFAEIKL_01091
rplM		50S ribosomal protein L13	10	10	1	11	2052				446	446	446	MBMDHHHE_01505	HFGGDLGF_01667	PNODKJOK_01648	AMDJCFGP_01717	BNFGLAAC_01628	FEIEPNLK_01411	JHGKOFHH_01814	LBCAMCKI_01647	LDOMCAAH_01726	FNFAEIKL_01672
group_1711		hypothetical protein	10	10	1	11	1585				179	179	179	MBMDHHHE_00280	HFGGDLGF_00960	PNODKJOK_00939	AMDJCFGP_00906	BNFGLAAC_01412	FEIEPNLK_01243	JHGKOFHH_00873	LBCAMCKI_00845	LDOMCAAH_01210	FNFAEIKL_01230
group_1712		hypothetical protein	10	10	1	11	1581				188	188	188	MBMDHHHE_00283	HFGGDLGF_00964	PNODKJOK_00943	AMDJCFGP_00903	BNFGLAAC_01415	FEIEPNLK_01246	JHGKOFHH_00869	LBCAMCKI_00848	LDOMCAAH_01206	FNFAEIKL_01233
rfbC		Protein RmlC	10	10	1	11	544				593	593	593	MBMDHHHE_00949	HFGGDLGF_01218	PNODKJOK_01193	AMDJCFGP_00257	BNFGLAAC_01027	FEIEPNLK_00810	JHGKOFHH_01410	LBCAMCKI_01089	LDOMCAAH_00812	FNFAEIKL_00685
group_1714		hypothetical protein	10	10	1	12	28				1004	1004	1004	MBMDHHHE_01761	HFGGDLGF_01773	PNODKJOK_01724	AMDJCFGP_01757	BNFGLAAC_01842	FEIEPNLK_01826	JHGKOFHH_01689	LBCAMCKI_01773	LDOMCAAH_01821	FNFAEIKL_01788
yheH		putative multidrug resistance ABC transporter ATP-binding/permease protein YheH	10	10	1	11	214				1745	1745	1745	MBMDHHHE_01121	HFGGDLGF_01386	PNODKJOK_01380	AMDJCFGP_00071	BNFGLAAC_00804	FEIEPNLK_01687	JHGKOFHH_01222	LBCAMCKI_01276	LDOMCAAH_00984	FNFAEIKL_00873
lacF_1		PTS system lactose-specific EIIA component	10	10	1	11	990				317	317	317	MBMDHHHE_00602	HFGGDLGF_00427	PNODKJOK_00421	AMDJCFGP_00584	BNFGLAAC_00217	FEIEPNLK_00467	JHGKOFHH_00245	LBCAMCKI_00334	LDOMCAAH_00465	FNFAEIKL_00334
glgD		Glycogen biosynthesis protein GlgD	10	10	1	11	2601				1133	1133	1133	MBMDHHHE_00469	HFGGDLGF_00302	PNODKJOK_00296	AMDJCFGP_00717	BNFGLAAC_00343	FEIEPNLK_00339	JHGKOFHH_00437	LBCAMCKI_00201	LDOMCAAH_00332	FNFAEIKL_00198
group_1718		hypothetical protein	10	10	1	11	1961				287	287	287	MBMDHHHE_00152	HFGGDLGF_00834	PNODKJOK_00812	AMDJCFGP_01059	BNFGLAAC_01287	FEIEPNLK_01113	JHGKOFHH_01000	LBCAMCKI_00721	LDOMCAAH_01349	FNFAEIKL_01101
yicL		putative inner membrane transporter YicL	10	10	1	11	1842				917	917	917	MBMDHHHE_00060	HFGGDLGF_00744	PNODKJOK_00722	AMDJCFGP_01150	BNFGLAAC_01197	FEIEPNLK_01022	JHGKOFHH_01090	LBCAMCKI_00631	LDOMCAAH_01495	FNFAEIKL_01010
alaS		Alanine--tRNA ligase	10	10	1	11	303				2621	2621	2621	MBMDHHHE_01050	HFGGDLGF_01315	PNODKJOK_01309	AMDJCFGP_00160	BNFGLAAC_00875	FEIEPNLK_01616	JHGKOFHH_01293	LBCAMCKI_01205	LDOMCAAH_00913	FNFAEIKL_00802
glnQ_1		Glutamine transport ATP-binding protein GlnQ	10	10	1	11	2469				779	779	779	MBMDHHHE_01402	HFGGDLGF_00192	PNODKJOK_00187	AMDJCFGP_01285	BNFGLAAC_00519	FEIEPNLK_00211	JHGKOFHH_00553	LBCAMCKI_00084	LDOMCAAH_00214	FNFAEIKL_00082
pchR		HTH-type transcriptional regulator PchR	10	10	1	11	1828				434	434	434	MBMDHHHE_00046	HFGGDLGF_00730	PNODKJOK_00708	AMDJCFGP_01164	BNFGLAAC_01183	FEIEPNLK_01008	JHGKOFHH_01104	LBCAMCKI_00617	LDOMCAAH_01509	FNFAEIKL_00996
yugI		General stress protein 13	10	10	1	12	25				356	356	356	MBMDHHHE_01764	HFGGDLGF_01776	PNODKJOK_01721	AMDJCFGP_01754	BNFGLAAC_01839	FEIEPNLK_01829	JHGKOFHH_01686	LBCAMCKI_01776	LDOMCAAH_01818	FNFAEIKL_01791
group_1724		hypothetical protein	10	10	1	11	1960				317	317	317	MBMDHHHE_00151	HFGGDLGF_00833	PNODKJOK_00811	AMDJCFGP_01060	BNFGLAAC_01286	FEIEPNLK_01112	JHGKOFHH_01001	LBCAMCKI_00720	LDOMCAAH_01350	FNFAEIKL_01100
dtd		D-aminoacyl-tRNA deacylase	10	10	1	11	2100				443	443	443	MBMDHHHE_01539	HFGGDLGF_01622	PNODKJOK_01682	AMDJCFGP_01683	BNFGLAAC_01662	FEIEPNLK_01445	JHGKOFHH_01780	LBCAMCKI_01681	LDOMCAAH_01760	FNFAEIKL_01706
tadA_1		tRNA-specific adenosine deaminase	10	10	1	11	1902				455	455	455	MBMDHHHE_00094	HFGGDLGF_00777	PNODKJOK_00755	AMDJCFGP_01116	BNFGLAAC_01230	FEIEPNLK_01056	JHGKOFHH_01057	LBCAMCKI_00664	LDOMCAAH_01406	FNFAEIKL_01044
gatC_2		Glutamyl-tRNA(Gln) amidotransferase subunit C	10	10	1	11	1845				302	302	302	MBMDHHHE_00063	HFGGDLGF_00747	PNODKJOK_00725	AMDJCFGP_01147	BNFGLAAC_01200	FEIEPNLK_01025	JHGKOFHH_01087	LBCAMCKI_00634	LDOMCAAH_01492	FNFAEIKL_01013
rpsI		30S ribosomal protein S9	10	10	1	11	2051				392	392	392	MBMDHHHE_01504	HFGGDLGF_01668	PNODKJOK_01647	AMDJCFGP_01718	BNFGLAAC_01627	FEIEPNLK_01410	JHGKOFHH_01815	LBCAMCKI_01646	LDOMCAAH_01725	FNFAEIKL_01671
group_1729		hypothetical protein	10	10	1	11	617				293	293	293	MBMDHHHE_00883	HFGGDLGF_01155	PNODKJOK_01130	AMDJCFGP_00327	BNFGLAAC_01097	FEIEPNLK_00744	JHGKOFHH_01476	LBCAMCKI_01023	LDOMCAAH_00747	FNFAEIKL_00615
group_1730		hypothetical protein	10	10	1	11	998				95	95	95	MBMDHHHE_00594	HFGGDLGF_00419	PNODKJOK_00413	AMDJCFGP_00592	BNFGLAAC_00225	FEIEPNLK_00459	JHGKOFHH_00253	LBCAMCKI_00326	LDOMCAAH_00457	FNFAEIKL_00325
ycjP		Inner membrane ABC transporter permease protein YcjP	10	10	1	11	519				836	836	836	MBMDHHHE_00974	HFGGDLGF_01243	PNODKJOK_01218	AMDJCFGP_00232	BNFGLAAC_01002	FEIEPNLK_00835	JHGKOFHH_01385	LBCAMCKI_01114	LDOMCAAH_00837	FNFAEIKL_00710
recO		DNA repair protein RecO	10	10	1	15	6				773	773	773	MBMDHHHE_01864	HFGGDLGF_01897	PNODKJOK_01888	AMDJCFGP_01922	BNFGLAAC_02005	FEIEPNLK_01926	JHGKOFHH_01978	LBCAMCKI_01914	LDOMCAAH_01990	FNFAEIKL_01897
rpsM		30S ribosomal protein S13	10	10	1	13	17				365	365	365	MBMDHHHE_01817	HFGGDLGF_01830	PNODKJOK_01795	AMDJCFGP_01828	BNFGLAAC_01913	FEIEPNLK_01881	JHGKOFHH_01905	LBCAMCKI_01875	LDOMCAAH_01980	FNFAEIKL_01887
glpE		Thiosulfate sulfurtransferase GlpE	10	10	1	11	218				380	380	380	MBMDHHHE_01117	HFGGDLGF_01382	PNODKJOK_01376	AMDJCFGP_00075	BNFGLAAC_00808	FEIEPNLK_01683	JHGKOFHH_01226	LBCAMCKI_01272	LDOMCAAH_00980	FNFAEIKL_00869
group_1735		hypothetical protein	10	10	1	12	58				224	224	224	MBMDHHHE_01731	HFGGDLGF_01743	PNODKJOK_01754	AMDJCFGP_01787	BNFGLAAC_01872	FEIEPNLK_01796	JHGKOFHH_01719	LBCAMCKI_01743	LDOMCAAH_01851	FNFAEIKL_01758
glnA		Glutamine synthetase	10	10	1	11	1701				1346	1346	1346	MBMDHHHE_00171	HFGGDLGF_00853	PNODKJOK_00831	AMDJCFGP_01009	BNFGLAAC_01306	FEIEPNLK_01132	JHGKOFHH_00981	LBCAMCKI_00740	LDOMCAAH_01316	FNFAEIKL_01120
purE		N5-carboxyaminoimidazole ribonucleotide mutase	10	10	1	13	11				488	488	488	MBMDHHHE_01779	HFGGDLGF_01791	PNODKJOK_01834	AMDJCFGP_01867	BNFGLAAC_01951	FEIEPNLK_01844	JHGKOFHH_01868	LBCAMCKI_01838	LDOMCAAH_01942	FNFAEIKL_01850
group_1738		hypothetical protein	10	10	1	11	1433				1511	1511	1511	MBMDHHHE_00422	HFGGDLGF_01107	PNODKJOK_01082	AMDJCFGP_00776	BNFGLAAC_01550	FEIEPNLK_01385	JHGKOFHH_00753	LBCAMCKI_00967	LDOMCAAH_01069	FNFAEIKL_01350
yfkJ		Low molecular weight protein-tyrosine-phosphatase YfkJ	10	10	1	13	48				431	431	431	MBMDHHHE_01786	HFGGDLGF_01798	PNODKJOK_01827	AMDJCFGP_01860	BNFGLAAC_01944	FEIEPNLK_01850	JHGKOFHH_01874	LBCAMCKI_01844	LDOMCAAH_01949	FNFAEIKL_01856
rpsT		30S ribosomal protein S20	10	10	1	11	762				233	233	233	MBMDHHHE_00784	HFGGDLGF_00625	PNODKJOK_00603	AMDJCFGP_00427	BNFGLAAC_00060	FEIEPNLK_00645	JHGKOFHH_00060	LBCAMCKI_00512	LDOMCAAH_00647	FNFAEIKL_00516
artQ_1		Arginine transport system permease protein ArtQ	10	10	1	11	727				641	641	641	MBMDHHHE_00819	HFGGDLGF_00660	PNODKJOK_00638	AMDJCFGP_00392	BNFGLAAC_00025	FEIEPNLK_00680	JHGKOFHH_00025	LBCAMCKI_00547	LDOMCAAH_00682	FNFAEIKL_00551
group_1742		hypothetical protein	10	10	1	11	2263				572	572	572	MBMDHHHE_01637	HFGGDLGF_01549	PNODKJOK_01536	AMDJCFGP_01552	BNFGLAAC_01767	FEIEPNLK_01557	JHGKOFHH_01587	LBCAMCKI_01439	LDOMCAAH_01645	FNFAEIKL_01417
tmpC_1		Membrane lipoprotein TmpC	10	10	1	11	768				1055	1055	1055	MBMDHHHE_00778	HFGGDLGF_00619	PNODKJOK_00597	AMDJCFGP_00433	BNFGLAAC_00066	FEIEPNLK_00639	JHGKOFHH_00066	LBCAMCKI_00506	LDOMCAAH_00641	FNFAEIKL_00510
perR		Peroxide operon regulator	10	10	1	11	1603				470	470	470	MBMDHHHE_00262	HFGGDLGF_00942	PNODKJOK_00921	AMDJCFGP_00924	BNFGLAAC_01394	FEIEPNLK_01224	JHGKOFHH_00891	LBCAMCKI_00827	LDOMCAAH_01228	FNFAEIKL_01212
group_1745		hypothetical protein	10	10	1	11	1561				284	284	284	MBMDHHHE_00304	HFGGDLGF_00985	PNODKJOK_00964	AMDJCFGP_00882	BNFGLAAC_01436	FEIEPNLK_01267	JHGKOFHH_00848	LBCAMCKI_00869	LDOMCAAH_01185	FNFAEIKL_01254
adeP		Adenine permease AdeP	10	10	1	11	1809				1460	1460	1460	MBMDHHHE_00027	HFGGDLGF_00711	PNODKJOK_00689	AMDJCFGP_01183	BNFGLAAC_01164	FEIEPNLK_00989	JHGKOFHH_01123	LBCAMCKI_00598	LDOMCAAH_01528	FNFAEIKL_00977
group_1747		hypothetical protein	10	10	1	13	50				98	98	98	MBMDHHHE_01784	HFGGDLGF_01796	PNODKJOK_01829	AMDJCFGP_01862	BNFGLAAC_01946	FEIEPNLK_01848	JHGKOFHH_01872	LBCAMCKI_01842	LDOMCAAH_01947	FNFAEIKL_01854
yeeN		putative transcriptional regulatory protein YeeN	10	10	1	11	1174				716	716	716	MBMDHHHE_01207	HFGGDLGF_00015	PNODKJOK_00014	AMDJCFGP_01480	BNFGLAAC_00716	FEIEPNLK_00015	JHGKOFHH_00731	LBCAMCKI_01509	LDOMCAAH_00015	FNFAEIKL_01528
group_1749		Putative membrane protein insertion efficiency factor	10	10	1	11	1216				248	248	248	MBMDHHHE_01249	HFGGDLGF_00057	PNODKJOK_00056	AMDJCFGP_01438	BNFGLAAC_00674	FEIEPNLK_00057	JHGKOFHH_00689	LBCAMCKI_01551	LDOMCAAH_00057	FNFAEIKL_01570
group_175		hypothetical protein	10	10	1	11	1459				650	650	650	MBMDHHHE_00393	HFGGDLGF_01077	PNODKJOK_01053	AMDJCFGP_00805	BNFGLAAC_01521	FEIEPNLK_01356	JHGKOFHH_00782	LBCAMCKI_00938	LDOMCAAH_01098	FNFAEIKL_01321
rplJ		50S ribosomal protein L10	10	10	1	11	1005				500	500	500	MBMDHHHE_00590	HFGGDLGF_00415	PNODKJOK_00409	AMDJCFGP_00596	BNFGLAAC_00229	FEIEPNLK_00455	JHGKOFHH_00323	LBCAMCKI_00322	LDOMCAAH_00453	FNFAEIKL_00321
rpmGA		50S ribosomal protein L33 1	10	10	1	11	1525				149	149	149	MBMDHHHE_00340	HFGGDLGF_01021	PNODKJOK_01000	AMDJCFGP_00846	BNFGLAAC_01472	FEIEPNLK_01303	JHGKOFHH_00812	LBCAMCKI_00905	LDOMCAAH_01149	FNFAEIKL_01290
group_1752		hypothetical protein	10	10	1	11	843				332	332	332	MBMDHHHE_00691	HFGGDLGF_00532	PNODKJOK_00512	AMDJCFGP_00493	BNFGLAAC_00126	FEIEPNLK_00555	JHGKOFHH_00153	LBCAMCKI_00421	LDOMCAAH_00558	FNFAEIKL_00422
ublA		Bacteriocin uberolysin	10	10	1	15	16				230	230	230	MBMDHHHE_01877	HFGGDLGF_01904	PNODKJOK_01896	AMDJCFGP_01932	BNFGLAAC_02015	FEIEPNLK_01938	JHGKOFHH_02004	LBCAMCKI_01921	LDOMCAAH_02000	FNFAEIKL_01907
rpsH		30S ribosomal protein S8	10	10	1	13	27				398	398	398	MBMDHHHE_01807	HFGGDLGF_01820	PNODKJOK_01805	AMDJCFGP_01838	BNFGLAAC_01923	FEIEPNLK_01871	JHGKOFHH_01895	LBCAMCKI_01865	LDOMCAAH_01970	FNFAEIKL_01877
group_1755		hypothetical protein	10	10	1	11	2619				374	374	374	MBMDHHHE_00486	HFGGDLGF_00319	PNODKJOK_00313	AMDJCFGP_00700	BNFGLAAC_00326	FEIEPNLK_00357	JHGKOFHH_00419	LBCAMCKI_00218	LDOMCAAH_00349	FNFAEIKL_00216
rplI		50S ribosomal protein L9	10	10	1	11	1466				452	452	452	MBMDHHHE_00386	HFGGDLGF_01070	PNODKJOK_01046	AMDJCFGP_00812	BNFGLAAC_01514	FEIEPNLK_01349	JHGKOFHH_00789	LBCAMCKI_00931	LDOMCAAH_01105	FNFAEIKL_01314
group_1757		hypothetical protein	10	10	1	11	90				533	533	533	MBMDHHHE_01190	HFGGDLGF_01461	PNODKJOK_01464	AMDJCFGP_00003	BNFGLAAC_00733	FEIEPNLK_01757	JHGKOFHH_01152	LBCAMCKI_01356	LDOMCAAH_01059	FNFAEIKL_00948
recR		Recombination protein RecR	10	10	1	11	275				596	596	596	MBMDHHHE_01078	HFGGDLGF_01343	PNODKJOK_01337	AMDJCFGP_00132	BNFGLAAC_00847	FEIEPNLK_01644	JHGKOFHH_01265	LBCAMCKI_01233	LDOMCAAH_00941	FNFAEIKL_00830
yfmL		putative ATP-dependent RNA helicase YfmL	10	10	1	11	313				1082	1082	1082	MBMDHHHE_01040	HFGGDLGF_01305	PNODKJOK_01299	AMDJCFGP_00170	BNFGLAAC_00885	FEIEPNLK_00956	JHGKOFHH_01303	LBCAMCKI_01195	LDOMCAAH_00903	FNFAEIKL_00792
group_176		hypothetical protein	10	10	1	11	1451				389	389	389	MBMDHHHE_00401	HFGGDLGF_01085	PNODKJOK_01061	AMDJCFGP_00797	BNFGLAAC_01529	FEIEPNLK_01364	JHGKOFHH_00774	LBCAMCKI_00946	LDOMCAAH_01090	FNFAEIKL_01329
group_1760		hypothetical protein	10	10	1	13	4				881	881	881	MBMDHHHE_01773	HFGGDLGF_01785	PNODKJOK_01840	AMDJCFGP_01873	BNFGLAAC_01957	FEIEPNLK_01838	JHGKOFHH_01862	LBCAMCKI_01832	LDOMCAAH_01936	FNFAEIKL_01844
oxyR		Hydrogen peroxide-inducible genes activator	10	10	1	11	1056				914	914	914	MBMDHHHE_00540	HFGGDLGF_00365	PNODKJOK_00359	AMDJCFGP_00646	BNFGLAAC_00280	FEIEPNLK_00405	JHGKOFHH_00373	LBCAMCKI_00272	LDOMCAAH_00403	FNFAEIKL_00270
greA		Transcription elongation factor GreA	10	10	1	11	1200				482	482	482	MBMDHHHE_01233	HFGGDLGF_00041	PNODKJOK_00040	AMDJCFGP_01454	BNFGLAAC_00690	FEIEPNLK_00041	JHGKOFHH_00705	LBCAMCKI_01535	LDOMCAAH_00041	FNFAEIKL_01554
ccpA		Catabolite control protein A	10	10	1	11	2454				1001	1001	1001	MBMDHHHE_01387	HFGGDLGF_00177	PNODKJOK_00172	AMDJCFGP_01300	BNFGLAAC_00534	FEIEPNLK_00196	JHGKOFHH_00568	LBCAMCKI_00069	LDOMCAAH_00199	FNFAEIKL_00067
lacR_3		Lactose phosphotransferase system repressor	10	10	1	11	1790				767	767	767	MBMDHHHE_00007	HFGGDLGF_00691	PNODKJOK_00669	AMDJCFGP_01203	BNFGLAAC_01144	FEIEPNLK_00969	JHGKOFHH_01143	LBCAMCKI_00578	LDOMCAAH_01548	FNFAEIKL_00957
citD		Citrate lyase acyl carrier protein	10	10	1	11	1943				305	305	305	MBMDHHHE_00135	HFGGDLGF_00818	PNODKJOK_00796	AMDJCFGP_01075	BNFGLAAC_01271	FEIEPNLK_01097	JHGKOFHH_01016	LBCAMCKI_00705	LDOMCAAH_01365	FNFAEIKL_01085
group_1766		hypothetical protein	10	10	1	11	1683				524	524	524	MBMDHHHE_00189	HFGGDLGF_00871	PNODKJOK_00849	AMDJCFGP_00991	BNFGLAAC_01324	FEIEPNLK_01150	JHGKOFHH_00963	LBCAMCKI_00758	LDOMCAAH_01298	FNFAEIKL_01138
pepC		Aminopeptidase C	10	10	1	12	53				1331	1331	1331	MBMDHHHE_01736	HFGGDLGF_01748	PNODKJOK_01749	AMDJCFGP_01782	BNFGLAAC_01867	FEIEPNLK_01801	JHGKOFHH_01714	LBCAMCKI_01748	LDOMCAAH_01846	FNFAEIKL_01763
yidA_4		Sugar phosphatase YidA	10	10	1	12	10				821	821	821	MBMDHHHE_01700	HFGGDLGF_01712	PNODKJOK_01785	AMDJCFGP_01818	BNFGLAAC_01903	FEIEPNLK_01765	JHGKOFHH_01750	LBCAMCKI_01712	LDOMCAAH_01882	FNFAEIKL_01727
group_1769		hypothetical protein	10	10	1	11	185				710	710	710	MBMDHHHE_01150	HFGGDLGF_01415	PNODKJOK_01409	AMDJCFGP_00042	BNFGLAAC_00775	FEIEPNLK_01716	JHGKOFHH_01193	LBCAMCKI_01305	LDOMCAAH_01013	FNFAEIKL_00902
group_177		hypothetical protein	10	10	1	11	2575				323	536	514	MBMDHHHE_00459	HFGGDLGF_00292	PNODKJOK_00286	AMDJCFGP_00739	BNFGLAAC_00365	FEIEPNLK_00316	JHGKOFHH_00447	LBCAMCKI_00191	LDOMCAAH_00322	FNFAEIKL_00188
rpsS		30S ribosomal protein S19	10	10	1	13	36				278	278	278	MBMDHHHE_01798	HFGGDLGF_01810	PNODKJOK_01815	AMDJCFGP_01848	BNFGLAAC_01932	FEIEPNLK_01862	JHGKOFHH_01886	LBCAMCKI_01856	LDOMCAAH_01961	FNFAEIKL_01868
rpoE		putative DNA-directed RNA polymerase subunit delta	10	10	1	14	9				566	566	566	MBMDHHHE_01850	HFGGDLGF_01863	PNODKJOK_01873	AMDJCFGP_01886	BNFGLAAC_01990	FEIEPNLK_01911	JHGKOFHH_01850	LBCAMCKI_01790	LDOMCAAH_01924	FNFAEIKL_01832
purC		Phosphoribosylaminoimidazole-succinocarboxamide synthase	10	10	1	15	9				704	704	704	MBMDHHHE_01861	HFGGDLGF_01900	PNODKJOK_01885	AMDJCFGP_01925	BNFGLAAC_02008	FEIEPNLK_01929	JHGKOFHH_01981	LBCAMCKI_01917	LDOMCAAH_01993	FNFAEIKL_01900
glpK		Glycerol kinase	10	10	1	12	78				1502	1502	1502	MBMDHHHE_01711	HFGGDLGF_01723	PNODKJOK_01774	AMDJCFGP_01807	BNFGLAAC_01892	FEIEPNLK_01776	JHGKOFHH_01739	LBCAMCKI_01723	LDOMCAAH_01871	FNFAEIKL_01738
rplN		50S ribosomal protein L14	10	10	1	13	30				368	368	368	MBMDHHHE_01804	HFGGDLGF_01816	PNODKJOK_01809	AMDJCFGP_01842	BNFGLAAC_01926	FEIEPNLK_01868	JHGKOFHH_01892	LBCAMCKI_01862	LDOMCAAH_01967	FNFAEIKL_01874
rplR		50S ribosomal protein L18	10	10	1	13	25				356	356	356	MBMDHHHE_01809	HFGGDLGF_01822	PNODKJOK_01803	AMDJCFGP_01836	BNFGLAAC_01921	FEIEPNLK_01873	JHGKOFHH_01897	LBCAMCKI_01867	LDOMCAAH_01972	FNFAEIKL_01879
group_1776		hypothetical protein	10	10	1	12	79				278	278	278	MBMDHHHE_01710	HFGGDLGF_01722	PNODKJOK_01775	AMDJCFGP_01808	BNFGLAAC_01893	FEIEPNLK_01775	JHGKOFHH_01740	LBCAMCKI_01722	LDOMCAAH_01872	FNFAEIKL_01737
group_1777		hypothetical protein	10	10	1	11	1198				503	503	503	MBMDHHHE_01231	HFGGDLGF_00039	PNODKJOK_00038	AMDJCFGP_01456	BNFGLAAC_00692	FEIEPNLK_00039	JHGKOFHH_00707	LBCAMCKI_01533	LDOMCAAH_00039	FNFAEIKL_01552
rpsC		30S ribosomal protein S3	10	10	1	13	34				653	653	653	MBMDHHHE_01800	HFGGDLGF_01812	PNODKJOK_01813	AMDJCFGP_01846	BNFGLAAC_01930	FEIEPNLK_01864	JHGKOFHH_01888	LBCAMCKI_01858	LDOMCAAH_01963	FNFAEIKL_01870
glnR		HTH-type transcriptional regulator GlnR	10	10	1	11	1700				371	371	371	MBMDHHHE_00172	HFGGDLGF_00854	PNODKJOK_00832	AMDJCFGP_01008	BNFGLAAC_01307	FEIEPNLK_01133	JHGKOFHH_00980	LBCAMCKI_00741	LDOMCAAH_01315	FNFAEIKL_01121
yccX		Acylphosphatase	10	10	1	11	1202				278	278	278	MBMDHHHE_01235	HFGGDLGF_00043	PNODKJOK_00042	AMDJCFGP_01452	BNFGLAAC_00688	FEIEPNLK_00043	JHGKOFHH_00703	LBCAMCKI_01537	LDOMCAAH_00043	FNFAEIKL_01556
group_1781		hypothetical protein	10	10	1	11	618				338	338	338	MBMDHHHE_00882	HFGGDLGF_01154	PNODKJOK_01129	AMDJCFGP_00328	BNFGLAAC_01098	FEIEPNLK_00743	JHGKOFHH_01477	LBCAMCKI_01022	LDOMCAAH_00746	FNFAEIKL_00614
group_1782		hypothetical protein	10	10	1	11	1634				713	713	713	MBMDHHHE_00231	HFGGDLGF_00911	PNODKJOK_00890	AMDJCFGP_00956	BNFGLAAC_01363	FEIEPNLK_01191	JHGKOFHH_00923	LBCAMCKI_00796	LDOMCAAH_01259	FNFAEIKL_01179
group_1783		hypothetical protein	10	10	1	11	1211				467	467	467	MBMDHHHE_01244	HFGGDLGF_00052	PNODKJOK_00051	AMDJCFGP_01443	BNFGLAAC_00679	FEIEPNLK_00052	JHGKOFHH_00694	LBCAMCKI_01546	LDOMCAAH_00052	FNFAEIKL_01565
ytrA		HTH-type transcriptional repressor YtrA	10	10	1	11	716				368	368	368	MBMDHHHE_00830	HFGGDLGF_00671	PNODKJOK_00649	AMDJCFGP_00381	BNFGLAAC_00014	FEIEPNLK_00691	JHGKOFHH_00014	LBCAMCKI_00558	LDOMCAAH_00693	FNFAEIKL_00562
group_1785		hypothetical protein	10	10	1	11	2285				323	323	323	MBMDHHHE_01658	HFGGDLGF_01570	PNODKJOK_01514	AMDJCFGP_01531	BNFGLAAC_01788	FEIEPNLK_01578	JHGKOFHH_01566	LBCAMCKI_01460	LDOMCAAH_01666	FNFAEIKL_01396
oppC		Oligopeptide transport system permease protein OppC	10	10	1	11	1704				1031	1031	1031	MBMDHHHE_00168	HFGGDLGF_00850	PNODKJOK_00828	AMDJCFGP_01012	BNFGLAAC_01303	FEIEPNLK_01129	JHGKOFHH_00984	LBCAMCKI_00737	LDOMCAAH_01319	FNFAEIKL_01117
deoC		Deoxyribose-phosphate aldolase	10	10	1	11	766				662	662	662	MBMDHHHE_00780	HFGGDLGF_00621	PNODKJOK_00599	AMDJCFGP_00431	BNFGLAAC_00064	FEIEPNLK_00641	JHGKOFHH_00064	LBCAMCKI_00508	LDOMCAAH_00643	FNFAEIKL_00512
rmlD		dTDP-4-dehydrorhamnose reductase	10	10	1	11	2632				854	854	854	MBMDHHHE_00499	HFGGDLGF_00332	PNODKJOK_00326	AMDJCFGP_00687	BNFGLAAC_00313	FEIEPNLK_00370	JHGKOFHH_00406	LBCAMCKI_00231	LDOMCAAH_00362	FNFAEIKL_00229
group_1789		hypothetical protein	10	10	1	11	1194				803	803	803	MBMDHHHE_01227	HFGGDLGF_00035	PNODKJOK_00034	AMDJCFGP_01460	BNFGLAAC_00696	FEIEPNLK_00035	JHGKOFHH_00711	LBCAMCKI_01529	LDOMCAAH_00035	FNFAEIKL_01548
paaI		Acyl-coenzyme A thioesterase PaaI	10	10	1	11	496				398	398	398	MBMDHHHE_00997	HFGGDLGF_01266	PNODKJOK_01241	AMDJCFGP_00209	BNFGLAAC_00979	FEIEPNLK_00858	JHGKOFHH_01362	LBCAMCKI_01137	LDOMCAAH_00860	FNFAEIKL_00733
dnaD		DNA replication protein DnaD	10	10	1	11	537				680	680	680	MBMDHHHE_00956	HFGGDLGF_01225	PNODKJOK_01200	AMDJCFGP_00250	BNFGLAAC_01020	FEIEPNLK_00817	JHGKOFHH_01403	LBCAMCKI_01096	LDOMCAAH_00819	FNFAEIKL_00692
atpE		ATP synthase subunit c	10	10	1	11	2604				197	197	197	MBMDHHHE_00472	HFGGDLGF_00305	PNODKJOK_00299	AMDJCFGP_00714	BNFGLAAC_00340	FEIEPNLK_00342	JHGKOFHH_00434	LBCAMCKI_00204	LDOMCAAH_00335	FNFAEIKL_00201
ssb_2		Single-stranded DNA-binding protein	10	10	1	11	2268				398	398	398	MBMDHHHE_01642	HFGGDLGF_01554	PNODKJOK_01531	AMDJCFGP_01547	BNFGLAAC_01772	FEIEPNLK_01562	JHGKOFHH_01582	LBCAMCKI_01444	LDOMCAAH_01650	FNFAEIKL_01412
fabG_1		3-oxoacyl-[acyl-carrier-protein] reductase FabG	10	10	1	11	1823				734	734	734	MBMDHHHE_00041	HFGGDLGF_00725	PNODKJOK_00703	AMDJCFGP_01169	BNFGLAAC_01178	FEIEPNLK_01003	JHGKOFHH_01109	LBCAMCKI_00612	LDOMCAAH_01514	FNFAEIKL_00991
tlyA		Hemolysin A	10	10	1	11	260				827	827	827	MBMDHHHE_01093	HFGGDLGF_01358	PNODKJOK_01352	AMDJCFGP_00117	BNFGLAAC_00832	FEIEPNLK_01659	JHGKOFHH_01250	LBCAMCKI_01248	LDOMCAAH_00956	FNFAEIKL_00845
group_1796		hypothetical protein	10	10	1	11	1837				161	161	161	MBMDHHHE_00055	HFGGDLGF_00739	PNODKJOK_00717	AMDJCFGP_01155	BNFGLAAC_01192	FEIEPNLK_01017	JHGKOFHH_01095	LBCAMCKI_00626	LDOMCAAH_01500	FNFAEIKL_01005
nrdE2		Ribonucleoside-diphosphate reductase subunit alpha 2	10	10	1	11	307				2159	2159	2159	MBMDHHHE_01046	HFGGDLGF_01311	PNODKJOK_01305	AMDJCFGP_00164	BNFGLAAC_00879	FEIEPNLK_00962	JHGKOFHH_01297	LBCAMCKI_01201	LDOMCAAH_00909	FNFAEIKL_00798
ruvA		Holliday junction ATP-dependent DNA helicase RuvA	10	10	1	11	1540				593	593	593	MBMDHHHE_00325	HFGGDLGF_01006	PNODKJOK_00985	AMDJCFGP_00861	BNFGLAAC_01457	FEIEPNLK_01288	JHGKOFHH_00827	LBCAMCKI_00890	LDOMCAAH_01164	FNFAEIKL_01275
group_1799		hypothetical protein	10	10	1	11	1167				593	593	593	MBMDHHHE_01200	HFGGDLGF_00008	PNODKJOK_00007	AMDJCFGP_01487	BNFGLAAC_00723	FEIEPNLK_00008	JHGKOFHH_00738	LBCAMCKI_01502	LDOMCAAH_00008	FNFAEIKL_01521
lagD_1		Lactococcin-G-processing and transport ATP-binding protein LagD	10	10	1	11	2427				1259	2171	1926	MBMDHHHE_01361	HFGGDLGF_00151	PNODKJOK_00146	AMDJCFGP_01326	BNFGLAAC_00561	FEIEPNLK_00170	JHGKOFHH_00595	LBCAMCKI_00043	LDOMCAAH_00173	FNFAEIKL_00041
rluD_1		Ribosomal large subunit pseudouridine synthase D	10	10	1	11	1054				890	890	890	MBMDHHHE_00542	HFGGDLGF_00367	PNODKJOK_00361	AMDJCFGP_00644	BNFGLAAC_00278	FEIEPNLK_00407	JHGKOFHH_00371	LBCAMCKI_00274	LDOMCAAH_00405	FNFAEIKL_00272
plsX		Phosphate acyltransferase	10	10	1	15	7				1007	1007	1007	MBMDHHHE_01863	HFGGDLGF_01898	PNODKJOK_01887	AMDJCFGP_01923	BNFGLAAC_02006	FEIEPNLK_01927	JHGKOFHH_01979	LBCAMCKI_01915	LDOMCAAH_01991	FNFAEIKL_01898
secG		putative protein-export membrane protein SecG	10	10	1	11	2440				236	236	236	MBMDHHHE_01373	HFGGDLGF_00163	PNODKJOK_00158	AMDJCFGP_01314	BNFGLAAC_00548	FEIEPNLK_00182	JHGKOFHH_00582	LBCAMCKI_00055	LDOMCAAH_00185	FNFAEIKL_00053
phoU_2		Phosphate-specific transport system accessory protein PhoU	10	10	1	11	758				653	653	653	MBMDHHHE_00788	HFGGDLGF_00629	PNODKJOK_00607	AMDJCFGP_00423	BNFGLAAC_00056	FEIEPNLK_00649	JHGKOFHH_00056	LBCAMCKI_00516	LDOMCAAH_00651	FNFAEIKL_00520
dhaM		PTS-dependent dihydroxyacetone kinase, phosphotransferase subunit DhaM	10	10	1	11	2463				374	374	374	MBMDHHHE_01396	HFGGDLGF_00186	PNODKJOK_00181	AMDJCFGP_01291	BNFGLAAC_00525	FEIEPNLK_00205	JHGKOFHH_00559	LBCAMCKI_00078	LDOMCAAH_00208	FNFAEIKL_00076
dapX		putative N-acetyl-LL-diaminopimelate aminotransferase	10	10	1	15	5				1178	1178	1178	MBMDHHHE_01865	HFGGDLGF_01896	PNODKJOK_01889	AMDJCFGP_01921	BNFGLAAC_02004	FEIEPNLK_01925	JHGKOFHH_01977	LBCAMCKI_01913	LDOMCAAH_01989	FNFAEIKL_01896
group_1805		Cyclic AMP receptor protein	10	10	1	11	1927				662	662	662	MBMDHHHE_00119	HFGGDLGF_00802	PNODKJOK_00780	AMDJCFGP_01091	BNFGLAAC_01255	FEIEPNLK_01081	JHGKOFHH_01032	LBCAMCKI_00689	LDOMCAAH_01381	FNFAEIKL_01069
trmB		tRNA (guanine-N(7)-)-methyltransferase	10	10	1	11	1800				635	635	635	MBMDHHHE_00018	HFGGDLGF_00702	PNODKJOK_00680	AMDJCFGP_01192	BNFGLAAC_01155	FEIEPNLK_00980	JHGKOFHH_01132	LBCAMCKI_00589	LDOMCAAH_01537	FNFAEIKL_00968
rpsF		30S ribosomal protein S6	10	10	1	11	1909				290	290	290	MBMDHHHE_00101	HFGGDLGF_00784	PNODKJOK_00762	AMDJCFGP_01109	BNFGLAAC_01237	FEIEPNLK_01063	JHGKOFHH_01050	LBCAMCKI_00671	LDOMCAAH_01399	FNFAEIKL_01051
rpmC		50S ribosomal protein L29	10	10	1	13	32				206	206	206	MBMDHHHE_01802	HFGGDLGF_01814	PNODKJOK_01811	AMDJCFGP_01844	BNFGLAAC_01928	FEIEPNLK_01866	JHGKOFHH_01890	LBCAMCKI_01860	LDOMCAAH_01965	FNFAEIKL_01872
msrC		Free methionine-R-sulfoxide reductase	10	10	1	11	316				497	497	497	MBMDHHHE_01037	HFGGDLGF_01302	PNODKJOK_01296	AMDJCFGP_00173	BNFGLAAC_00888	FEIEPNLK_00953	JHGKOFHH_01306	LBCAMCKI_01192	LDOMCAAH_00900	FNFAEIKL_00789
group_181		hypothetical protein	10	10	1	11	1037				410	1058	993	MBMDHHHE_00558	HFGGDLGF_00383	PNODKJOK_00377	AMDJCFGP_00628	BNFGLAAC_00261	FEIEPNLK_00423	JHGKOFHH_00355	LBCAMCKI_00290	LDOMCAAH_00421	FNFAEIKL_00288
sipU		Signal peptidase I U	10	10	1	11	1916				593	593	593	MBMDHHHE_00108	HFGGDLGF_00791	PNODKJOK_00769	AMDJCFGP_01102	BNFGLAAC_01244	FEIEPNLK_01070	JHGKOFHH_01043	LBCAMCKI_00678	LDOMCAAH_01392	FNFAEIKL_01058
prs		Ribose-phosphate pyrophosphokinase	10	10	1	15	4				959	959	959	MBMDHHHE_01866	HFGGDLGF_01895	PNODKJOK_01890	AMDJCFGP_01920	BNFGLAAC_02003	FEIEPNLK_01924	JHGKOFHH_01976	LBCAMCKI_01912	LDOMCAAH_01988	FNFAEIKL_01895
bglA_2		Aryl-phospho-beta-D-glucosidase BglA	10	10	1	11	1934				1436	1436	1436	MBMDHHHE_00126	HFGGDLGF_00809	PNODKJOK_00787	AMDJCFGP_01084	BNFGLAAC_01262	FEIEPNLK_01088	JHGKOFHH_01025	LBCAMCKI_00696	LDOMCAAH_01374	FNFAEIKL_01076
efp		Elongation factor P	10	10	1	11	1901				557	557	557	MBMDHHHE_00093	HFGGDLGF_00776	PNODKJOK_00754	AMDJCFGP_01117	BNFGLAAC_01229	FEIEPNLK_01055	JHGKOFHH_01058	LBCAMCKI_00663	LDOMCAAH_01407	FNFAEIKL_01043
glgA		Glycogen synthase	10	10	1	11	2602				1436	1436	1436	MBMDHHHE_00470	HFGGDLGF_00303	PNODKJOK_00297	AMDJCFGP_00716	BNFGLAAC_00342	FEIEPNLK_00340	JHGKOFHH_00436	LBCAMCKI_00202	LDOMCAAH_00333	FNFAEIKL_00199
rplE		50S ribosomal protein L5	10	10	1	13	28				542	542	542	MBMDHHHE_01806	HFGGDLGF_01818	PNODKJOK_01807	AMDJCFGP_01840	BNFGLAAC_01924	FEIEPNLK_01870	JHGKOFHH_01894	LBCAMCKI_01864	LDOMCAAH_01969	FNFAEIKL_01876
glgP_1		Glycogen phosphorylase	10	10	1	11	2603				2405	2405	2405	MBMDHHHE_00471	HFGGDLGF_00304	PNODKJOK_00298	AMDJCFGP_00715	BNFGLAAC_00341	FEIEPNLK_00341	JHGKOFHH_00435	LBCAMCKI_00203	LDOMCAAH_00334	FNFAEIKL_00200
group_1817		hypothetical protein	10	10	1	11	1929				233	233	233	MBMDHHHE_00121	HFGGDLGF_00804	PNODKJOK_00782	AMDJCFGP_01089	BNFGLAAC_01257	FEIEPNLK_01083	JHGKOFHH_01030	LBCAMCKI_00691	LDOMCAAH_01379	FNFAEIKL_01071
acdA_2		Acyl-CoA dehydrogenase	10	10	1	11	1516				1217	1217	1217	MBMDHHHE_00349	HFGGDLGF_01030	PNODKJOK_01009	AMDJCFGP_00837	BNFGLAAC_01481	FEIEPNLK_01312	JHGKOFHH_00803	LBCAMCKI_00914	LDOMCAAH_01140	FNFAEIKL_01299
glcC		Glc operon transcriptional activator	10	10	1	11	326				725	725	725	MBMDHHHE_01028	HFGGDLGF_01293	PNODKJOK_01287	AMDJCFGP_00182	BNFGLAAC_00897	FEIEPNLK_00944	JHGKOFHH_01316	LBCAMCKI_01183	LDOMCAAH_00891	FNFAEIKL_00779
group_182		hypothetical protein	10	10	1	11	999				800	824	812	MBMDHHHE_00593	HFGGDLGF_00418	PNODKJOK_00412	AMDJCFGP_00593	BNFGLAAC_00226	FEIEPNLK_00458	JHGKOFHH_00254	LBCAMCKI_00325	LDOMCAAH_00456	FNFAEIKL_00324
group_1820		hypothetical protein	10	10	1	11	520				1361	1361	1361	MBMDHHHE_00973	HFGGDLGF_01242	PNODKJOK_01217	AMDJCFGP_00233	BNFGLAAC_01003	FEIEPNLK_00834	JHGKOFHH_01386	LBCAMCKI_01113	LDOMCAAH_00836	FNFAEIKL_00709
group_1821		hypothetical protein	10	10	1	11	1914				308	308	308	MBMDHHHE_00106	HFGGDLGF_00789	PNODKJOK_00767	AMDJCFGP_01104	BNFGLAAC_01242	FEIEPNLK_01068	JHGKOFHH_01045	LBCAMCKI_00676	LDOMCAAH_01394	FNFAEIKL_01056
rpsG		30S ribosomal protein S7	10	10	1	11	1695				470	470	470	MBMDHHHE_00177	HFGGDLGF_00859	PNODKJOK_00837	AMDJCFGP_01003	BNFGLAAC_01312	FEIEPNLK_01138	JHGKOFHH_00975	LBCAMCKI_00746	LDOMCAAH_01310	FNFAEIKL_01126
galK		Galactokinase	10	10	1	11	1018				878	878	878	MBMDHHHE_00577	HFGGDLGF_00402	PNODKJOK_00396	AMDJCFGP_00609	BNFGLAAC_00242	FEIEPNLK_00442	JHGKOFHH_00336	LBCAMCKI_00309	LDOMCAAH_00440	FNFAEIKL_00308
gpsA		Glycerol-3-phosphate dehydrogenase [NAD(P)+]	10	10	1	11	1624				1016	1016	1016	MBMDHHHE_00241	HFGGDLGF_00921	PNODKJOK_00900	AMDJCFGP_00946	BNFGLAAC_01373	FEIEPNLK_01201	JHGKOFHH_00913	LBCAMCKI_00806	LDOMCAAH_01249	FNFAEIKL_01189
group_1825		Putative two-component membrane permease complex subunit SMU_746c	10	10	1	11	2481				815	815	815	MBMDHHHE_01414	HFGGDLGF_00204	PNODKJOK_00199	AMDJCFGP_01273	BNFGLAAC_00507	FEIEPNLK_00223	JHGKOFHH_00541	LBCAMCKI_00096	LDOMCAAH_00226	FNFAEIKL_00094
lptB		Lipopolysaccharide export system ATP-binding protein LptB	10	10	1	11	1243				764	764	764	MBMDHHHE_01276	HFGGDLGF_00084	PNODKJOK_00083	AMDJCFGP_01411	BNFGLAAC_00647	FEIEPNLK_00084	JHGKOFHH_00662	LBCAMCKI_01578	LDOMCAAH_00084	FNFAEIKL_01597
ylbL		putative protein YlbL	10	10	1	11	202				1043	1043	1043	MBMDHHHE_01133	HFGGDLGF_01398	PNODKJOK_01392	AMDJCFGP_00059	BNFGLAAC_00792	FEIEPNLK_01699	JHGKOFHH_01210	LBCAMCKI_01288	LDOMCAAH_00996	FNFAEIKL_00885
ftsH		ATP-dependent zinc metalloprotease FtsH	10	10	1	11	1427				1967	1967	1967	MBMDHHHE_00428	HFGGDLGF_01113	PNODKJOK_01088	AMDJCFGP_00770	BNFGLAAC_01556	FEIEPNLK_01391	JHGKOFHH_00747	LBCAMCKI_00973	LDOMCAAH_01063	FNFAEIKL_01356
arcA		Arginine deiminase	10	10	1	11	188				1232	1232	1232	MBMDHHHE_01147	HFGGDLGF_01412	PNODKJOK_01406	AMDJCFGP_00045	BNFGLAAC_00778	FEIEPNLK_01713	JHGKOFHH_01196	LBCAMCKI_01302	LDOMCAAH_01010	FNFAEIKL_00899
kdgK		2-dehydro-3-deoxygluconokinase	10	10	1	11	324				1025	1025	1025	MBMDHHHE_01030	HFGGDLGF_01295	PNODKJOK_01289	AMDJCFGP_00180	BNFGLAAC_00895	FEIEPNLK_00946	JHGKOFHH_01314	LBCAMCKI_01185	LDOMCAAH_00893	FNFAEIKL_00781
lemA		Protein LemA	10	10	1	11	1184				557	557	557	MBMDHHHE_01217	HFGGDLGF_00025	PNODKJOK_00024	AMDJCFGP_01470	BNFGLAAC_00706	FEIEPNLK_00025	JHGKOFHH_00721	LBCAMCKI_01519	LDOMCAAH_00025	FNFAEIKL_01538
group_1832		hypothetical protein	10	10	1	11	2096				665	665	665	MBMDHHHE_01535	HFGGDLGF_01626	PNODKJOK_01678	AMDJCFGP_01687	BNFGLAAC_01658	FEIEPNLK_01441	JHGKOFHH_01784	LBCAMCKI_01677	LDOMCAAH_01756	FNFAEIKL_01702
group_1833		hypothetical protein	10	10	1	11	740				644	644	644	MBMDHHHE_00806	HFGGDLGF_00647	PNODKJOK_00625	AMDJCFGP_00405	BNFGLAAC_00038	FEIEPNLK_00667	JHGKOFHH_00038	LBCAMCKI_00534	LDOMCAAH_00669	FNFAEIKL_00538
folT		Folate transporter FolT	10	10	1	11	277				557	557	557	MBMDHHHE_01076	HFGGDLGF_01341	PNODKJOK_01335	AMDJCFGP_00134	BNFGLAAC_00849	FEIEPNLK_01642	JHGKOFHH_01267	LBCAMCKI_01231	LDOMCAAH_00939	FNFAEIKL_00828
dnaA		Chromosomal replication initiator protein DnaA	10	10	1	11	1440				1355	1355	1355	MBMDHHHE_00415	HFGGDLGF_01100	PNODKJOK_01075	AMDJCFGP_00783	BNFGLAAC_01543	FEIEPNLK_01378	JHGKOFHH_00760	LBCAMCKI_00960	LDOMCAAH_01076	FNFAEIKL_01343
group_1836		hypothetical protein	10	10	1	11	1708				230	230	230	MBMDHHHE_00164	HFGGDLGF_00846	PNODKJOK_00824	AMDJCFGP_01016	BNFGLAAC_01299	FEIEPNLK_01125	JHGKOFHH_00988	LBCAMCKI_00733	LDOMCAAH_01323	FNFAEIKL_01113
group_1837		hypothetical protein	10	10	1	11	2421				386	386	386	MBMDHHHE_01355	HFGGDLGF_00145	PNODKJOK_00140	AMDJCFGP_01332	BNFGLAAC_00567	FEIEPNLK_00164	JHGKOFHH_00601	LBCAMCKI_00037	LDOMCAAH_00167	FNFAEIKL_00035
rpsJ		30S ribosomal protein S10	10	10	1	13	41				308	308	308	MBMDHHHE_01793	HFGGDLGF_01805	PNODKJOK_01820	AMDJCFGP_01853	BNFGLAAC_01937	FEIEPNLK_01857	JHGKOFHH_01881	LBCAMCKI_01851	LDOMCAAH_01956	FNFAEIKL_01863
rpsQ		30S ribosomal protein S17	10	10	1	13	31				260	260	260	MBMDHHHE_01803	HFGGDLGF_01815	PNODKJOK_01810	AMDJCFGP_01843	BNFGLAAC_01927	FEIEPNLK_01867	JHGKOFHH_01891	LBCAMCKI_01861	LDOMCAAH_01966	FNFAEIKL_01873
xerC_1		Tyrosine recombinase XerC	10	10	1	11	982				1199	1217	1207	MBMDHHHE_00609	HFGGDLGF_00434	PNODKJOK_00428	AMDJCFGP_00577	BNFGLAAC_00210	FEIEPNLK_00474	JHGKOFHH_00238	LBCAMCKI_00341	LDOMCAAH_00472	FNFAEIKL_00341
group_1840		hypothetical protein	10	10	1	11	2503				296	296	296	MBMDHHHE_01435	HFGGDLGF_00225	PNODKJOK_00220	AMDJCFGP_01252	BNFGLAAC_00486	FEIEPNLK_00244	JHGKOFHH_00520	LBCAMCKI_00118	LDOMCAAH_00248	FNFAEIKL_00115
yybR		putative HTH-type transcriptional regulator YybR	10	10	1	11	1556				326	326	326	MBMDHHHE_00309	HFGGDLGF_00990	PNODKJOK_00969	AMDJCFGP_00877	BNFGLAAC_01441	FEIEPNLK_01272	JHGKOFHH_00843	LBCAMCKI_00874	LDOMCAAH_01180	FNFAEIKL_01259
group_1842		hypothetical protein	10	10	1	11	554				995	995	995	MBMDHHHE_00938	HFGGDLGF_01207	PNODKJOK_01182	AMDJCFGP_00268	BNFGLAAC_01038	FEIEPNLK_00799	JHGKOFHH_01421	LBCAMCKI_01078	LDOMCAAH_00801	FNFAEIKL_00674
rplA		50S ribosomal protein L1	10	10	1	11	2410				689	689	689	MBMDHHHE_01344	HFGGDLGF_00134	PNODKJOK_00129	AMDJCFGP_01343	BNFGLAAC_00578	FEIEPNLK_00153	JHGKOFHH_00612	LBCAMCKI_00026	LDOMCAAH_00156	FNFAEIKL_00024
gcdB		Glutaconyl-CoA decarboxylase subunit beta	10	10	1	11	1945				1121	1121	1121	MBMDHHHE_00137	HFGGDLGF_00820	PNODKJOK_00798	AMDJCFGP_01073	BNFGLAAC_01273	FEIEPNLK_01099	JHGKOFHH_01014	LBCAMCKI_00707	LDOMCAAH_01363	FNFAEIKL_01087
group_1845		hypothetical protein	10	10	1	11	1905				944	944	944	MBMDHHHE_00097	HFGGDLGF_00780	PNODKJOK_00758	AMDJCFGP_01113	BNFGLAAC_01233	FEIEPNLK_01059	JHGKOFHH_01054	LBCAMCKI_00667	LDOMCAAH_01403	FNFAEIKL_01047
htpX		Protease HtpX	10	10	1	11	1185				893	893	893	MBMDHHHE_01218	HFGGDLGF_00026	PNODKJOK_00025	AMDJCFGP_01469	BNFGLAAC_00705	FEIEPNLK_00026	JHGKOFHH_00720	LBCAMCKI_01520	LDOMCAAH_00026	FNFAEIKL_01539
rplV		50S ribosomal protein L22	10	10	1	13	35				344	344	344	MBMDHHHE_01799	HFGGDLGF_01811	PNODKJOK_01814	AMDJCFGP_01847	BNFGLAAC_01931	FEIEPNLK_01863	JHGKOFHH_01887	LBCAMCKI_01857	LDOMCAAH_01962	FNFAEIKL_01869
group_1848		hypothetical protein	10	10	1	15	21				545	545	545	MBMDHHHE_01875	HFGGDLGF_01906	PNODKJOK_01898	AMDJCFGP_01934	BNFGLAAC_02017	FEIEPNLK_01936	JHGKOFHH_02002	LBCAMCKI_01923	LDOMCAAH_02002	FNFAEIKL_01909
licA_1		Lichenan-specific phosphotransferase enzyme IIA component	10	10	1	11	2449				314	314	314	MBMDHHHE_01382	HFGGDLGF_00172	PNODKJOK_00167	AMDJCFGP_01305	BNFGLAAC_00539	FEIEPNLK_00191	JHGKOFHH_00573	LBCAMCKI_00064	LDOMCAAH_00194	FNFAEIKL_00062
group_185		hypothetical protein	10	10	1	11	978				923	923	923	MBMDHHHE_00613	HFGGDLGF_00438	PNODKJOK_00432	AMDJCFGP_00573	BNFGLAAC_00206	FEIEPNLK_00478	JHGKOFHH_00234	LBCAMCKI_00345	LDOMCAAH_00476	FNFAEIKL_00345
ydhF		Oxidoreductase YdhF	10	10	1	11	1886				917	917	917	MBMDHHHE_00078	HFGGDLGF_00761	PNODKJOK_00739	AMDJCFGP_01132	BNFGLAAC_01214	FEIEPNLK_01040	JHGKOFHH_01073	LBCAMCKI_00648	LDOMCAAH_01422	FNFAEIKL_01028
rpmH		50S ribosomal protein L34	10	10	1	11	1670				134	134	134	MBMDHHHE_00202	HFGGDLGF_00884	PNODKJOK_00862	AMDJCFGP_00978	BNFGLAAC_01337	FEIEPNLK_01163	JHGKOFHH_00950	LBCAMCKI_00771	LDOMCAAH_01285	FNFAEIKL_01151
group_1852		hypothetical protein	10	10	1	11	2273				269	269	269	MBMDHHHE_01646	HFGGDLGF_01558	PNODKJOK_01526	AMDJCFGP_01543	BNFGLAAC_01776	FEIEPNLK_01566	JHGKOFHH_01578	LBCAMCKI_01448	LDOMCAAH_01654	FNFAEIKL_01408
group_1853		hypothetical protein	10	10	1	11	2484				383	383	383	MBMDHHHE_01417	HFGGDLGF_00207	PNODKJOK_00202	AMDJCFGP_01270	BNFGLAAC_00504	FEIEPNLK_00226	JHGKOFHH_00538	LBCAMCKI_00099	LDOMCAAH_00229	FNFAEIKL_00097
hdfR		HTH-type transcriptional regulator HdfR	10	10	1	11	810				884	884	884	MBMDHHHE_00725	HFGGDLGF_00566	PNODKJOK_00544	AMDJCFGP_00459	BNFGLAAC_00092	FEIEPNLK_00586	JHGKOFHH_00119	LBCAMCKI_00453	LDOMCAAH_00588	FNFAEIKL_00457
group_1855		hypothetical protein	10	10	1	11	296				1145	1145	1145	MBMDHHHE_01057	HFGGDLGF_01322	PNODKJOK_01316	AMDJCFGP_00153	BNFGLAAC_00868	FEIEPNLK_01623	JHGKOFHH_01286	LBCAMCKI_01212	LDOMCAAH_00920	FNFAEIKL_00809
lnrL		Linearmycin resistance ATP-binding protein LnrL	10	10	1	15	20				641	641	641	MBMDHHHE_01874	HFGGDLGF_01907	PNODKJOK_01899	AMDJCFGP_01935	BNFGLAAC_02018	FEIEPNLK_01935	JHGKOFHH_02001	LBCAMCKI_01924	LDOMCAAH_02003	FNFAEIKL_01910
codY		GTP-sensing transcriptional pleiotropic repressor CodY	10	10	1	11	1855				782	782	782	MBMDHHHE_00073	HFGGDLGF_00756	PNODKJOK_00734	AMDJCFGP_01137	BNFGLAAC_01209	FEIEPNLK_01035	JHGKOFHH_01078	LBCAMCKI_00643	LDOMCAAH_01482	FNFAEIKL_01023
manZ_3		PTS system mannose-specific EIID component	10	10	1	13	5				818	818	818	MBMDHHHE_01774	HFGGDLGF_01786	PNODKJOK_01839	AMDJCFGP_01872	BNFGLAAC_01956	FEIEPNLK_01839	JHGKOFHH_01863	LBCAMCKI_01833	LDOMCAAH_01937	FNFAEIKL_01845
glnP		putative glutamine ABC transporter permease protein GlnP	10	10	1	11	2466				647	647	647	MBMDHHHE_01399	HFGGDLGF_00189	PNODKJOK_00184	AMDJCFGP_01288	BNFGLAAC_00522	FEIEPNLK_00208	JHGKOFHH_00556	LBCAMCKI_00081	LDOMCAAH_00211	FNFAEIKL_00079
thrB		Homoserine kinase	10	10	1	11	976				863	863	863	MBMDHHHE_00615	HFGGDLGF_00440	PNODKJOK_00434	AMDJCFGP_00571	BNFGLAAC_00204	FEIEPNLK_00480	JHGKOFHH_00232	LBCAMCKI_00347	LDOMCAAH_00478	FNFAEIKL_00347
groL		60 kDa chaperonin	10	10	1	11	1576				1628	1628	1628	MBMDHHHE_00288	HFGGDLGF_00969	PNODKJOK_00948	AMDJCFGP_00898	BNFGLAAC_01420	FEIEPNLK_01251	JHGKOFHH_00864	LBCAMCKI_00853	LDOMCAAH_01201	FNFAEIKL_01238
rex		Redox-sensing transcriptional repressor Rex	10	10	1	11	891				641	641	641	MBMDHHHE_00643	HFGGDLGF_00484	PNODKJOK_00465	AMDJCFGP_00540	BNFGLAAC_00173	FEIEPNLK_00508	JHGKOFHH_00201	LBCAMCKI_00374	LDOMCAAH_00509	FNFAEIKL_00375
csbB		Putative glycosyltransferase CsbB	10	10	1	11	2443				926	926	926	MBMDHHHE_01376	HFGGDLGF_00166	PNODKJOK_00161	AMDJCFGP_01311	BNFGLAAC_00545	FEIEPNLK_00185	JHGKOFHH_00579	LBCAMCKI_00058	LDOMCAAH_00188	FNFAEIKL_00056
group_1863		hypothetical protein	10	10	1	14	38				1418	1418	1418	MBMDHHHE_01825	HFGGDLGF_01838	PNODKJOK_01848	AMDJCFGP_01911	BNFGLAAC_01965	FEIEPNLK_01889	JHGKOFHH_01823	LBCAMCKI_01812	LDOMCAAH_01902	FNFAEIKL_01810
recU		Holliday junction resolvase RecU	10	10	1	12	51				608	608	608	MBMDHHHE_01738	HFGGDLGF_01750	PNODKJOK_01747	AMDJCFGP_01780	BNFGLAAC_01865	FEIEPNLK_01803	JHGKOFHH_01712	LBCAMCKI_01750	LDOMCAAH_01844	FNFAEIKL_01765
ychF		Ribosome-binding ATPase YchF	10	10	1	11	1436				1115	1115	1115	MBMDHHHE_00419	HFGGDLGF_01104	PNODKJOK_01079	AMDJCFGP_00779	BNFGLAAC_01547	FEIEPNLK_01382	JHGKOFHH_00756	LBCAMCKI_00964	LDOMCAAH_01072	FNFAEIKL_01347
group_1866		hypothetical protein	10	10	1	15	19				266	266	266	MBMDHHHE_01873	HFGGDLGF_01908	PNODKJOK_01900	AMDJCFGP_01936	BNFGLAAC_02019	FEIEPNLK_01934	JHGKOFHH_02000	LBCAMCKI_01925	LDOMCAAH_02004	FNFAEIKL_01911
ybaN		Inner membrane protein YbaN	10	10	1	11	1632				407	407	407	MBMDHHHE_00233	HFGGDLGF_00913	PNODKJOK_00892	AMDJCFGP_00954	BNFGLAAC_01365	FEIEPNLK_01193	JHGKOFHH_00921	LBCAMCKI_00798	LDOMCAAH_01257	FNFAEIKL_01181
infA		Translation initiation factor IF-1	10	10	1	13	19				218	218	218	MBMDHHHE_01815	HFGGDLGF_01828	PNODKJOK_01797	AMDJCFGP_01830	BNFGLAAC_01915	FEIEPNLK_01879	JHGKOFHH_01903	LBCAMCKI_01873	LDOMCAAH_01978	FNFAEIKL_01885
rplO		50S ribosomal protein L15	10	10	1	13	22				440	440	440	MBMDHHHE_01812	HFGGDLGF_01825	PNODKJOK_01800	AMDJCFGP_01833	BNFGLAAC_01918	FEIEPNLK_01876	JHGKOFHH_01900	LBCAMCKI_01870	LDOMCAAH_01975	FNFAEIKL_01882
fpgS		Folylpolyglutamate synthase	10	10	1	11	975				1262	1265	1263	MBMDHHHE_00616	HFGGDLGF_00441	PNODKJOK_00435	AMDJCFGP_00570	BNFGLAAC_00203	FEIEPNLK_00481	JHGKOFHH_00231	LBCAMCKI_00348	LDOMCAAH_00479	FNFAEIKL_00348
group_1870		hypothetical protein	10	10	1	11	1061				1199	1199	1199	MBMDHHHE_00535	HFGGDLGF_00360	PNODKJOK_00354	AMDJCFGP_00651	BNFGLAAC_00285	FEIEPNLK_00400	JHGKOFHH_00378	LBCAMCKI_00267	LDOMCAAH_00398	FNFAEIKL_00265
group_1871		hypothetical protein	10	10	1	11	279				695	695	695	MBMDHHHE_01074	HFGGDLGF_01339	PNODKJOK_01333	AMDJCFGP_00136	BNFGLAAC_00851	FEIEPNLK_01640	JHGKOFHH_01269	LBCAMCKI_01229	LDOMCAAH_00937	FNFAEIKL_00826
iscU		Iron-sulfur cluster assembly scaffold protein IscU	10	10	1	14	39				449	449	449	MBMDHHHE_01826	HFGGDLGF_01839	PNODKJOK_01849	AMDJCFGP_01910	BNFGLAAC_01966	FEIEPNLK_01890	JHGKOFHH_01824	LBCAMCKI_01811	LDOMCAAH_01903	FNFAEIKL_01811
bcrA		Bacitracin transport ATP-binding protein BcrA	10	10	1	11	2424				629	629	629	MBMDHHHE_01358	HFGGDLGF_00148	PNODKJOK_00143	AMDJCFGP_01329	BNFGLAAC_00564	FEIEPNLK_00167	JHGKOFHH_00598	LBCAMCKI_00040	LDOMCAAH_00170	FNFAEIKL_00038
artM_2		Arginine transport ATP-binding protein ArtM	10	10	1	11	255				734	734	734	MBMDHHHE_01098	HFGGDLGF_01363	PNODKJOK_01357	AMDJCFGP_00112	BNFGLAAC_00827	FEIEPNLK_01664	JHGKOFHH_01245	LBCAMCKI_01253	LDOMCAAH_00961	FNFAEIKL_00850
group_1875		putative protein	10	10	1	11	1900				389	389	389	MBMDHHHE_00092	HFGGDLGF_00775	PNODKJOK_00753	AMDJCFGP_01118	BNFGLAAC_01228	FEIEPNLK_01054	JHGKOFHH_01059	LBCAMCKI_00662	LDOMCAAH_01408	FNFAEIKL_01042
group_1876		hypothetical protein	10	10	1	11	2222				338	338	338	MBMDHHHE_01606	HFGGDLGF_01508	PNODKJOK_01576	AMDJCFGP_01594	BNFGLAAC_01727	FEIEPNLK_01521	JHGKOFHH_01618	LBCAMCKI_01409	LDOMCAAH_01614	FNFAEIKL_01451
group_1877		hypothetical protein	10	10	1	11	2500				284	284	284	MBMDHHHE_01432	HFGGDLGF_00222	PNODKJOK_00217	AMDJCFGP_01255	BNFGLAAC_00489	FEIEPNLK_00241	JHGKOFHH_00523	LBCAMCKI_00115	LDOMCAAH_00245	FNFAEIKL_00112
group_1878		Flavodoxin	10	10	1	11	2564				449	449	449	MBMDHHHE_00447	HFGGDLGF_00280	PNODKJOK_00274	AMDJCFGP_00751	BNFGLAAC_00427	FEIEPNLK_00304	JHGKOFHH_00459	LBCAMCKI_00179	LDOMCAAH_00310	FNFAEIKL_00176
rsgA		Small ribosomal subunit biogenesis GTPase RsgA	10	10	1	11	1687				872	872	872	MBMDHHHE_00185	HFGGDLGF_00867	PNODKJOK_00845	AMDJCFGP_00995	BNFGLAAC_01320	FEIEPNLK_01146	JHGKOFHH_00967	LBCAMCKI_00754	LDOMCAAH_01302	FNFAEIKL_01134
licT_2		Transcription antiterminator LicT	10	10	1	11	905				830	830	830	MBMDHHHE_00629	HFGGDLGF_00470	PNODKJOK_00451	AMDJCFGP_00554	BNFGLAAC_00187	FEIEPNLK_00494	JHGKOFHH_00215	LBCAMCKI_00360	LDOMCAAH_00495	FNFAEIKL_00361
group_1880		Phosphorylated carbohydrates phosphatase	10	10	1	11	2541				635	635	635	MBMDHHHE_01472	HFGGDLGF_00257	PNODKJOK_00251	AMDJCFGP_01215	BNFGLAAC_00450	FEIEPNLK_00281	JHGKOFHH_00482	LBCAMCKI_00156	LDOMCAAH_00287	FNFAEIKL_00153
gor		Glutathione reductase	10	10	1	11	1065				1349	1349	1349	MBMDHHHE_00531	HFGGDLGF_00356	PNODKJOK_00350	AMDJCFGP_00655	BNFGLAAC_00289	FEIEPNLK_00396	JHGKOFHH_00382	LBCAMCKI_00263	LDOMCAAH_00394	FNFAEIKL_00261
group_1882		Putative glycerol transporter	10	10	1	11	1935				341	341	341	MBMDHHHE_00127	HFGGDLGF_00810	PNODKJOK_00788	AMDJCFGP_01083	BNFGLAAC_01263	FEIEPNLK_01089	JHGKOFHH_01024	LBCAMCKI_00697	LDOMCAAH_01373	FNFAEIKL_01077
group_1883		Alpha-monoglucosyldiacylglycerol synthase	10	10	1	11	2457				1334	1334	1334	MBMDHHHE_01390	HFGGDLGF_00180	PNODKJOK_00175	AMDJCFGP_01297	BNFGLAAC_00531	FEIEPNLK_00199	JHGKOFHH_00565	LBCAMCKI_00072	LDOMCAAH_00202	FNFAEIKL_00070
cah		Cephalosporin-C deacetylase	10	10	1	11	1678				980	980	980	MBMDHHHE_00194	HFGGDLGF_00876	PNODKJOK_00854	AMDJCFGP_00986	BNFGLAAC_01329	FEIEPNLK_01155	JHGKOFHH_00958	LBCAMCKI_00763	LDOMCAAH_01293	FNFAEIKL_01143
yfiC		tRNA1(Val) (adenine(37)-N6)-methyltransferase	10	10	1	11	286				869	869	869	MBMDHHHE_01067	HFGGDLGF_01332	PNODKJOK_01326	AMDJCFGP_00143	BNFGLAAC_00858	FEIEPNLK_01633	JHGKOFHH_01276	LBCAMCKI_01222	LDOMCAAH_00930	FNFAEIKL_00819
group_1886		hypothetical protein	10	10	1	11	1530				884	884	884	MBMDHHHE_00335	HFGGDLGF_01016	PNODKJOK_00995	AMDJCFGP_00851	BNFGLAAC_01467	FEIEPNLK_01298	JHGKOFHH_00817	LBCAMCKI_00900	LDOMCAAH_01154	FNFAEIKL_01285
group_1887		Carboxynorspermidine synthase	10	10	1	11	196				1259	1259	1259	MBMDHHHE_01139	HFGGDLGF_01404	PNODKJOK_01398	AMDJCFGP_00053	BNFGLAAC_00786	FEIEPNLK_01705	JHGKOFHH_01204	LBCAMCKI_01294	LDOMCAAH_01002	FNFAEIKL_00891
purM		Phosphoribosylformylglycinamidine cyclo-ligase	10	10	1	15	12				1022	1022	1022	MBMDHHHE_01883	HFGGDLGF_01925	PNODKJOK_01919	AMDJCFGP_01928	BNFGLAAC_02011	FEIEPNLK_01943	JHGKOFHH_02036	LBCAMCKI_01931	LDOMCAAH_01996	FNFAEIKL_01903
mhqR		HTH-type transcriptional regulator MhqR	10	10	1	11	2085				425	425	425	MBMDHHHE_01524	HFGGDLGF_01637	PNODKJOK_01667	AMDJCFGP_01698	BNFGLAAC_01647	FEIEPNLK_01430	JHGKOFHH_01795	LBCAMCKI_01666	LDOMCAAH_01745	FNFAEIKL_01691
gpmB		phosphoglycerate mutase GpmB	10	10	1	11	898				593	593	593	MBMDHHHE_00636	HFGGDLGF_00477	PNODKJOK_00458	AMDJCFGP_00547	BNFGLAAC_00180	FEIEPNLK_00501	JHGKOFHH_00208	LBCAMCKI_00367	LDOMCAAH_00502	FNFAEIKL_00368
group_1890		hypothetical protein	10	10	1	11	1031				740	740	740	MBMDHHHE_00564	HFGGDLGF_00389	PNODKJOK_00383	AMDJCFGP_00622	BNFGLAAC_00255	FEIEPNLK_00429	JHGKOFHH_00349	LBCAMCKI_00296	LDOMCAAH_00427	FNFAEIKL_00295
group_1891		hypothetical protein	10	10	1	11	183				920	920	920	MBMDHHHE_01152	HFGGDLGF_01417	PNODKJOK_01411	AMDJCFGP_00040	BNFGLAAC_00773	FEIEPNLK_01718	JHGKOFHH_01191	LBCAMCKI_01307	LDOMCAAH_01015	FNFAEIKL_00904
yjbM		GTP pyrophosphokinase YjbM	10	10	1	11	885				671	671	671	MBMDHHHE_00649	HFGGDLGF_00490	PNODKJOK_00471	AMDJCFGP_00534	BNFGLAAC_00167	FEIEPNLK_00514	JHGKOFHH_00195	LBCAMCKI_00380	LDOMCAAH_00515	FNFAEIKL_00381
cca		CCA-adding enzyme	10	10	1	11	1026				1211	1211	1211	MBMDHHHE_00569	HFGGDLGF_00394	PNODKJOK_00388	AMDJCFGP_00617	BNFGLAAC_00250	FEIEPNLK_00434	JHGKOFHH_00344	LBCAMCKI_00301	LDOMCAAH_00432	FNFAEIKL_00300
group_1894		hypothetical protein	10	10	1	11	1802				1034	1034	1034	MBMDHHHE_00020	HFGGDLGF_00704	PNODKJOK_00682	AMDJCFGP_01190	BNFGLAAC_01157	FEIEPNLK_00982	JHGKOFHH_01130	LBCAMCKI_00591	LDOMCAAH_01535	FNFAEIKL_00970
cmk		Cytidylate kinase	10	10	1	11	1074				680	680	680	MBMDHHHE_00522	HFGGDLGF_00347	PNODKJOK_00341	AMDJCFGP_00664	BNFGLAAC_00298	FEIEPNLK_00387	JHGKOFHH_00391	LBCAMCKI_00254	LDOMCAAH_00385	FNFAEIKL_00252
typA		GTP-binding protein TypA/BipA	10	10	1	11	219				1841	1841	1841	MBMDHHHE_01116	HFGGDLGF_01381	PNODKJOK_01375	AMDJCFGP_00076	BNFGLAAC_00809	FEIEPNLK_01682	JHGKOFHH_01227	LBCAMCKI_01271	LDOMCAAH_00979	FNFAEIKL_00868
napA		Na(+)/H(+) antiporter	10	10	1	11	848				1145	1145	1145	MBMDHHHE_00687	HFGGDLGF_00527	PNODKJOK_00508	AMDJCFGP_00497	BNFGLAAC_00130	FEIEPNLK_00551	JHGKOFHH_00158	LBCAMCKI_00417	LDOMCAAH_00553	FNFAEIKL_00418
eno		Enolase	10	10	1	11	2577				1307	1307	1307	MBMDHHHE_00461	HFGGDLGF_00294	PNODKJOK_00288	AMDJCFGP_00737	BNFGLAAC_00363	FEIEPNLK_00318	JHGKOFHH_00445	LBCAMCKI_00193	LDOMCAAH_00324	FNFAEIKL_00190
hcaR		Hca operon transcriptional activator HcaR	10	10	1	11	626				914	914	914	MBMDHHHE_00874	HFGGDLGF_01146	PNODKJOK_01121	AMDJCFGP_00336	BNFGLAAC_01106	FEIEPNLK_00735	JHGKOFHH_01485	LBCAMCKI_01014	LDOMCAAH_00738	FNFAEIKL_00606
group_190		hypothetical protein	10	10	1	11	890				218	227	218	MBMDHHHE_00644	HFGGDLGF_00485	PNODKJOK_00466	AMDJCFGP_00539	BNFGLAAC_00172	FEIEPNLK_00509	JHGKOFHH_00200	LBCAMCKI_00375	LDOMCAAH_00510	FNFAEIKL_00376
npr		NADH peroxidase	10	10	1	12	75				1337	1337	1337	MBMDHHHE_01714	HFGGDLGF_01726	PNODKJOK_01771	AMDJCFGP_01804	BNFGLAAC_01889	FEIEPNLK_01779	JHGKOFHH_01736	LBCAMCKI_01726	LDOMCAAH_01868	FNFAEIKL_01741
hprK		HPr kinase/phosphorylase	10	10	1	11	2496				932	932	932	MBMDHHHE_01428	HFGGDLGF_00218	PNODKJOK_00213	AMDJCFGP_01259	BNFGLAAC_00493	FEIEPNLK_00237	JHGKOFHH_00527	LBCAMCKI_00110	LDOMCAAH_00241	FNFAEIKL_00108
group_1902		hypothetical protein	10	10	1	11	312				1289	1289	1289	MBMDHHHE_01041	HFGGDLGF_01306	PNODKJOK_01300	AMDJCFGP_00169	BNFGLAAC_00884	FEIEPNLK_00957	JHGKOFHH_01302	LBCAMCKI_01196	LDOMCAAH_00904	FNFAEIKL_00793
group_1903		hypothetical protein	10	10	1	11	338				947	947	947	MBMDHHHE_01016	HFGGDLGF_01281	PNODKJOK_01275	AMDJCFGP_00194	BNFGLAAC_00909	FEIEPNLK_00932	JHGKOFHH_01328	LBCAMCKI_01171	LDOMCAAH_00879	FNFAEIKL_00767
pucK		Uric acid permease PucK	10	10	1	11	871				1274	1274	1274	MBMDHHHE_00663	HFGGDLGF_00504	PNODKJOK_00485	AMDJCFGP_00520	BNFGLAAC_00153	FEIEPNLK_00528	JHGKOFHH_00181	LBCAMCKI_00394	LDOMCAAH_00529	FNFAEIKL_00395
pta		Phosphate acetyltransferase	10	10	1	11	882				992	992	992	MBMDHHHE_00652	HFGGDLGF_00493	PNODKJOK_00474	AMDJCFGP_00531	BNFGLAAC_00164	FEIEPNLK_00517	JHGKOFHH_00192	LBCAMCKI_00383	LDOMCAAH_00518	FNFAEIKL_00384
dagK_1		Diacylglycerol kinase	10	10	1	11	2597				1037	1037	1037	MBMDHHHE_00465	HFGGDLGF_00298	PNODKJOK_00292	AMDJCFGP_00721	BNFGLAAC_00347	FEIEPNLK_00335	JHGKOFHH_00441	LBCAMCKI_00197	LDOMCAAH_00328	FNFAEIKL_00194
proB		Glutamate 5-kinase 1	10	10	1	12	68				812	812	812	MBMDHHHE_01721	HFGGDLGF_01733	PNODKJOK_01764	AMDJCFGP_01797	BNFGLAAC_01882	FEIEPNLK_01786	JHGKOFHH_01729	LBCAMCKI_01733	LDOMCAAH_01861	FNFAEIKL_01748
gmuD_1		6-phospho-beta-glucosidase GmuD	10	10	1	11	1892				1418	1418	1418	MBMDHHHE_00084	HFGGDLGF_00767	PNODKJOK_00745	AMDJCFGP_01126	BNFGLAAC_01220	FEIEPNLK_01046	JHGKOFHH_01067	LBCAMCKI_00654	LDOMCAAH_01416	FNFAEIKL_01034
tyrS		Tyrosine--tRNA ligase	10	10	1	11	2292				1256	1256	1256	MBMDHHHE_01665	HFGGDLGF_01577	PNODKJOK_01507	AMDJCFGP_01524	BNFGLAAC_01795	FEIEPNLK_01585	JHGKOFHH_01559	LBCAMCKI_01467	LDOMCAAH_01673	FNFAEIKL_01389
tdh		L-threonine 3-dehydrogenase	10	10	1	11	878				869	959	941	MBMDHHHE_00656	HFGGDLGF_00497	PNODKJOK_00478	AMDJCFGP_00527	BNFGLAAC_00160	FEIEPNLK_00521	JHGKOFHH_00188	LBCAMCKI_00387	LDOMCAAH_00522	FNFAEIKL_00388
ybhL		Inner membrane protein YbhL	10	10	1	11	1205				689	689	689	MBMDHHHE_01238	HFGGDLGF_00046	PNODKJOK_00045	AMDJCFGP_01449	BNFGLAAC_00685	FEIEPNLK_00046	JHGKOFHH_00700	LBCAMCKI_01540	LDOMCAAH_00046	FNFAEIKL_01559
group_1911		Deoxyguanosine kinase	10	10	1	11	2262				641	641	641	MBMDHHHE_01636	HFGGDLGF_01548	PNODKJOK_01537	AMDJCFGP_01553	BNFGLAAC_01766	FEIEPNLK_01556	JHGKOFHH_01588	LBCAMCKI_01438	LDOMCAAH_01644	FNFAEIKL_01418
mdrP		Na(+), Li(+), K(+)/H(+) antiporter	10	10	1	11	1539				1223	1223	1223	MBMDHHHE_00326	HFGGDLGF_01007	PNODKJOK_00986	AMDJCFGP_00860	BNFGLAAC_01458	FEIEPNLK_01289	JHGKOFHH_00826	LBCAMCKI_00891	LDOMCAAH_01163	FNFAEIKL_01276
msmX_2		Oligosaccharides import ATP-binding protein MsmX	10	10	1	11	2098				1133	1133	1133	MBMDHHHE_01537	HFGGDLGF_01624	PNODKJOK_01680	AMDJCFGP_01685	BNFGLAAC_01660	FEIEPNLK_01443	JHGKOFHH_01782	LBCAMCKI_01679	LDOMCAAH_01758	FNFAEIKL_01704
group_1914		putative ABC transporter ATP-binding protein	10	10	1	11	1023				1745	1745	1745	MBMDHHHE_00572	HFGGDLGF_00397	PNODKJOK_00391	AMDJCFGP_00614	BNFGLAAC_00247	FEIEPNLK_00437	JHGKOFHH_00341	LBCAMCKI_00304	LDOMCAAH_00435	FNFAEIKL_00303
tmk		Thymidylate kinase	10	10	1	11	1246				635	635	635	MBMDHHHE_01279	HFGGDLGF_00087	PNODKJOK_00086	AMDJCFGP_01408	BNFGLAAC_00644	FEIEPNLK_00087	JHGKOFHH_00659	LBCAMCKI_01581	LDOMCAAH_00087	FNFAEIKL_01600
group_1916		hypothetical protein	10	10	1	11	2452				1088	1088	1088	MBMDHHHE_01385	HFGGDLGF_00175	PNODKJOK_00170	AMDJCFGP_01302	BNFGLAAC_00536	FEIEPNLK_00194	JHGKOFHH_00570	LBCAMCKI_00067	LDOMCAAH_00197	FNFAEIKL_00065
carB		Carbamoyl-phosphate synthase large chain	10	10	1	11	1049				3176	3176	3176	MBMDHHHE_00547	HFGGDLGF_00372	PNODKJOK_00366	AMDJCFGP_00639	BNFGLAAC_00273	FEIEPNLK_00412	JHGKOFHH_00366	LBCAMCKI_00279	LDOMCAAH_00410	FNFAEIKL_00277
icaA		Poly-beta-1,6-N-acetyl-D-glucosamine synthase	10	10	1	11	2380				1337	1337	1337	MBMDHHHE_01312	HFGGDLGF_01878	PNODKJOK_01479	AMDJCFGP_01375	BNFGLAAC_00609	FEIEPNLK_00121	JHGKOFHH_01531	LBCAMCKI_01616	LDOMCAAH_00122	FNFAEIKL_01916
cydD		ATP-binding/permease protein CydD	10	10	1	11	2299				1718	1718	1718	MBMDHHHE_01672	HFGGDLGF_01584	PNODKJOK_01500	AMDJCFGP_01517	BNFGLAAC_01802	FEIEPNLK_01592	JHGKOFHH_01552	LBCAMCKI_01474	LDOMCAAH_01680	FNFAEIKL_01382
group_192		hypothetical protein	10	10	1	11	877				440	440	440	MBMDHHHE_00657	HFGGDLGF_00498	PNODKJOK_00479	AMDJCFGP_00526	BNFGLAAC_00159	FEIEPNLK_00522	JHGKOFHH_00187	LBCAMCKI_00388	LDOMCAAH_00523	FNFAEIKL_00389
nag3_1		Beta-N-acetylglucosaminidase/beta-glucosidase	10	10	1	11	334				1724	1724	1724	MBMDHHHE_01020	HFGGDLGF_01285	PNODKJOK_01279	AMDJCFGP_00190	BNFGLAAC_00905	FEIEPNLK_00936	JHGKOFHH_01324	LBCAMCKI_01175	LDOMCAAH_00883	FNFAEIKL_00771
patB		Cystathionine beta-lyase PatB	10	10	1	11	1235				1163	1163	1163	MBMDHHHE_01268	HFGGDLGF_00076	PNODKJOK_00075	AMDJCFGP_01419	BNFGLAAC_00655	FEIEPNLK_00076	JHGKOFHH_00670	LBCAMCKI_01570	LDOMCAAH_00076	FNFAEIKL_01589
ulaG		putative L-ascorbate-6-phosphate lactonase UlaG	10	10	1	11	1597				1091	1091	1091	MBMDHHHE_00268	HFGGDLGF_00948	PNODKJOK_00927	AMDJCFGP_00918	BNFGLAAC_01400	FEIEPNLK_01231	JHGKOFHH_00885	LBCAMCKI_00833	LDOMCAAH_01222	FNFAEIKL_01218
ileS		Isoleucine--tRNA ligase	10	10	1	11	233				2795	2795	2795	MBMDHHHE_01104	HFGGDLGF_01369	PNODKJOK_01363	AMDJCFGP_00088	BNFGLAAC_00821	FEIEPNLK_01670	JHGKOFHH_01239	LBCAMCKI_01259	LDOMCAAH_00967	FNFAEIKL_00856
licR_1		putative licABCH operon regulator	10	10	1	11	2448				1967	1967	1967	MBMDHHHE_01381	HFGGDLGF_00171	PNODKJOK_00166	AMDJCFGP_01306	BNFGLAAC_00540	FEIEPNLK_00190	JHGKOFHH_00574	LBCAMCKI_00063	LDOMCAAH_00193	FNFAEIKL_00061
group_1925		hypothetical protein	10	10	1	11	1981				545	545	545	MBMDHHHE_01480	HFGGDLGF_01703	PNODKJOK_01622	AMDJCFGP_01742	BNFGLAAC_01560	FEIEPNLK_01395	JHGKOFHH_01934	LBCAMCKI_01621	LDOMCAAH_01703	FNFAEIKL_01630
bceA		Bacitracin export ATP-binding protein BceA	10	10	1	11	2621				668	668	668	MBMDHHHE_00488	HFGGDLGF_00321	PNODKJOK_00315	AMDJCFGP_00698	BNFGLAAC_00324	FEIEPNLK_00359	JHGKOFHH_00417	LBCAMCKI_00220	LDOMCAAH_00351	FNFAEIKL_00218
pdxK		Pyridoxine kinase	10	10	1	14	3				767	767	767	MBMDHHHE_01856	HFGGDLGF_01869	PNODKJOK_01879	AMDJCFGP_01880	BNFGLAAC_01996	FEIEPNLK_01917	JHGKOFHH_01856	LBCAMCKI_01784	LDOMCAAH_01930	FNFAEIKL_01838
oppB		Oligopeptide transport system permease protein OppB	10	10	1	11	1703				914	914	914	MBMDHHHE_00169	HFGGDLGF_00851	PNODKJOK_00829	AMDJCFGP_01011	BNFGLAAC_01304	FEIEPNLK_01130	JHGKOFHH_00983	LBCAMCKI_00738	LDOMCAAH_01318	FNFAEIKL_01118
pgcA		Phosphoglucomutase	10	10	1	11	772				1715	1715	1715	MBMDHHHE_00774	HFGGDLGF_00615	PNODKJOK_00593	AMDJCFGP_00437	BNFGLAAC_00070	FEIEPNLK_00635	JHGKOFHH_00070	LBCAMCKI_00502	LDOMCAAH_00637	FNFAEIKL_00506
ywlC		Threonylcarbamoyl-AMP synthase	10	10	1	11	865				599	599	599	MBMDHHHE_00669	HFGGDLGF_00510	PNODKJOK_00491	AMDJCFGP_00514	BNFGLAAC_00147	FEIEPNLK_00534	JHGKOFHH_00175	LBCAMCKI_00400	LDOMCAAH_00535	FNFAEIKL_00401
argH		Argininosuccinate lyase	10	10	1	11	1656				1382	1382	1382	MBMDHHHE_00213	HFGGDLGF_00895	PNODKJOK_00873	AMDJCFGP_00970	BNFGLAAC_01345	FEIEPNLK_01174	JHGKOFHH_00939	LBCAMCKI_00782	LDOMCAAH_01274	FNFAEIKL_01162
azoR		FMN-dependent NADH-azoreductase	10	10	1	11	2084				602	602	602	MBMDHHHE_01523	HFGGDLGF_01638	PNODKJOK_01666	AMDJCFGP_01699	BNFGLAAC_01646	FEIEPNLK_01429	JHGKOFHH_01796	LBCAMCKI_01665	LDOMCAAH_01744	FNFAEIKL_01690
ftsA		Cell division protein FtsA	10	10	1	11	224				1364	1364	1364	MBMDHHHE_01111	HFGGDLGF_01376	PNODKJOK_01370	AMDJCFGP_00081	BNFGLAAC_00814	FEIEPNLK_01677	JHGKOFHH_01232	LBCAMCKI_01266	LDOMCAAH_00974	FNFAEIKL_00863
fus		Elongation factor G	10	10	1	11	1696				2078	2078	2078	MBMDHHHE_00176	HFGGDLGF_00858	PNODKJOK_00836	AMDJCFGP_01004	BNFGLAAC_01311	FEIEPNLK_01137	JHGKOFHH_00976	LBCAMCKI_00745	LDOMCAAH_01311	FNFAEIKL_01125
murR_2		HTH-type transcriptional regulator MurR	10	10	1	11	1679				812	812	812	MBMDHHHE_00193	HFGGDLGF_00875	PNODKJOK_00853	AMDJCFGP_00987	BNFGLAAC_01328	FEIEPNLK_01154	JHGKOFHH_00959	LBCAMCKI_00762	LDOMCAAH_01294	FNFAEIKL_01142
group_1935		hypothetical protein	10	10	1	11	1918				467	467	467	MBMDHHHE_00110	HFGGDLGF_00793	PNODKJOK_00771	AMDJCFGP_01100	BNFGLAAC_01246	FEIEPNLK_01072	JHGKOFHH_01041	LBCAMCKI_00680	LDOMCAAH_01390	FNFAEIKL_01060
nanE		Putative N-acetylmannosamine-6-phosphate 2-epimerase	10	10	1	11	1671				704	704	704	MBMDHHHE_00201	HFGGDLGF_00883	PNODKJOK_00861	AMDJCFGP_00979	BNFGLAAC_01336	FEIEPNLK_01162	JHGKOFHH_00951	LBCAMCKI_00770	LDOMCAAH_01286	FNFAEIKL_01150
group_1937		Farnesyl diphosphate synthase	10	10	1	11	259				869	869	869	MBMDHHHE_01094	HFGGDLGF_01359	PNODKJOK_01353	AMDJCFGP_00116	BNFGLAAC_00831	FEIEPNLK_01660	JHGKOFHH_01249	LBCAMCKI_01249	LDOMCAAH_00957	FNFAEIKL_00846
gatC_1		PTS system galactitol-specific EIIC component	10	10	1	11	1787				1448	1448	1448	MBMDHHHE_00004	HFGGDLGF_00688	PNODKJOK_00666	AMDJCFGP_01206	BNFGLAAC_01141	FEIEPNLK_00966	JHGKOFHH_01146	LBCAMCKI_00575	LDOMCAAH_01551	FNFAEIKL_00954
comFA		ComF operon protein 1	10	10	1	12	22				1301	1301	1301	MBMDHHHE_01767	HFGGDLGF_01779	PNODKJOK_01718	AMDJCFGP_01751	BNFGLAAC_01836	FEIEPNLK_01832	JHGKOFHH_01683	LBCAMCKI_01779	LDOMCAAH_01815	FNFAEIKL_01794
topA		DNA topoisomerase 1	10	10	1	11	809				2132	2132	2132	MBMDHHHE_00726	HFGGDLGF_00567	PNODKJOK_00545	AMDJCFGP_00458	BNFGLAAC_00091	FEIEPNLK_00587	JHGKOFHH_00118	LBCAMCKI_00454	LDOMCAAH_00589	FNFAEIKL_00458
nrdR		Transcriptional repressor NrdR	10	10	1	11	1189				494	494	494	MBMDHHHE_01222	HFGGDLGF_00030	PNODKJOK_00029	AMDJCFGP_01465	BNFGLAAC_00701	FEIEPNLK_00030	JHGKOFHH_00716	LBCAMCKI_01524	LDOMCAAH_00030	FNFAEIKL_01543
group_1942		Stress response regulator gls24	10	10	1	11	739				488	488	488	MBMDHHHE_00807	HFGGDLGF_00648	PNODKJOK_00626	AMDJCFGP_00404	BNFGLAAC_00037	FEIEPNLK_00668	JHGKOFHH_00037	LBCAMCKI_00535	LDOMCAAH_00670	FNFAEIKL_00539
recA		Protein RecA	10	10	1	11	1543				1139	1139	1139	MBMDHHHE_00322	HFGGDLGF_01003	PNODKJOK_00982	AMDJCFGP_00864	BNFGLAAC_01454	FEIEPNLK_01285	JHGKOFHH_00830	LBCAMCKI_00887	LDOMCAAH_01167	FNFAEIKL_01272
glgP_2		Glycogen phosphorylase	10	10	1	11	524				2264	2264	2264	MBMDHHHE_00969	HFGGDLGF_01238	PNODKJOK_01213	AMDJCFGP_00237	BNFGLAAC_01007	FEIEPNLK_00830	JHGKOFHH_01390	LBCAMCKI_01109	LDOMCAAH_00832	FNFAEIKL_00705
group_1945		hypothetical protein	10	10	1	11	1789				473	473	473	MBMDHHHE_00006	HFGGDLGF_00690	PNODKJOK_00668	AMDJCFGP_01204	BNFGLAAC_01143	FEIEPNLK_00968	JHGKOFHH_01144	LBCAMCKI_00577	LDOMCAAH_01549	FNFAEIKL_00956
group_1946		hypothetical protein	10	10	1	11	747				1340	1340	1340	MBMDHHHE_00799	HFGGDLGF_00640	PNODKJOK_00618	AMDJCFGP_00412	BNFGLAAC_00045	FEIEPNLK_00660	JHGKOFHH_00045	LBCAMCKI_00527	LDOMCAAH_00662	FNFAEIKL_00531
mnmA		tRNA-specific 2-thiouridylase MnmA	10	10	1	11	1463				1121	1121	1121	MBMDHHHE_00389	HFGGDLGF_01073	PNODKJOK_01049	AMDJCFGP_00809	BNFGLAAC_01517	FEIEPNLK_01352	JHGKOFHH_00786	LBCAMCKI_00934	LDOMCAAH_01102	FNFAEIKL_01317
cutC_2		Choline trimethylamine-lyase	10	10	1	11	2239				2414	2414	2414	MBMDHHHE_01620	HFGGDLGF_01522	PNODKJOK_01563	AMDJCFGP_01580	BNFGLAAC_01741	FEIEPNLK_01538	JHGKOFHH_01604	LBCAMCKI_01421	LDOMCAAH_01628	FNFAEIKL_01434
group_1949		hypothetical protein	10	10	1	11	1075				509	509	509	MBMDHHHE_00521	HFGGDLGF_00346	PNODKJOK_00340	AMDJCFGP_00665	BNFGLAAC_00299	FEIEPNLK_00386	JHGKOFHH_00392	LBCAMCKI_00253	LDOMCAAH_00384	FNFAEIKL_00251
group_195		hypothetical protein	10	10	1	11	837				362	362	362	MBMDHHHE_00697	HFGGDLGF_00538	PNODKJOK_00518	AMDJCFGP_00487	BNFGLAAC_00120	FEIEPNLK_00558	JHGKOFHH_00147	LBCAMCKI_00427	LDOMCAAH_00561	FNFAEIKL_00428
hisJ_1		putative histidine-binding protein	10	10	1	11	2561				806	806	806	MBMDHHHE_00444	HFGGDLGF_00277	PNODKJOK_00271	AMDJCFGP_00754	BNFGLAAC_00430	FEIEPNLK_00301	JHGKOFHH_00462	LBCAMCKI_00176	LDOMCAAH_00307	FNFAEIKL_00173
group_1951		hypothetical protein	10	10	1	11	880				743	746	745	MBMDHHHE_00654	HFGGDLGF_00495	PNODKJOK_00476	AMDJCFGP_00529	BNFGLAAC_00162	FEIEPNLK_00519	JHGKOFHH_00190	LBCAMCKI_00385	LDOMCAAH_00520	FNFAEIKL_00386
mvaA		3-hydroxy-3-methylglutaryl-coenzyme A reductase	10	10	1	11	1014				1286	1286	1286	MBMDHHHE_00581	HFGGDLGF_00406	PNODKJOK_00400	AMDJCFGP_00605	BNFGLAAC_00238	FEIEPNLK_00446	JHGKOFHH_00332	LBCAMCKI_00313	LDOMCAAH_00444	FNFAEIKL_00312
group_1953		hypothetical protein	10	10	1	11	1896				1868	1868	1868	MBMDHHHE_00088	HFGGDLGF_00771	PNODKJOK_00749	AMDJCFGP_01122	BNFGLAAC_01224	FEIEPNLK_01050	JHGKOFHH_01063	LBCAMCKI_00658	LDOMCAAH_01412	FNFAEIKL_01038
yheI		putative multidrug resistance ABC transporter ATP-binding/permease protein YheI	10	10	1	11	213				1748	1748	1748	MBMDHHHE_01122	HFGGDLGF_01387	PNODKJOK_01381	AMDJCFGP_00070	BNFGLAAC_00803	FEIEPNLK_01688	JHGKOFHH_01221	LBCAMCKI_01277	LDOMCAAH_00985	FNFAEIKL_00874
parC		DNA topoisomerase 4 subunit A	10	10	1	11	708				2423	2423	2423	MBMDHHHE_00842	HFGGDLGF_00683	PNODKJOK_00661	AMDJCFGP_00369	BNFGLAAC_00002	FEIEPNLK_00703	JHGKOFHH_00002	LBCAMCKI_00570	LDOMCAAH_00705	FNFAEIKL_00574
group_1956		putative oxidoreductase	10	10	1	11	2217				1169	1169	1169	MBMDHHHE_01601	HFGGDLGF_01503	PNODKJOK_01581	AMDJCFGP_01599	BNFGLAAC_01722	FEIEPNLK_01516	JHGKOFHH_01623	LBCAMCKI_01404	LDOMCAAH_01609	FNFAEIKL_01456
glyQ		Glycine--tRNA ligase alpha subunit	10	10	1	12	18				917	917	917	MBMDHHHE_01708	HFGGDLGF_01720	PNODKJOK_01777	AMDJCFGP_01810	BNFGLAAC_01895	FEIEPNLK_01773	JHGKOFHH_01742	LBCAMCKI_01720	LDOMCAAH_01874	FNFAEIKL_01735
lytG		Exo-glucosaminidase LytG	10	10	1	11	1834				587	587	587	MBMDHHHE_00052	HFGGDLGF_00736	PNODKJOK_00714	AMDJCFGP_01158	BNFGLAAC_01189	FEIEPNLK_01014	JHGKOFHH_01098	LBCAMCKI_00623	LDOMCAAH_01503	FNFAEIKL_01002
dhfR		Dihydrofolate reductase	10	10	1	11	1011				497	497	497	MBMDHHHE_00584	HFGGDLGF_00409	PNODKJOK_00403	AMDJCFGP_00602	BNFGLAAC_00235	FEIEPNLK_00449	JHGKOFHH_00329	LBCAMCKI_00316	LDOMCAAH_00447	FNFAEIKL_00315
urdA_1		Urocanate reductase	10	10	1	11	828				602	602	602	MBMDHHHE_00708	HFGGDLGF_00549	PNODKJOK_00527	AMDJCFGP_00476	BNFGLAAC_00109	FEIEPNLK_00569	JHGKOFHH_00136	LBCAMCKI_00436	LDOMCAAH_00570	FNFAEIKL_00439
group_1960		hypothetical protein	10	10	1	11	1814				362	362	362	MBMDHHHE_00032	HFGGDLGF_00716	PNODKJOK_00694	AMDJCFGP_01178	BNFGLAAC_01169	FEIEPNLK_00994	JHGKOFHH_01118	LBCAMCKI_00603	LDOMCAAH_01523	FNFAEIKL_00982
yagG		Putative glycoside/cation symporter YagG	10	10	1	11	323				1544	1544	1544	MBMDHHHE_01031	HFGGDLGF_01296	PNODKJOK_01290	AMDJCFGP_00179	BNFGLAAC_00894	FEIEPNLK_00947	JHGKOFHH_01313	LBCAMCKI_01186	LDOMCAAH_00894	FNFAEIKL_00782
acpS		Holo-[acyl-carrier-protein] synthase	10	10	1	11	1889				437	437	437	MBMDHHHE_00081	HFGGDLGF_00764	PNODKJOK_00742	AMDJCFGP_01129	BNFGLAAC_01217	FEIEPNLK_01043	JHGKOFHH_01070	LBCAMCKI_00651	LDOMCAAH_01419	FNFAEIKL_01031
infB		Translation initiation factor IF-2	10	10	1	11	1795				2849	2849	2849	MBMDHHHE_00012	HFGGDLGF_00696	PNODKJOK_00674	AMDJCFGP_01198	BNFGLAAC_01149	FEIEPNLK_00974	JHGKOFHH_01138	LBCAMCKI_00583	LDOMCAAH_01543	FNFAEIKL_00962
group_1964		Putative gluconeogenesis factor	10	10	1	11	2554				977	977	977	MBMDHHHE_00437	HFGGDLGF_00270	PNODKJOK_00264	AMDJCFGP_00761	BNFGLAAC_00437	FEIEPNLK_00294	JHGKOFHH_00469	LBCAMCKI_00169	LDOMCAAH_00300	FNFAEIKL_00166
metG		Methionine--tRNA ligase	10	10	1	11	1267				2006	2006	2006	MBMDHHHE_01301	HFGGDLGF_00109	PNODKJOK_00108	AMDJCFGP_01386	BNFGLAAC_00622	FEIEPNLK_00109	JHGKOFHH_00637	LBCAMCKI_01603	LDOMCAAH_00109	FNFAEIKL_01622
cysE		Serine acetyltransferase	10	10	1	11	2074				584	584	584	MBMDHHHE_01512	HFGGDLGF_01648	PNODKJOK_01655	AMDJCFGP_01710	BNFGLAAC_01635	FEIEPNLK_01419	JHGKOFHH_01807	LBCAMCKI_01654	LDOMCAAH_01733	FNFAEIKL_01679
group_1967		hypothetical protein	10	10	1	11	297				944	944	944	MBMDHHHE_01056	HFGGDLGF_01321	PNODKJOK_01315	AMDJCFGP_00154	BNFGLAAC_00869	FEIEPNLK_01622	JHGKOFHH_01287	LBCAMCKI_01211	LDOMCAAH_00919	FNFAEIKL_00808
folD		Bifunctional protein FolD protein	10	10	1	11	256				854	854	854	MBMDHHHE_01097	HFGGDLGF_01362	PNODKJOK_01356	AMDJCFGP_00113	BNFGLAAC_00828	FEIEPNLK_01663	JHGKOFHH_01246	LBCAMCKI_01252	LDOMCAAH_00960	FNFAEIKL_00849
group_1969		Putative bifunctional phosphatase/peptidyl-prolyl cis-trans isomerase	10	10	1	12	26				1400	1400	1400	MBMDHHHE_01763	HFGGDLGF_01775	PNODKJOK_01722	AMDJCFGP_01755	BNFGLAAC_01840	FEIEPNLK_01828	JHGKOFHH_01687	LBCAMCKI_01775	LDOMCAAH_01819	FNFAEIKL_01790
group_197		hypothetical protein	10	10	1	11	825				782	782	782	MBMDHHHE_00711	HFGGDLGF_00552	PNODKJOK_00530	AMDJCFGP_00473	BNFGLAAC_00106	FEIEPNLK_00572	JHGKOFHH_00133	LBCAMCKI_00439	LDOMCAAH_00573	FNFAEIKL_00442
group_1970		hypothetical protein	10	10	1	12	16				686	686	686	MBMDHHHE_01706	HFGGDLGF_01718	PNODKJOK_01779	AMDJCFGP_01812	BNFGLAAC_01897	FEIEPNLK_01771	JHGKOFHH_01744	LBCAMCKI_01718	LDOMCAAH_01876	FNFAEIKL_01733
rnz		Ribonuclease Z	10	10	1	11	533				929	929	929	MBMDHHHE_00960	HFGGDLGF_01229	PNODKJOK_01204	AMDJCFGP_00246	BNFGLAAC_01016	FEIEPNLK_00821	JHGKOFHH_01399	LBCAMCKI_01100	LDOMCAAH_00823	FNFAEIKL_00696
pcrA		ATP-dependent DNA helicase PcrA	10	10	1	11	732				2267	2267	2267	MBMDHHHE_00814	HFGGDLGF_00655	PNODKJOK_00633	AMDJCFGP_00397	BNFGLAAC_00030	FEIEPNLK_00675	JHGKOFHH_00030	LBCAMCKI_00542	LDOMCAAH_00677	FNFAEIKL_00546
rimM		Ribosome maturation factor RimM	10	10	1	11	1040				518	518	518	MBMDHHHE_00555	HFGGDLGF_00380	PNODKJOK_00374	AMDJCFGP_00631	BNFGLAAC_00264	FEIEPNLK_00420	JHGKOFHH_00358	LBCAMCKI_00287	LDOMCAAH_00418	FNFAEIKL_00285
rsmC		Ribosomal RNA small subunit methyltransferase C	10	10	1	11	764				590	590	590	MBMDHHHE_00782	HFGGDLGF_00623	PNODKJOK_00601	AMDJCFGP_00429	BNFGLAAC_00062	FEIEPNLK_00643	JHGKOFHH_00062	LBCAMCKI_00510	LDOMCAAH_00645	FNFAEIKL_00514
tkt		Transketolase	10	10	1	12	72				1985	1985	1985	MBMDHHHE_01717	HFGGDLGF_01729	PNODKJOK_01768	AMDJCFGP_01801	BNFGLAAC_01886	FEIEPNLK_01782	JHGKOFHH_01733	LBCAMCKI_01729	LDOMCAAH_01865	FNFAEIKL_01744
glmU		Bifunctional protein GlmU	10	10	1	11	2397				1376	1376	1376	MBMDHHHE_01331	HFGGDLGF_00118	PNODKJOK_00116	AMDJCFGP_01356	BNFGLAAC_00590	FEIEPNLK_00140	JHGKOFHH_00628	LBCAMCKI_00014	LDOMCAAH_00141	FNFAEIKL_00009
group_1977		hypothetical protein	10	10	1	11	734				245	245	245	MBMDHHHE_00812	HFGGDLGF_00653	PNODKJOK_00631	AMDJCFGP_00399	BNFGLAAC_00032	FEIEPNLK_00673	JHGKOFHH_00032	LBCAMCKI_00540	LDOMCAAH_00675	FNFAEIKL_00544
group_1978		hypothetical protein	10	10	1	11	733				245	245	245	MBMDHHHE_00813	HFGGDLGF_00654	PNODKJOK_00632	AMDJCFGP_00398	BNFGLAAC_00031	FEIEPNLK_00674	JHGKOFHH_00031	LBCAMCKI_00541	LDOMCAAH_00676	FNFAEIKL_00545
group_1979		PhoH-like protein	10	10	1	11	2416				1079	1079	1079	MBMDHHHE_01350	HFGGDLGF_00140	PNODKJOK_00135	AMDJCFGP_01337	BNFGLAAC_00572	FEIEPNLK_00159	JHGKOFHH_00606	LBCAMCKI_00032	LDOMCAAH_00162	FNFAEIKL_00030
copA		Copper-exporting P-type ATPase	10	10	1	11	1792				2231	2231	2231	MBMDHHHE_00009	HFGGDLGF_00693	PNODKJOK_00671	AMDJCFGP_01201	BNFGLAAC_01146	FEIEPNLK_00971	JHGKOFHH_01141	LBCAMCKI_00580	LDOMCAAH_01546	FNFAEIKL_00959
uidA		Beta-glucuronidase	10	10	1	11	325				1790	1790	1790	MBMDHHHE_01029	HFGGDLGF_01294	PNODKJOK_01288	AMDJCFGP_00181	BNFGLAAC_00896	FEIEPNLK_00945	JHGKOFHH_01315	LBCAMCKI_01184	LDOMCAAH_00892	FNFAEIKL_00780
gapN		NADP-dependent glyceraldehyde-3-phosphate dehydrogenase	10	10	1	11	311				1427	1427	1427	MBMDHHHE_01042	HFGGDLGF_01307	PNODKJOK_01301	AMDJCFGP_00168	BNFGLAAC_00883	FEIEPNLK_00958	JHGKOFHH_01301	LBCAMCKI_01197	LDOMCAAH_00905	FNFAEIKL_00794
accA		Acetyl-coenzyme A carboxylase carboxyl transferase subunit alpha	10	10	1	11	1817				770	770	770	MBMDHHHE_00035	HFGGDLGF_00719	PNODKJOK_00697	AMDJCFGP_01175	BNFGLAAC_01172	FEIEPNLK_00997	JHGKOFHH_01115	LBCAMCKI_00606	LDOMCAAH_01520	FNFAEIKL_00985
group_1984		hypothetical protein	10	10	1	11	2267				959	959	959	MBMDHHHE_01641	HFGGDLGF_01553	PNODKJOK_01532	AMDJCFGP_01548	BNFGLAAC_01771	FEIEPNLK_01561	JHGKOFHH_01583	LBCAMCKI_01443	LDOMCAAH_01649	FNFAEIKL_01413
engB		putative GTP-binding protein EngB	10	10	1	11	1008				599	599	599	MBMDHHHE_00587	HFGGDLGF_00412	PNODKJOK_00406	AMDJCFGP_00599	BNFGLAAC_00232	FEIEPNLK_00452	JHGKOFHH_00326	LBCAMCKI_00319	LDOMCAAH_00450	FNFAEIKL_00318
group_1986		hypothetical protein	10	10	1	12	50				527	527	527	MBMDHHHE_01739	HFGGDLGF_01751	PNODKJOK_01746	AMDJCFGP_01779	BNFGLAAC_01864	FEIEPNLK_01804	JHGKOFHH_01711	LBCAMCKI_01751	LDOMCAAH_01843	FNFAEIKL_01766
ydcV		Inner membrane ABC transporter permease protein YdcV	10	10	1	11	967				776	776	776	MBMDHHHE_00624	HFGGDLGF_00449	PNODKJOK_00443	AMDJCFGP_00562	BNFGLAAC_00195	FEIEPNLK_00489	JHGKOFHH_00223	LBCAMCKI_00356	LDOMCAAH_00487	FNFAEIKL_00356
srrA_1		Transcriptional regulatory protein SrrA	10	10	1	11	1963				659	659	659	MBMDHHHE_00154	HFGGDLGF_00836	PNODKJOK_00814	AMDJCFGP_01057	BNFGLAAC_01289	FEIEPNLK_01115	JHGKOFHH_00998	LBCAMCKI_00723	LDOMCAAH_01347	FNFAEIKL_01103
ddl		D-alanine--D-alanine ligase	10	10	1	11	276				1046	1046	1046	MBMDHHHE_01077	HFGGDLGF_01342	PNODKJOK_01336	AMDJCFGP_00133	BNFGLAAC_00848	FEIEPNLK_01643	JHGKOFHH_01266	LBCAMCKI_01232	LDOMCAAH_00940	FNFAEIKL_00829
group_1990		Putative bifunctional phosphatase/peptidyl-prolyl cis-trans isomerase	10	10	1	11	879				842	842	842	MBMDHHHE_00655	HFGGDLGF_00496	PNODKJOK_00477	AMDJCFGP_00528	BNFGLAAC_00161	FEIEPNLK_00520	JHGKOFHH_00189	LBCAMCKI_00386	LDOMCAAH_00521	FNFAEIKL_00387
nag3_2		Beta-N-acetylglucosaminidase/beta-glucosidase	10	10	1	11	333				1790	1790	1790	MBMDHHHE_01021	HFGGDLGF_01286	PNODKJOK_01280	AMDJCFGP_00189	BNFGLAAC_00904	FEIEPNLK_00937	JHGKOFHH_01323	LBCAMCKI_01176	LDOMCAAH_00884	FNFAEIKL_00772
pyrB		Aspartate carbamoyltransferase	10	10	1	11	1051				929	929	929	MBMDHHHE_00545	HFGGDLGF_00370	PNODKJOK_00364	AMDJCFGP_00641	BNFGLAAC_00275	FEIEPNLK_00410	JHGKOFHH_00368	LBCAMCKI_00277	LDOMCAAH_00408	FNFAEIKL_00275
asnS		Asparagine--tRNA ligase	10	10	1	11	2551				1346	1346	1346	MBMDHHHE_00434	HFGGDLGF_00267	PNODKJOK_00261	AMDJCFGP_00764	BNFGLAAC_00440	FEIEPNLK_00291	JHGKOFHH_00472	LBCAMCKI_00166	LDOMCAAH_00297	FNFAEIKL_00163
group_1994		hypothetical protein	10	10	1	11	1064				413	413	413	MBMDHHHE_00532	HFGGDLGF_00357	PNODKJOK_00351	AMDJCFGP_00654	BNFGLAAC_00288	FEIEPNLK_00397	JHGKOFHH_00381	LBCAMCKI_00264	LDOMCAAH_00395	FNFAEIKL_00262
mvaS		Hydroxymethylglutaryl-CoA synthase	10	10	1	11	1013				1175	1175	1175	MBMDHHHE_00582	HFGGDLGF_00407	PNODKJOK_00401	AMDJCFGP_00604	BNFGLAAC_00237	FEIEPNLK_00447	JHGKOFHH_00331	LBCAMCKI_00314	LDOMCAAH_00445	FNFAEIKL_00313
niaR		putative transcription repressor NiaR	10	10	1	11	271				518	518	518	MBMDHHHE_01082	HFGGDLGF_01347	PNODKJOK_01341	AMDJCFGP_00128	BNFGLAAC_00843	FEIEPNLK_01648	JHGKOFHH_01261	LBCAMCKI_01237	LDOMCAAH_00945	FNFAEIKL_00834
acoA		Acetoin:2,6-dichlorophenolindophenol oxidoreductase subunit alpha	10	10	1	11	561				968	968	968	MBMDHHHE_00931	HFGGDLGF_01200	PNODKJOK_01175	AMDJCFGP_00275	BNFGLAAC_01045	FEIEPNLK_00792	JHGKOFHH_01428	LBCAMCKI_01071	LDOMCAAH_00794	FNFAEIKL_00667
ftsK		DNA translocase FtsK	10	10	1	11	2407				2408	2408	2408	MBMDHHHE_01341	HFGGDLGF_00128	PNODKJOK_00126	AMDJCFGP_01346	BNFGLAAC_00581	FEIEPNLK_00150	JHGKOFHH_00618	LBCAMCKI_00023	LDOMCAAH_00150	FNFAEIKL_00018
group_1999		hypothetical protein	10	10	1	11	1699				509	509	509	MBMDHHHE_00173	HFGGDLGF_00855	PNODKJOK_00833	AMDJCFGP_01007	BNFGLAAC_01308	FEIEPNLK_01134	JHGKOFHH_00979	LBCAMCKI_00742	LDOMCAAH_01314	FNFAEIKL_01122
rutC		Putative aminoacrylate peracid reductase RutC	10	10	1	11	2240				1265	1265	1265	MBMDHHHE_01621	HFGGDLGF_01523	PNODKJOK_01562	AMDJCFGP_01579	BNFGLAAC_01742	FEIEPNLK_01539	JHGKOFHH_01603	LBCAMCKI_01422	LDOMCAAH_01629	FNFAEIKL_01433
group_200		hypothetical protein	10	10	1	11	787				347	347	347	MBMDHHHE_00761	HFGGDLGF_00602	PNODKJOK_00580	AMDJCFGP_00450	BNFGLAAC_00083	FEIEPNLK_00622	JHGKOFHH_00083	LBCAMCKI_00489	LDOMCAAH_00624	FNFAEIKL_00493
clpC_2		ATP-dependent Clp protease ATP-binding subunit ClpC	10	10	1	11	1574				2441	2441	2441	MBMDHHHE_00290	HFGGDLGF_00971	PNODKJOK_00950	AMDJCFGP_00896	BNFGLAAC_01422	FEIEPNLK_01253	JHGKOFHH_00862	LBCAMCKI_00855	LDOMCAAH_01199	FNFAEIKL_01240
group_2001		putative protein	10	10	1	11	1714				527	527	527	MBMDHHHE_00158	HFGGDLGF_00840	PNODKJOK_00818	AMDJCFGP_01022	BNFGLAAC_01293	FEIEPNLK_01119	JHGKOFHH_00994	LBCAMCKI_00727	LDOMCAAH_01329	FNFAEIKL_01107
group_2002		hypothetical protein	10	10	1	11	1045				608	608	608	MBMDHHHE_00551	HFGGDLGF_00376	PNODKJOK_00370	AMDJCFGP_00635	BNFGLAAC_00269	FEIEPNLK_00416	JHGKOFHH_00362	LBCAMCKI_00283	LDOMCAAH_00414	FNFAEIKL_00281
COQ5		2-methoxy-6-polyprenyl-1,4-benzoquinol methylase, mitochondrial	10	10	1	11	1169				740	740	740	MBMDHHHE_01202	HFGGDLGF_00010	PNODKJOK_00009	AMDJCFGP_01485	BNFGLAAC_00721	FEIEPNLK_00010	JHGKOFHH_00736	LBCAMCKI_01504	LDOMCAAH_00010	FNFAEIKL_01523
pnp		Polyribonucleotide nucleotidyltransferase	10	10	1	11	2076				2198	2198	2198	MBMDHHHE_01514	HFGGDLGF_01646	PNODKJOK_01657	AMDJCFGP_01708	BNFGLAAC_01637	FEIEPNLK_01421	JHGKOFHH_01805	LBCAMCKI_01656	LDOMCAAH_01735	FNFAEIKL_01681
group_2005		hypothetical protein	10	10	1	11	789				650	650	650	MBMDHHHE_00759	HFGGDLGF_00600	PNODKJOK_00578	AMDJCFGP_00452	BNFGLAAC_00085	FEIEPNLK_00620	JHGKOFHH_00085	LBCAMCKI_00487	LDOMCAAH_00622	FNFAEIKL_00491
bglK		Beta-glucoside kinase	10	10	1	11	1677				899	899	899	MBMDHHHE_00195	HFGGDLGF_00877	PNODKJOK_00855	AMDJCFGP_00985	BNFGLAAC_01330	FEIEPNLK_01156	JHGKOFHH_00957	LBCAMCKI_00764	LDOMCAAH_01292	FNFAEIKL_01144
purA		Adenylosuccinate synthetase	10	10	1	11	2250				1292	1292	1292	MBMDHHHE_01628	HFGGDLGF_01538	PNODKJOK_01547	AMDJCFGP_01564	BNFGLAAC_01757	FEIEPNLK_01546	JHGKOFHH_01596	LBCAMCKI_01429	LDOMCAAH_01635	FNFAEIKL_01426
pepO		Neutral endopeptidase	10	10	1	11	1565				1895	1895	1895	MBMDHHHE_00300	HFGGDLGF_00981	PNODKJOK_00960	AMDJCFGP_00886	BNFGLAAC_01432	FEIEPNLK_01263	JHGKOFHH_00852	LBCAMCKI_00865	LDOMCAAH_01189	FNFAEIKL_01250
fabZ		3-hydroxyacyl-[acyl-carrier-protein] dehydratase FabZ	10	10	1	11	1820				422	422	422	MBMDHHHE_00038	HFGGDLGF_00722	PNODKJOK_00700	AMDJCFGP_01172	BNFGLAAC_01175	FEIEPNLK_01000	JHGKOFHH_01112	LBCAMCKI_00609	LDOMCAAH_01517	FNFAEIKL_00988
group_201		Cardiolipin synthase	10	10	1	11	779				1517	1634	1587	MBMDHHHE_00768	HFGGDLGF_00609	PNODKJOK_00587	AMDJCFGP_00443	BNFGLAAC_00076	FEIEPNLK_00629	JHGKOFHH_00076	LBCAMCKI_00496	LDOMCAAH_00631	FNFAEIKL_00500
ydfK		putative membrane protein YdfK	10	10	1	11	852				722	722	722	MBMDHHHE_00683	HFGGDLGF_00523	PNODKJOK_00504	AMDJCFGP_00501	BNFGLAAC_00134	FEIEPNLK_00547	JHGKOFHH_00162	LBCAMCKI_00413	LDOMCAAH_00548	FNFAEIKL_00414
group_2011		Formate dehydrogenase, mitochondrial	10	10	1	11	1255				1202	1202	1202	MBMDHHHE_01288	HFGGDLGF_00096	PNODKJOK_00095	AMDJCFGP_01399	BNFGLAAC_00635	FEIEPNLK_00096	JHGKOFHH_00650	LBCAMCKI_01590	LDOMCAAH_00096	FNFAEIKL_01609
arcC1		Carbamate kinase 1	10	10	1	11	192				950	950	950	MBMDHHHE_01143	HFGGDLGF_01408	PNODKJOK_01402	AMDJCFGP_00049	BNFGLAAC_00782	FEIEPNLK_01709	JHGKOFHH_01200	LBCAMCKI_01298	LDOMCAAH_01006	FNFAEIKL_00895
bglH_2		Aryl-phospho-beta-D-glucosidase BglH	10	10	1	11	895				1430	1430	1430	MBMDHHHE_00639	HFGGDLGF_00480	PNODKJOK_00461	AMDJCFGP_00544	BNFGLAAC_00177	FEIEPNLK_00504	JHGKOFHH_00205	LBCAMCKI_00370	LDOMCAAH_00505	FNFAEIKL_00371
yxeN		putative amino-acid permease protein YxeN	10	10	1	12	60				803	803	803	MBMDHHHE_01729	HFGGDLGF_01741	PNODKJOK_01756	AMDJCFGP_01789	BNFGLAAC_01874	FEIEPNLK_01794	JHGKOFHH_01721	LBCAMCKI_01741	LDOMCAAH_01853	FNFAEIKL_01756
group_2015		hypothetical protein	10	10	1	11	526				986	986	986	MBMDHHHE_00967	HFGGDLGF_01236	PNODKJOK_01211	AMDJCFGP_00239	BNFGLAAC_01009	FEIEPNLK_00828	JHGKOFHH_01392	LBCAMCKI_01107	LDOMCAAH_00830	FNFAEIKL_00703
fabM		Trans-2-decenoyl-[acyl-carrier-protein] isomerase	10	10	1	11	1829				791	791	791	MBMDHHHE_00047	HFGGDLGF_00731	PNODKJOK_00709	AMDJCFGP_01163	BNFGLAAC_01184	FEIEPNLK_01009	JHGKOFHH_01103	LBCAMCKI_00618	LDOMCAAH_01508	FNFAEIKL_00997
mntR		HTH-type transcriptional regulator MntR	10	10	1	11	2401				647	647	647	MBMDHHHE_01335	HFGGDLGF_00122	PNODKJOK_00120	AMDJCFGP_01352	BNFGLAAC_00586	FEIEPNLK_00144	JHGKOFHH_00624	LBCAMCKI_00018	LDOMCAAH_00145	FNFAEIKL_00013
group_2018		hypothetical protein	10	10	1	11	1558				1985	1985	1985	MBMDHHHE_00307	HFGGDLGF_00988	PNODKJOK_00967	AMDJCFGP_00879	BNFGLAAC_01439	FEIEPNLK_01270	JHGKOFHH_00845	LBCAMCKI_00872	LDOMCAAH_01182	FNFAEIKL_01257
glgB		1,4-alpha-glucan branching enzyme GlgB	10	10	1	11	2599				1877	1880	1878	MBMDHHHE_00467	HFGGDLGF_00300	PNODKJOK_00294	AMDJCFGP_00719	BNFGLAAC_00345	FEIEPNLK_00337	JHGKOFHH_00439	LBCAMCKI_00199	LDOMCAAH_00330	FNFAEIKL_00196
pstB3_3		Phosphate import ATP-binding protein PstB 3	10	10	1	11	756				653	803	788	MBMDHHHE_00790	HFGGDLGF_00631	PNODKJOK_00609	AMDJCFGP_00421	BNFGLAAC_00054	FEIEPNLK_00651	JHGKOFHH_00054	LBCAMCKI_00518	LDOMCAAH_00653	FNFAEIKL_00522
group_2020		hypothetical protein	10	10	1	12	23				629	629	629	MBMDHHHE_01766	HFGGDLGF_01778	PNODKJOK_01719	AMDJCFGP_01752	BNFGLAAC_01837	FEIEPNLK_01831	JHGKOFHH_01684	LBCAMCKI_01778	LDOMCAAH_01816	FNFAEIKL_01793
group_2021		hypothetical protein	10	10	1	11	485				455	455	455	MBMDHHHE_01010	HFGGDLGF_01275	PNODKJOK_01254	AMDJCFGP_00200	BNFGLAAC_00970	FEIEPNLK_00867	JHGKOFHH_01349	LBCAMCKI_01150	LDOMCAAH_00873	FNFAEIKL_00746
rapA		RNA polymerase-associated protein RapA	10	10	1	11	1193				3089	3089	3089	MBMDHHHE_01226	HFGGDLGF_00034	PNODKJOK_00033	AMDJCFGP_01461	BNFGLAAC_00697	FEIEPNLK_00034	JHGKOFHH_00712	LBCAMCKI_01528	LDOMCAAH_00034	FNFAEIKL_01547
agaS		Putative D-galactosamine-6-phosphate deaminase AgaS	10	10	1	15	17				1175	1175	1175	MBMDHHHE_01871	HFGGDLGF_01910	PNODKJOK_01902	AMDJCFGP_01938	BNFGLAAC_02021	FEIEPNLK_01932	JHGKOFHH_01998	LBCAMCKI_01927	LDOMCAAH_02006	FNFAEIKL_01913
group_2024		hypothetical protein	10	10	1	11	2422				791	791	791	MBMDHHHE_01356	HFGGDLGF_00146	PNODKJOK_00141	AMDJCFGP_01331	BNFGLAAC_00566	FEIEPNLK_00165	JHGKOFHH_00600	LBCAMCKI_00038	LDOMCAAH_00168	FNFAEIKL_00036
group_2025		hypothetical protein	10	10	1	11	1266				719	719	719	MBMDHHHE_01300	HFGGDLGF_00108	PNODKJOK_00107	AMDJCFGP_01387	BNFGLAAC_00623	FEIEPNLK_00108	JHGKOFHH_00638	LBCAMCKI_01602	LDOMCAAH_00108	FNFAEIKL_01621
yqfL		Putative pyruvate, phosphate dikinase regulatory protein	10	10	1	11	1847				815	815	815	MBMDHHHE_00065	HFGGDLGF_00749	PNODKJOK_00727	AMDJCFGP_01145	BNFGLAAC_01202	FEIEPNLK_01027	JHGKOFHH_01085	LBCAMCKI_00636	LDOMCAAH_01490	FNFAEIKL_01015
polA		DNA polymerase I	10	10	1	11	1601				2663	2663	2663	MBMDHHHE_00264	HFGGDLGF_00944	PNODKJOK_00923	AMDJCFGP_00922	BNFGLAAC_01396	FEIEPNLK_01226	JHGKOFHH_00889	LBCAMCKI_00829	LDOMCAAH_01226	FNFAEIKL_01214
glcK_2		Glucokinase	10	10	1	11	217				971	971	971	MBMDHHHE_01118	HFGGDLGF_01383	PNODKJOK_01377	AMDJCFGP_00074	BNFGLAAC_00807	FEIEPNLK_01684	JHGKOFHH_01225	LBCAMCKI_01273	LDOMCAAH_00981	FNFAEIKL_00870
purF		Amidophosphoribosyltransferase	10	10	1	15	11				1454	1454	1454	MBMDHHHE_01859	HFGGDLGF_01902	PNODKJOK_01883	AMDJCFGP_01927	BNFGLAAC_02010	FEIEPNLK_01931	JHGKOFHH_01983	LBCAMCKI_01919	LDOMCAAH_01995	FNFAEIKL_01902
group_203		hypothetical protein	10	10	1	11	754				935	971	949	MBMDHHHE_00792	HFGGDLGF_00633	PNODKJOK_00611	AMDJCFGP_00419	BNFGLAAC_00052	FEIEPNLK_00653	JHGKOFHH_00052	LBCAMCKI_00520	LDOMCAAH_00655	FNFAEIKL_00524
hflX		GTPase HflX	10	10	1	11	531				1244	1244	1244	MBMDHHHE_00962	HFGGDLGF_01231	PNODKJOK_01206	AMDJCFGP_00244	BNFGLAAC_01014	FEIEPNLK_00823	JHGKOFHH_01397	LBCAMCKI_01102	LDOMCAAH_00825	FNFAEIKL_00698
smc_1		Chromosome partition protein Smc	10	10	1	11	2474				3545	3545	3545	MBMDHHHE_01407	HFGGDLGF_00197	PNODKJOK_00192	AMDJCFGP_01280	BNFGLAAC_00514	FEIEPNLK_00216	JHGKOFHH_00548	LBCAMCKI_00089	LDOMCAAH_00219	FNFAEIKL_00087
glnQ_2		Glutamine transport ATP-binding protein GlnQ	10	10	1	11	728				629	629	629	MBMDHHHE_00818	HFGGDLGF_00659	PNODKJOK_00637	AMDJCFGP_00393	BNFGLAAC_00026	FEIEPNLK_00679	JHGKOFHH_00026	LBCAMCKI_00546	LDOMCAAH_00681	FNFAEIKL_00550
clpX		ATP-dependent Clp protease ATP-binding subunit ClpX	10	10	1	11	1009				1229	1229	1229	MBMDHHHE_00586	HFGGDLGF_00411	PNODKJOK_00405	AMDJCFGP_00600	BNFGLAAC_00233	FEIEPNLK_00451	JHGKOFHH_00327	LBCAMCKI_00318	LDOMCAAH_00449	FNFAEIKL_00317
rbsK		Ribokinase	10	10	1	11	204				911	911	911	MBMDHHHE_01131	HFGGDLGF_01396	PNODKJOK_01390	AMDJCFGP_00061	BNFGLAAC_00794	FEIEPNLK_01697	JHGKOFHH_01212	LBCAMCKI_01286	LDOMCAAH_00994	FNFAEIKL_00883
group_2035		Butyryl-CoA:acetate CoA-transferase	10	10	1	11	492				1316	1316	1316	MBMDHHHE_01001	HFGGDLGF_01270	PNODKJOK_01245	AMDJCFGP_00205	BNFGLAAC_00975	FEIEPNLK_00862	JHGKOFHH_01358	LBCAMCKI_01141	LDOMCAAH_00864	FNFAEIKL_00737
ribF		Bifunctional riboflavin kinase/FMN adenylyltransferase	10	10	1	11	749				941	941	941	MBMDHHHE_00797	HFGGDLGF_00638	PNODKJOK_00616	AMDJCFGP_00414	BNFGLAAC_00047	FEIEPNLK_00658	JHGKOFHH_00047	LBCAMCKI_00525	LDOMCAAH_00660	FNFAEIKL_00529
glpF_2		putative glycerol uptake facilitator protein	10	10	1	12	76				701	701	701	MBMDHHHE_01713	HFGGDLGF_01725	PNODKJOK_01772	AMDJCFGP_01805	BNFGLAAC_01890	FEIEPNLK_01778	JHGKOFHH_01737	LBCAMCKI_01725	LDOMCAAH_01869	FNFAEIKL_01740
penA		Penicillin-binding protein 2B	10	10	1	11	274				1946	1961	1950	MBMDHHHE_01079	HFGGDLGF_01344	PNODKJOK_01338	AMDJCFGP_00131	BNFGLAAC_00846	FEIEPNLK_01645	JHGKOFHH_01264	LBCAMCKI_01234	LDOMCAAH_00942	FNFAEIKL_00831
fhs1		Formate--tetrahydrofolate ligase 1	10	10	1	11	776				1670	1670	1670	MBMDHHHE_00770	HFGGDLGF_00611	PNODKJOK_00589	AMDJCFGP_00441	BNFGLAAC_00074	FEIEPNLK_00631	JHGKOFHH_00074	LBCAMCKI_00498	LDOMCAAH_00633	FNFAEIKL_00502
group_204		hypothetical protein	10	10	1	11	738				197	197	197	MBMDHHHE_00808	HFGGDLGF_00649	PNODKJOK_00627	AMDJCFGP_00403	BNFGLAAC_00036	FEIEPNLK_00669	JHGKOFHH_00036	LBCAMCKI_00536	LDOMCAAH_00671	FNFAEIKL_00540
murC		UDP-N-acetylmuramate--L-alanine ligase	10	10	1	11	1197				1334	1334	1334	MBMDHHHE_01230	HFGGDLGF_00038	PNODKJOK_00037	AMDJCFGP_01457	BNFGLAAC_00693	FEIEPNLK_00038	JHGKOFHH_00708	LBCAMCKI_01532	LDOMCAAH_00038	FNFAEIKL_01551
clcA_2		H(+)/Cl(-) exchange transporter ClcA	10	10	1	11	304				1253	1253	1253	MBMDHHHE_01049	HFGGDLGF_01314	PNODKJOK_01308	AMDJCFGP_00161	BNFGLAAC_00876	FEIEPNLK_01615	JHGKOFHH_01294	LBCAMCKI_01204	LDOMCAAH_00912	FNFAEIKL_00801
ulaE		L-ribulose-5-phosphate 3-epimerase UlaE	10	10	1	11	1594				863	863	863	MBMDHHHE_00271	HFGGDLGF_00951	PNODKJOK_00930	AMDJCFGP_00915	BNFGLAAC_01403	FEIEPNLK_01234	JHGKOFHH_00882	LBCAMCKI_00836	LDOMCAAH_01219	FNFAEIKL_01221
rimP		Ribosome maturation factor RimP	10	10	1	11	1799				446	446	446	MBMDHHHE_00016	HFGGDLGF_00700	PNODKJOK_00678	AMDJCFGP_01194	BNFGLAAC_01153	FEIEPNLK_00978	JHGKOFHH_01134	LBCAMCKI_00587	LDOMCAAH_01539	FNFAEIKL_00966
proS		Proline--tRNA ligase	10	10	1	11	2088				1856	1856	1856	MBMDHHHE_01527	HFGGDLGF_01634	PNODKJOK_01670	AMDJCFGP_01695	BNFGLAAC_01650	FEIEPNLK_01433	JHGKOFHH_01792	LBCAMCKI_01669	LDOMCAAH_01748	FNFAEIKL_01694
rplK		50S ribosomal protein L11	10	10	1	11	2409				425	425	425	MBMDHHHE_01343	HFGGDLGF_00133	PNODKJOK_00128	AMDJCFGP_01344	BNFGLAAC_00579	FEIEPNLK_00152	JHGKOFHH_00613	LBCAMCKI_00025	LDOMCAAH_00155	FNFAEIKL_00023
uxuA		Mannonate dehydratase	10	10	1	11	329				1046	1046	1046	MBMDHHHE_01025	HFGGDLGF_01290	PNODKJOK_01284	AMDJCFGP_00185	BNFGLAAC_00900	FEIEPNLK_00941	JHGKOFHH_01319	LBCAMCKI_01180	LDOMCAAH_00888	FNFAEIKL_00776
rluD_2		Ribosomal large subunit pseudouridine synthase D	10	10	1	11	883				893	893	893	MBMDHHHE_00651	HFGGDLGF_00492	PNODKJOK_00473	AMDJCFGP_00532	BNFGLAAC_00165	FEIEPNLK_00516	JHGKOFHH_00193	LBCAMCKI_00382	LDOMCAAH_00517	FNFAEIKL_00383
rihC		Non-specific ribonucleoside hydrolase RihC	10	10	1	11	1060				908	908	908	MBMDHHHE_00536	HFGGDLGF_00361	PNODKJOK_00355	AMDJCFGP_00650	BNFGLAAC_00284	FEIEPNLK_00401	JHGKOFHH_00377	LBCAMCKI_00268	LDOMCAAH_00399	FNFAEIKL_00266
group_2049		hypothetical protein	10	10	1	12	11				557	557	557	MBMDHHHE_01701	HFGGDLGF_01713	PNODKJOK_01784	AMDJCFGP_01817	BNFGLAAC_01902	FEIEPNLK_01766	JHGKOFHH_01749	LBCAMCKI_01713	LDOMCAAH_01881	FNFAEIKL_01728
group_205		Stress response regulator gls24	10	10	1	11	737				521	521	521	MBMDHHHE_00809	HFGGDLGF_00650	PNODKJOK_00628	AMDJCFGP_00402	BNFGLAAC_00035	FEIEPNLK_00670	JHGKOFHH_00035	LBCAMCKI_00537	LDOMCAAH_00672	FNFAEIKL_00541
zupT		Zinc transporter ZupT	10	10	1	11	541				821	821	821	MBMDHHHE_00952	HFGGDLGF_01221	PNODKJOK_01196	AMDJCFGP_00254	BNFGLAAC_01024	FEIEPNLK_00813	JHGKOFHH_01407	LBCAMCKI_01092	LDOMCAAH_00815	FNFAEIKL_00688
group_2051		Fatty acid ABC transporter ATP-binding/permease protein	10	10	1	11	1022				1769	1769	1769	MBMDHHHE_00573	HFGGDLGF_00398	PNODKJOK_00392	AMDJCFGP_00613	BNFGLAAC_00246	FEIEPNLK_00438	JHGKOFHH_00340	LBCAMCKI_00305	LDOMCAAH_00436	FNFAEIKL_00304
oatA		O-acetyltransferase OatA	10	10	1	13	46				1778	1778	1778	MBMDHHHE_01788	HFGGDLGF_01800	PNODKJOK_01825	AMDJCFGP_01858	BNFGLAAC_01942	FEIEPNLK_01852	JHGKOFHH_01876	LBCAMCKI_01846	LDOMCAAH_01951	FNFAEIKL_01858
group_2053		hypothetical protein	10	10	1	11	853				2444	2444	2444	MBMDHHHE_00682	HFGGDLGF_00522	PNODKJOK_00503	AMDJCFGP_00502	BNFGLAAC_00135	FEIEPNLK_00546	JHGKOFHH_00163	LBCAMCKI_00412	LDOMCAAH_00547	FNFAEIKL_00413
ffh		Signal recognition particle protein	10	10	1	11	842				1565	1565	1565	MBMDHHHE_00692	HFGGDLGF_00533	PNODKJOK_00513	AMDJCFGP_00492	BNFGLAAC_00125	FEIEPNLK_00556	JHGKOFHH_00152	LBCAMCKI_00422	LDOMCAAH_00559	FNFAEIKL_00423
peb1A		Major cell-binding factor	10	10	1	11	2468				815	815	815	MBMDHHHE_01401	HFGGDLGF_00191	PNODKJOK_00186	AMDJCFGP_01286	BNFGLAAC_00520	FEIEPNLK_00210	JHGKOFHH_00554	LBCAMCKI_00083	LDOMCAAH_00213	FNFAEIKL_00081
group_2056		hypothetical protein	10	10	1	11	2220				920	926	921	MBMDHHHE_01604	HFGGDLGF_01506	PNODKJOK_01578	AMDJCFGP_01596	BNFGLAAC_01725	FEIEPNLK_01519	JHGKOFHH_01620	LBCAMCKI_01407	LDOMCAAH_01612	FNFAEIKL_01453
spo0J		Stage 0 sporulation protein J	10	10	1	11	1441				776	776	776	MBMDHHHE_00414	HFGGDLGF_01098	PNODKJOK_01074	AMDJCFGP_00784	BNFGLAAC_01542	FEIEPNLK_01377	JHGKOFHH_00761	LBCAMCKI_00959	LDOMCAAH_01077	FNFAEIKL_01342
spnN		dTDP-3,4-didehydro-2,6-dideoxy-alpha-D-glucose 3-reductase	10	10	1	11	182				959	959	959	MBMDHHHE_01153	HFGGDLGF_01418	PNODKJOK_01412	AMDJCFGP_00039	BNFGLAAC_00772	FEIEPNLK_01719	JHGKOFHH_01190	LBCAMCKI_01308	LDOMCAAH_01016	FNFAEIKL_00905
group_2059		hypothetical protein	10	10	1	11	111				1211	1211	1211	MBMDHHHE_01168	HFGGDLGF_01439	PNODKJOK_01442	AMDJCFGP_00025	BNFGLAAC_00755	FEIEPNLK_01735	JHGKOFHH_01174	LBCAMCKI_01334	LDOMCAAH_01037	FNFAEIKL_00926
mtlD		Mannitol-1-phosphate 5-dehydrogenase	10	10	1	11	725				1148	1148	1148	MBMDHHHE_00821	HFGGDLGF_00662	PNODKJOK_00640	AMDJCFGP_00390	BNFGLAAC_00023	FEIEPNLK_00682	JHGKOFHH_00023	LBCAMCKI_00549	LDOMCAAH_00684	FNFAEIKL_00553
murE		UDP-N-acetylmuramoyl-L-alanyl-D-glutamate--L-lysine ligase	10	10	1	11	1233				1448	1448	1448	MBMDHHHE_01266	HFGGDLGF_00074	PNODKJOK_00073	AMDJCFGP_01421	BNFGLAAC_00657	FEIEPNLK_00074	JHGKOFHH_00672	LBCAMCKI_01568	LDOMCAAH_00074	FNFAEIKL_01587
group_2061		Putative two-component membrane permease complex subunit SMU_747c	10	10	1	11	2482				908	908	908	MBMDHHHE_01415	HFGGDLGF_00205	PNODKJOK_00200	AMDJCFGP_01272	BNFGLAAC_00506	FEIEPNLK_00224	JHGKOFHH_00540	LBCAMCKI_00097	LDOMCAAH_00227	FNFAEIKL_00095
nagR_2		HTH-type transcriptional repressor NagR	10	10	1	15	18				731	731	731	MBMDHHHE_01872	HFGGDLGF_01909	PNODKJOK_01901	AMDJCFGP_01937	BNFGLAAC_02020	FEIEPNLK_01933	JHGKOFHH_01999	LBCAMCKI_01926	LDOMCAAH_02005	FNFAEIKL_01912
radA		DNA repair protein RadA	10	10	1	11	1638				1367	1367	1367	MBMDHHHE_00227	HFGGDLGF_00907	PNODKJOK_00886	AMDJCFGP_00960	BNFGLAAC_01359	FEIEPNLK_01187	JHGKOFHH_00927	LBCAMCKI_00792	LDOMCAAH_01263	FNFAEIKL_01175
pncB2		Nicotinate phosphoribosyltransferase pncB2	10	10	1	12	55				1478	1478	1478	MBMDHHHE_01734	HFGGDLGF_01746	PNODKJOK_01751	AMDJCFGP_01784	BNFGLAAC_01869	FEIEPNLK_01799	JHGKOFHH_01716	LBCAMCKI_01746	LDOMCAAH_01848	FNFAEIKL_01761
ahpC		Alkyl hydroperoxide reductase C	10	10	1	11	1569				563	563	563	MBMDHHHE_00296	HFGGDLGF_00977	PNODKJOK_00956	AMDJCFGP_00890	BNFGLAAC_01428	FEIEPNLK_01259	JHGKOFHH_00856	LBCAMCKI_00861	LDOMCAAH_01193	FNFAEIKL_01246
group_2066		hypothetical protein	10	10	1	11	1196				602	602	602	MBMDHHHE_01229	HFGGDLGF_00037	PNODKJOK_00036	AMDJCFGP_01458	BNFGLAAC_00694	FEIEPNLK_00037	JHGKOFHH_00709	LBCAMCKI_01531	LDOMCAAH_00037	FNFAEIKL_01550
group_2067		hypothetical protein	10	10	1	11	1570				2069	2069	2069	MBMDHHHE_00294	HFGGDLGF_00975	PNODKJOK_00954	AMDJCFGP_00892	BNFGLAAC_01426	FEIEPNLK_01257	JHGKOFHH_00858	LBCAMCKI_00859	LDOMCAAH_01195	FNFAEIKL_01244
pstC2		Phosphate transport system permease protein PstC 2	10	10	1	11	2489				863	863	863	MBMDHHHE_01421	HFGGDLGF_00211	PNODKJOK_00206	AMDJCFGP_01266	BNFGLAAC_00500	FEIEPNLK_00230	JHGKOFHH_00534	LBCAMCKI_00103	LDOMCAAH_00234	FNFAEIKL_00101
thiI		putative tRNA sulfurtransferase	10	10	1	11	1062				1214	1214	1214	MBMDHHHE_00534	HFGGDLGF_00359	PNODKJOK_00353	AMDJCFGP_00652	BNFGLAAC_00286	FEIEPNLK_00399	JHGKOFHH_00379	LBCAMCKI_00266	LDOMCAAH_00397	FNFAEIKL_00264
mtlF		Mannitol-specific phosphotransferase enzyme IIA component	10	10	1	11	724				437	437	437	MBMDHHHE_00822	HFGGDLGF_00663	PNODKJOK_00641	AMDJCFGP_00389	BNFGLAAC_00022	FEIEPNLK_00683	JHGKOFHH_00022	LBCAMCKI_00550	LDOMCAAH_00685	FNFAEIKL_00554
yeeO		putative FMN/FAD exporter YeeO	10	10	1	13	42				1298	1298	1298	MBMDHHHE_01792	HFGGDLGF_01804	PNODKJOK_01821	AMDJCFGP_01854	BNFGLAAC_01938	FEIEPNLK_01856	JHGKOFHH_01880	LBCAMCKI_01850	LDOMCAAH_01955	FNFAEIKL_01862
ecsA_1		ABC-type transporter ATP-binding protein EcsA	10	10	1	11	1803				725	725	725	MBMDHHHE_00021	HFGGDLGF_00705	PNODKJOK_00683	AMDJCFGP_01189	BNFGLAAC_01158	FEIEPNLK_00983	JHGKOFHH_01129	LBCAMCKI_00592	LDOMCAAH_01534	FNFAEIKL_00971
adhE		Aldehyde-alcohol dehydrogenase	10	10	1	13	45				2648	2648	2648	MBMDHHHE_01789	HFGGDLGF_01801	PNODKJOK_01824	AMDJCFGP_01857	BNFGLAAC_01941	FEIEPNLK_01853	JHGKOFHH_01877	LBCAMCKI_01847	LDOMCAAH_01952	FNFAEIKL_01859
lacA_1		Galactose-6-phosphate isomerase subunit LacA	10	10	1	11	995				425	425	425	MBMDHHHE_00597	HFGGDLGF_00422	PNODKJOK_00416	AMDJCFGP_00589	BNFGLAAC_00222	FEIEPNLK_00462	JHGKOFHH_00250	LBCAMCKI_00329	LDOMCAAH_00460	FNFAEIKL_00329
tpiA		Triosephosphate isomerase	10	10	1	11	2530				758	758	758	MBMDHHHE_01460	HFGGDLGF_00245	PNODKJOK_00240	AMDJCFGP_01227	BNFGLAAC_00461	FEIEPNLK_00269	JHGKOFHH_00494	LBCAMCKI_00144	LDOMCAAH_00275	FNFAEIKL_00142
thiN		Thiamine pyrophosphokinase	10	10	1	11	1689				632	632	632	MBMDHHHE_00183	HFGGDLGF_00865	PNODKJOK_00843	AMDJCFGP_00997	BNFGLAAC_01318	FEIEPNLK_01144	JHGKOFHH_00969	LBCAMCKI_00752	LDOMCAAH_01304	FNFAEIKL_01132
serS		Serine--tRNA ligase	10	10	1	11	1816				1277	1277	1277	MBMDHHHE_00034	HFGGDLGF_00718	PNODKJOK_00696	AMDJCFGP_01176	BNFGLAAC_01171	FEIEPNLK_00996	JHGKOFHH_01116	LBCAMCKI_00605	LDOMCAAH_01521	FNFAEIKL_00984
atpB		ATP synthase subunit a	10	10	1	11	2605				713	713	713	MBMDHHHE_00473	HFGGDLGF_00306	PNODKJOK_00300	AMDJCFGP_00713	BNFGLAAC_00339	FEIEPNLK_00343	JHGKOFHH_00433	LBCAMCKI_00205	LDOMCAAH_00336	FNFAEIKL_00202
pepN		Aminopeptidase N	10	10	1	11	759				2537	2537	2537	MBMDHHHE_00787	HFGGDLGF_00628	PNODKJOK_00606	AMDJCFGP_00424	BNFGLAAC_00057	FEIEPNLK_00648	JHGKOFHH_00057	LBCAMCKI_00515	LDOMCAAH_00650	FNFAEIKL_00519
group_2079		hypothetical protein	10	10	1	11	2207				470	470	470	MBMDHHHE_01595	HFGGDLGF_01497	PNODKJOK_01587	AMDJCFGP_01605	BNFGLAAC_01716	FEIEPNLK_01509	JHGKOFHH_01635	LBCAMCKI_01398	LDOMCAAH_01603	FNFAEIKL_01462
nylA		6-aminohexanoate-cyclic-dimer hydrolase	10	10	1	11	700				1457	1457	1457	MBMDHHHE_00850	HFGGDLGF_01125	PNODKJOK_01096	AMDJCFGP_00361	BNFGLAAC_01131	FEIEPNLK_00711	JHGKOFHH_01511	LBCAMCKI_00981	LDOMCAAH_00713	FNFAEIKL_00582
dusB		tRNA-dihydrouridine synthase B	10	10	1	11	2261				977	977	977	MBMDHHHE_01635	HFGGDLGF_01547	PNODKJOK_01538	AMDJCFGP_01554	BNFGLAAC_01765	FEIEPNLK_01555	JHGKOFHH_01589	LBCAMCKI_01437	LDOMCAAH_01643	FNFAEIKL_01419
agrA_1		Accessory gene regulator protein A	10	10	1	11	2426				743	743	743	MBMDHHHE_01360	HFGGDLGF_00150	PNODKJOK_00145	AMDJCFGP_01327	BNFGLAAC_00562	FEIEPNLK_00169	JHGKOFHH_00596	LBCAMCKI_00042	LDOMCAAH_00172	FNFAEIKL_00040
levE_2		PTS system fructose-specific EIIB component	10	10	1	13	3				488	488	488	MBMDHHHE_01772	HFGGDLGF_01784	PNODKJOK_01841	AMDJCFGP_01874	BNFGLAAC_01958	FEIEPNLK_01837	JHGKOFHH_01861	LBCAMCKI_01831	LDOMCAAH_01935	FNFAEIKL_01843
group_2083		hypothetical protein	10	10	1	11	1612				476	476	476	MBMDHHHE_00253	HFGGDLGF_00933	PNODKJOK_00912	AMDJCFGP_00933	BNFGLAAC_01385	FEIEPNLK_01213	JHGKOFHH_00901	LBCAMCKI_00818	LDOMCAAH_01237	FNFAEIKL_01201
yidC2		Membrane protein insertase YidC 2	10	10	1	11	1201				923	923	923	MBMDHHHE_01234	HFGGDLGF_00042	PNODKJOK_00041	AMDJCFGP_01453	BNFGLAAC_00689	FEIEPNLK_00042	JHGKOFHH_00704	LBCAMCKI_01536	LDOMCAAH_00042	FNFAEIKL_01555
dnaN		Beta sliding clamp	10	10	1	11	1439				1136	1136	1136	MBMDHHHE_00416	HFGGDLGF_01101	PNODKJOK_01076	AMDJCFGP_00782	BNFGLAAC_01544	FEIEPNLK_01379	JHGKOFHH_00759	LBCAMCKI_00961	LDOMCAAH_01075	FNFAEIKL_01344
dut		Deoxyuridine 5'-triphosphate nucleotidohydrolase	10	10	1	11	1637				446	446	446	MBMDHHHE_00228	HFGGDLGF_00908	PNODKJOK_00887	AMDJCFGP_00959	BNFGLAAC_01360	FEIEPNLK_01188	JHGKOFHH_00926	LBCAMCKI_00793	LDOMCAAH_01262	FNFAEIKL_01176
group_2087		hypothetical protein	10	10	1	11	2534				1301	1301	1301	MBMDHHHE_01464	HFGGDLGF_00249	PNODKJOK_00244	AMDJCFGP_01223	BNFGLAAC_00457	FEIEPNLK_00273	JHGKOFHH_00490	LBCAMCKI_00148	LDOMCAAH_00279	FNFAEIKL_00146
prfB		Peptide chain release factor 2	10	10	1	11	2544				983	983	983	MBMDHHHE_01475	HFGGDLGF_00260	PNODKJOK_00254	AMDJCFGP_01212	BNFGLAAC_00447	FEIEPNLK_00284	JHGKOFHH_00479	LBCAMCKI_00159	LDOMCAAH_00290	FNFAEIKL_00156
aroC		Chorismate synthase	10	10	1	11	1067				1166	1166	1166	MBMDHHHE_00529	HFGGDLGF_00354	PNODKJOK_00348	AMDJCFGP_00657	BNFGLAAC_00291	FEIEPNLK_00394	JHGKOFHH_00384	LBCAMCKI_00261	LDOMCAAH_00392	FNFAEIKL_00259
parE		DNA topoisomerase 4 subunit B	10	10	1	11	706				1952	1952	1952	MBMDHHHE_00844	HFGGDLGF_01119	PNODKJOK_01090	AMDJCFGP_00367	BNFGLAAC_01137	FEIEPNLK_00705	JHGKOFHH_01517	LBCAMCKI_00975	LDOMCAAH_00707	FNFAEIKL_00576
ybiT_1		putative ABC transporter ATP-binding protein YbiT	10	10	1	11	785				1544	1544	1544	MBMDHHHE_00763	HFGGDLGF_00604	PNODKJOK_00582	AMDJCFGP_00448	BNFGLAAC_00081	FEIEPNLK_00624	JHGKOFHH_00081	LBCAMCKI_00491	LDOMCAAH_00626	FNFAEIKL_00495
amyS		Alpha-amylase	10	10	1	11	2455				1463	1469	1463	MBMDHHHE_01388	HFGGDLGF_00178	PNODKJOK_00173	AMDJCFGP_01299	BNFGLAAC_00533	FEIEPNLK_00197	JHGKOFHH_00567	LBCAMCKI_00070	LDOMCAAH_00200	FNFAEIKL_00068
ypdF		Aminopeptidase YpdF	10	10	1	11	1903				1073	1073	1073	MBMDHHHE_00095	HFGGDLGF_00778	PNODKJOK_00756	AMDJCFGP_01115	BNFGLAAC_01231	FEIEPNLK_01057	JHGKOFHH_01056	LBCAMCKI_00665	LDOMCAAH_01405	FNFAEIKL_01045
group_2094		hypothetical protein	10	10	1	15	15				746	746	746	MBMDHHHE_01878	HFGGDLGF_01903	PNODKJOK_01895	AMDJCFGP_01931	BNFGLAAC_02014	FEIEPNLK_01939	JHGKOFHH_02005	LBCAMCKI_01920	LDOMCAAH_01999	FNFAEIKL_01906
uppS		Isoprenyl transferase	10	10	1	11	2091				749	749	749	MBMDHHHE_01530	HFGGDLGF_01631	PNODKJOK_01673	AMDJCFGP_01692	BNFGLAAC_01653	FEIEPNLK_01436	JHGKOFHH_01789	LBCAMCKI_01672	LDOMCAAH_01751	FNFAEIKL_01697
group_2096		hypothetical protein	10	10	1	11	1578				1484	1496	1494	MBMDHHHE_00286	HFGGDLGF_00967	PNODKJOK_00946	AMDJCFGP_00900	BNFGLAAC_01418	FEIEPNLK_01249	JHGKOFHH_00866	LBCAMCKI_00851	LDOMCAAH_01203	FNFAEIKL_01236
ybeY		Endoribonuclease YbeY	10	10	1	11	2418				500	500	500	MBMDHHHE_01352	HFGGDLGF_00142	PNODKJOK_00137	AMDJCFGP_01335	BNFGLAAC_00570	FEIEPNLK_00161	JHGKOFHH_00604	LBCAMCKI_00034	LDOMCAAH_00164	FNFAEIKL_00032
yusV		putative siderophore transport system ATP-binding protein YusV	10	10	1	11	1232				782	782	782	MBMDHHHE_01265	HFGGDLGF_00073	PNODKJOK_00072	AMDJCFGP_01422	BNFGLAAC_00658	FEIEPNLK_00073	JHGKOFHH_00673	LBCAMCKI_01567	LDOMCAAH_00073	FNFAEIKL_01586
group_2099	tagU_2	Polyisoprenyl-teichoic acid--peptidoglycan teichoic acid transferase TagU	10	10	1	11	341				1463	1463	1463	MBMDHHHE_01013	HFGGDLGF_01278	PNODKJOK_01272	AMDJCFGP_00197	BNFGLAAC_00912	FEIEPNLK_00929	JHGKOFHH_01331	LBCAMCKI_01168	LDOMCAAH_00876	FNFAEIKL_00764
lacE_2		PTS system lactose-specific EIICB component	10	10	1	12	8				1334	1688	1475	MBMDHHHE_01698	HFGGDLGF_01710	PNODKJOK_01787	AMDJCFGP_01820	BNFGLAAC_01905	FEIEPNLK_01763	JHGKOFHH_01752	LBCAMCKI_01710	LDOMCAAH_01884	FNFAEIKL_01725
ybiV_2		Sugar phosphatase YbiV	10	10	1	11	613				797	797	797	MBMDHHHE_00887	HFGGDLGF_01159	PNODKJOK_01134	AMDJCFGP_00323	BNFGLAAC_01093	FEIEPNLK_00748	JHGKOFHH_01472	LBCAMCKI_01027	LDOMCAAH_00751	FNFAEIKL_00619
mnmE		tRNA modification GTPase MnmE	10	10	1	11	619				1376	1376	1376	MBMDHHHE_00881	HFGGDLGF_01153	PNODKJOK_01128	AMDJCFGP_00329	BNFGLAAC_01099	FEIEPNLK_00742	JHGKOFHH_01478	LBCAMCKI_01021	LDOMCAAH_00745	FNFAEIKL_00613
tig		Trigger factor	10	10	1	14	7				1283	1283	1283	MBMDHHHE_01852	HFGGDLGF_01865	PNODKJOK_01875	AMDJCFGP_01884	BNFGLAAC_01992	FEIEPNLK_01913	JHGKOFHH_01852	LBCAMCKI_01788	LDOMCAAH_01926	FNFAEIKL_01834
truB		tRNA pseudouridine synthase B	10	10	1	11	748				902	902	902	MBMDHHHE_00798	HFGGDLGF_00639	PNODKJOK_00617	AMDJCFGP_00413	BNFGLAAC_00046	FEIEPNLK_00659	JHGKOFHH_00046	LBCAMCKI_00526	LDOMCAAH_00661	FNFAEIKL_00530
argS		Arginine--tRNA ligase	10	10	1	11	1532				1688	1688	1688	MBMDHHHE_00333	HFGGDLGF_01014	PNODKJOK_00993	AMDJCFGP_00853	BNFGLAAC_01465	FEIEPNLK_01296	JHGKOFHH_00819	LBCAMCKI_00898	LDOMCAAH_01156	FNFAEIKL_01283
speE		Polyamine aminopropyltransferase	10	10	1	11	195				857	857	857	MBMDHHHE_01140	HFGGDLGF_01405	PNODKJOK_01399	AMDJCFGP_00052	BNFGLAAC_00785	FEIEPNLK_01706	JHGKOFHH_01203	LBCAMCKI_01295	LDOMCAAH_01003	FNFAEIKL_00892
oadA		Oxaloacetate decarboxylase alpha chain	10	10	1	11	1939				1391	1391	1391	MBMDHHHE_00131	HFGGDLGF_00814	PNODKJOK_00792	AMDJCFGP_01079	BNFGLAAC_01267	FEIEPNLK_01093	JHGKOFHH_01020	LBCAMCKI_00701	LDOMCAAH_01369	FNFAEIKL_01081
group_2107		hypothetical protein	10	10	1	11	97				839	839	839	MBMDHHHE_01183	HFGGDLGF_01454	PNODKJOK_01457	AMDJCFGP_00010	BNFGLAAC_00740	FEIEPNLK_01750	JHGKOFHH_01159	LBCAMCKI_01349	LDOMCAAH_01052	FNFAEIKL_00941
aspS		Aspartate--tRNA ligase	10	10	1	11	1528				1748	1748	1748	MBMDHHHE_00337	HFGGDLGF_01018	PNODKJOK_00997	AMDJCFGP_00849	BNFGLAAC_01469	FEIEPNLK_01300	JHGKOFHH_00815	LBCAMCKI_00902	LDOMCAAH_01152	FNFAEIKL_01287
group_2109		hypothetical protein	10	10	1	13	6				407	407	407	MBMDHHHE_01775	HFGGDLGF_01787	PNODKJOK_01838	AMDJCFGP_01871	BNFGLAAC_01955	FEIEPNLK_01840	JHGKOFHH_01864	LBCAMCKI_01834	LDOMCAAH_01938	FNFAEIKL_01846
ccpN		Transcriptional repressor CcpN	10	10	1	11	1849				629	629	629	MBMDHHHE_00066	HFGGDLGF_00750	PNODKJOK_00728	AMDJCFGP_01144	BNFGLAAC_01203	FEIEPNLK_01028	JHGKOFHH_01084	LBCAMCKI_00637	LDOMCAAH_01489	FNFAEIKL_01016
ftsX		Cell division protein FtsX	10	10	1	11	2546				929	929	929	MBMDHHHE_01477	HFGGDLGF_00262	PNODKJOK_00256	AMDJCFGP_01210	BNFGLAAC_00445	FEIEPNLK_00286	JHGKOFHH_00477	LBCAMCKI_00161	LDOMCAAH_00292	FNFAEIKL_00158
tuf		Elongation factor Tu	10	10	1	11	2529				1196	1196	1196	MBMDHHHE_01459	HFGGDLGF_00244	PNODKJOK_00239	AMDJCFGP_01228	BNFGLAAC_00462	FEIEPNLK_00268	JHGKOFHH_00495	LBCAMCKI_00143	LDOMCAAH_00274	FNFAEIKL_00141
gyrA		DNA gyrase subunit A	10	10	1	11	858				2513	2513	2513	MBMDHHHE_00676	HFGGDLGF_00517	PNODKJOK_00498	AMDJCFGP_00507	BNFGLAAC_00140	FEIEPNLK_00541	JHGKOFHH_00168	LBCAMCKI_00407	LDOMCAAH_00542	FNFAEIKL_00408
rlmH		Ribosomal RNA large subunit methyltransferase H	10	10	1	11	1443				479	479	479	MBMDHHHE_00412	HFGGDLGF_01096	PNODKJOK_01072	AMDJCFGP_00786	BNFGLAAC_01540	FEIEPNLK_01375	JHGKOFHH_00763	LBCAMCKI_00957	LDOMCAAH_01079	FNFAEIKL_01340
oppA_2		Oligopeptide-binding protein OppA	10	10	1	11	1702				1658	1658	1658	MBMDHHHE_00170	HFGGDLGF_00852	PNODKJOK_00830	AMDJCFGP_01010	BNFGLAAC_01305	FEIEPNLK_01131	JHGKOFHH_00982	LBCAMCKI_00739	LDOMCAAH_01317	FNFAEIKL_01119
adh		Alcohol dehydrogenase	10	10	1	11	594				1040	1040	1040	MBMDHHHE_00905	HFGGDLGF_01174	PNODKJOK_01149	AMDJCFGP_00305	BNFGLAAC_01075	FEIEPNLK_00766	JHGKOFHH_01454	LBCAMCKI_01045	LDOMCAAH_00768	FNFAEIKL_00637
group_2117		hypothetical protein	10	10	1	11	1227				464	464	464	MBMDHHHE_01260	HFGGDLGF_00068	PNODKJOK_00067	AMDJCFGP_01427	BNFGLAAC_00663	FEIEPNLK_00068	JHGKOFHH_00678	LBCAMCKI_01562	LDOMCAAH_00068	FNFAEIKL_01581
glnM		putative glutamine ABC transporter permease protein GlnM	10	10	1	11	2467				701	701	701	MBMDHHHE_01400	HFGGDLGF_00190	PNODKJOK_00185	AMDJCFGP_01287	BNFGLAAC_00521	FEIEPNLK_00209	JHGKOFHH_00555	LBCAMCKI_00082	LDOMCAAH_00212	FNFAEIKL_00080
comEC		ComE operon protein 3	10	10	1	11	289				2075	2075	2075	MBMDHHHE_01064	HFGGDLGF_01329	PNODKJOK_01323	AMDJCFGP_00146	BNFGLAAC_00861	FEIEPNLK_01630	JHGKOFHH_01279	LBCAMCKI_01219	LDOMCAAH_00927	FNFAEIKL_00816
cpsB		Tyrosine-protein phosphatase CpsB	10	10	1	11	628				731	731	731	MBMDHHHE_00872	HFGGDLGF_01144	PNODKJOK_01119	AMDJCFGP_00338	BNFGLAAC_01108	FEIEPNLK_00733	JHGKOFHH_01487	LBCAMCKI_01012	LDOMCAAH_00736	FNFAEIKL_00604
mtgA_2		Biosynthetic peptidoglycan transglycosylase	10	10	1	11	2291				2303	2303	2303	MBMDHHHE_01664	HFGGDLGF_01576	PNODKJOK_01508	AMDJCFGP_01525	BNFGLAAC_01794	FEIEPNLK_01584	JHGKOFHH_01560	LBCAMCKI_01466	LDOMCAAH_01672	FNFAEIKL_01390
addA		ATP-dependent helicase/nuclease subunit A	10	10	1	11	2624				3662	3662	3662	MBMDHHHE_00491	HFGGDLGF_00324	PNODKJOK_00318	AMDJCFGP_00695	BNFGLAAC_00321	FEIEPNLK_00362	JHGKOFHH_00414	LBCAMCKI_00223	LDOMCAAH_00354	FNFAEIKL_00221
fadN		putative 3-hydroxyacyl-CoA dehydrogenase	10	10	1	11	493				2258	2258	2258	MBMDHHHE_01000	HFGGDLGF_01269	PNODKJOK_01244	AMDJCFGP_00206	BNFGLAAC_00976	FEIEPNLK_00861	JHGKOFHH_01359	LBCAMCKI_01140	LDOMCAAH_00863	FNFAEIKL_00736
pepX		Xaa-Pro dipeptidyl-peptidase	10	10	1	11	1926				2273	2273	2273	MBMDHHHE_00118	HFGGDLGF_00801	PNODKJOK_00779	AMDJCFGP_01092	BNFGLAAC_01254	FEIEPNLK_01080	JHGKOFHH_01033	LBCAMCKI_00688	LDOMCAAH_01382	FNFAEIKL_01068
group_2124		hypothetical protein	10	10	1	11	1238				446	446	446	MBMDHHHE_01271	HFGGDLGF_00079	PNODKJOK_00078	AMDJCFGP_01416	BNFGLAAC_00652	FEIEPNLK_00079	JHGKOFHH_00667	LBCAMCKI_01573	LDOMCAAH_00079	FNFAEIKL_01592
group_2125		hypothetical protein	10	10	1	11	856				413	413	413	MBMDHHHE_00678	HFGGDLGF_00519	PNODKJOK_00500	AMDJCFGP_00505	BNFGLAAC_00138	FEIEPNLK_00543	JHGKOFHH_00166	LBCAMCKI_00409	LDOMCAAH_00544	FNFAEIKL_00410
uvrA		UvrABC system protein A	10	10	1	11	1904				2822	2822	2822	MBMDHHHE_00096	HFGGDLGF_00779	PNODKJOK_00757	AMDJCFGP_01114	BNFGLAAC_01232	FEIEPNLK_01058	JHGKOFHH_01055	LBCAMCKI_00666	LDOMCAAH_01404	FNFAEIKL_01046
group_2127		hypothetical protein	10	10	1	12	13				725	725	725	MBMDHHHE_01703	HFGGDLGF_01715	PNODKJOK_01782	AMDJCFGP_01815	BNFGLAAC_01900	FEIEPNLK_01768	JHGKOFHH_01747	LBCAMCKI_01715	LDOMCAAH_01879	FNFAEIKL_01730
undec1A		Cysteine/Cysteine sulfinic acid decarboxylase	10	10	1	11	775				686	686	686	MBMDHHHE_00771	HFGGDLGF_00612	PNODKJOK_00590	AMDJCFGP_00440	BNFGLAAC_00073	FEIEPNLK_00632	JHGKOFHH_00073	LBCAMCKI_00499	LDOMCAAH_00634	FNFAEIKL_00503
lacC_3		Tagatose-6-phosphate kinase	10	10	1	11	1784				935	935	935	MBMDHHHE_00001	HFGGDLGF_00685	PNODKJOK_00663	AMDJCFGP_01209	BNFGLAAC_01138	FEIEPNLK_00963	JHGKOFHH_01149	LBCAMCKI_00572	LDOMCAAH_01554	FNFAEIKL_00951
nusA		Transcription termination/antitermination protein NusA	10	10	1	11	1798				1136	1136	1136	MBMDHHHE_00015	HFGGDLGF_00699	PNODKJOK_00677	AMDJCFGP_01195	BNFGLAAC_01152	FEIEPNLK_00977	JHGKOFHH_01135	LBCAMCKI_00586	LDOMCAAH_01540	FNFAEIKL_00965
asnA		Aspartate--ammonia ligase	10	10	1	11	193				992	992	992	MBMDHHHE_01142	HFGGDLGF_01407	PNODKJOK_01401	AMDJCFGP_00050	BNFGLAAC_00783	FEIEPNLK_01708	JHGKOFHH_01201	LBCAMCKI_01297	LDOMCAAH_01005	FNFAEIKL_00894
glyA		Serine hydroxymethyltransferase	10	10	1	11	864				1259	1259	1259	MBMDHHHE_00670	HFGGDLGF_00511	PNODKJOK_00492	AMDJCFGP_00513	BNFGLAAC_00146	FEIEPNLK_00535	JHGKOFHH_00174	LBCAMCKI_00401	LDOMCAAH_00536	FNFAEIKL_00402
ydiN		Inner membrane transport protein YdiN	10	10	1	11	99				1283	1283	1283	MBMDHHHE_01181	HFGGDLGF_01452	PNODKJOK_01455	AMDJCFGP_00012	BNFGLAAC_00742	FEIEPNLK_01748	JHGKOFHH_01161	LBCAMCKI_01347	LDOMCAAH_01050	FNFAEIKL_00939
trmFO		Methylenetetrahydrofolate--tRNA-(uracil-5-)-methyltransferase TrmFO	10	10	1	11	814				1334	1334	1334	MBMDHHHE_00722	HFGGDLGF_00563	PNODKJOK_00541	AMDJCFGP_00462	BNFGLAAC_00095	FEIEPNLK_00583	JHGKOFHH_00122	LBCAMCKI_00450	LDOMCAAH_00585	FNFAEIKL_00454
bglC		Aryl-phospho-beta-D-glucosidase BglC	10	10	1	11	874				1421	1421	1421	MBMDHHHE_00660	HFGGDLGF_00501	PNODKJOK_00482	AMDJCFGP_00523	BNFGLAAC_00156	FEIEPNLK_00525	JHGKOFHH_00184	LBCAMCKI_00391	LDOMCAAH_00526	FNFAEIKL_00392
group_2136		hypothetical protein	10	10	1	11	1029				380	380	380	MBMDHHHE_00566	HFGGDLGF_00391	PNODKJOK_00385	AMDJCFGP_00620	BNFGLAAC_00253	FEIEPNLK_00431	JHGKOFHH_00347	LBCAMCKI_00298	LDOMCAAH_00429	FNFAEIKL_00297
queT		Queuosine precursor transporter QueT	10	10	1	11	2595				506	506	506	MBMDHHHE_00463	HFGGDLGF_00296	PNODKJOK_00290	AMDJCFGP_00723	BNFGLAAC_00349	FEIEPNLK_00333	JHGKOFHH_00443	LBCAMCKI_00195	LDOMCAAH_00326	FNFAEIKL_00192
yccU		putative protein YccU	10	10	1	11	1602				434	434	434	MBMDHHHE_00263	HFGGDLGF_00943	PNODKJOK_00922	AMDJCFGP_00923	BNFGLAAC_01395	FEIEPNLK_01225	JHGKOFHH_00890	LBCAMCKI_00828	LDOMCAAH_01227	FNFAEIKL_01213
group_2139		hypothetical protein	10	10	1	11	2633				1154	1154	1154	MBMDHHHE_00500	HFGGDLGF_00333	PNODKJOK_00327	AMDJCFGP_00686	BNFGLAAC_00312	FEIEPNLK_00371	JHGKOFHH_00405	LBCAMCKI_00232	LDOMCAAH_00363	FNFAEIKL_00230
yfnB		Putative HAD-hydrolase YfnB	10	10	1	11	608				683	686	683	MBMDHHHE_00891	HFGGDLGF_01161	PNODKJOK_01136	AMDJCFGP_00318	BNFGLAAC_01088	FEIEPNLK_00753	JHGKOFHH_01467	LBCAMCKI_01032	LDOMCAAH_00755	FNFAEIKL_00624
nrnA		putative bifunctional oligoribonuclease and PAP phosphatase NrnA	10	10	1	11	2559				935	935	935	MBMDHHHE_00442	HFGGDLGF_00275	PNODKJOK_00269	AMDJCFGP_00756	BNFGLAAC_00432	FEIEPNLK_00299	JHGKOFHH_00464	LBCAMCKI_00174	LDOMCAAH_00305	FNFAEIKL_00171
group_2141		hypothetical protein	10	10	1	11	1600				1727	1727	1727	MBMDHHHE_00265	HFGGDLGF_00945	PNODKJOK_00924	AMDJCFGP_00921	BNFGLAAC_01397	FEIEPNLK_01227	JHGKOFHH_00888	LBCAMCKI_00830	LDOMCAAH_01225	FNFAEIKL_01215
ecfA2		Energy-coupling factor transporter ATP-binding protein EcfA2	10	10	1	11	1457				842	842	842	MBMDHHHE_00395	HFGGDLGF_01079	PNODKJOK_01055	AMDJCFGP_00803	BNFGLAAC_01523	FEIEPNLK_01358	JHGKOFHH_00780	LBCAMCKI_00940	LDOMCAAH_01096	FNFAEIKL_01323
sigA		RNA polymerase sigma factor SigA	10	10	1	11	2630				1109	1109	1109	MBMDHHHE_00497	HFGGDLGF_00330	PNODKJOK_00324	AMDJCFGP_00689	BNFGLAAC_00315	FEIEPNLK_00368	JHGKOFHH_00408	LBCAMCKI_00229	LDOMCAAH_00360	FNFAEIKL_00227
rpiA		Ribose-5-phosphate isomerase A	10	10	1	11	620				680	680	680	MBMDHHHE_00880	HFGGDLGF_01152	PNODKJOK_01127	AMDJCFGP_00330	BNFGLAAC_01100	FEIEPNLK_00741	JHGKOFHH_01479	LBCAMCKI_01020	LDOMCAAH_00744	FNFAEIKL_00612
smc_4		hypothetical protein	10	10	1	15	3				1277	1283	1278	MBMDHHHE_01867	HFGGDLGF_01894	PNODKJOK_01891	AMDJCFGP_01919	BNFGLAAC_02002	FEIEPNLK_01923	JHGKOFHH_01975	LBCAMCKI_01911	LDOMCAAH_01987	FNFAEIKL_01894
dgs		Processive diacylglycerol alpha-glucosyltransferase	10	10	1	11	2456				998	998	998	MBMDHHHE_01389	HFGGDLGF_00179	PNODKJOK_00174	AMDJCFGP_01298	BNFGLAAC_00532	FEIEPNLK_00198	JHGKOFHH_00566	LBCAMCKI_00071	LDOMCAAH_00201	FNFAEIKL_00069
group_2147		hypothetical protein	10	10	1	11	1242				953	953	953	MBMDHHHE_01275	HFGGDLGF_00083	PNODKJOK_00082	AMDJCFGP_01412	BNFGLAAC_00648	FEIEPNLK_00083	JHGKOFHH_00663	LBCAMCKI_01577	LDOMCAAH_00083	FNFAEIKL_01596
pbpX		Penicillin-binding protein 2X	10	10	1	12	64				2252	2252	2252	MBMDHHHE_01725	HFGGDLGF_01737	PNODKJOK_01760	AMDJCFGP_01793	BNFGLAAC_01878	FEIEPNLK_01790	JHGKOFHH_01725	LBCAMCKI_01737	LDOMCAAH_01857	FNFAEIKL_01752
ugpA		sn-glycerol-3-phosphate transport system permease protein UgpA	10	10	1	11	1672				893	893	893	MBMDHHHE_00200	HFGGDLGF_00882	PNODKJOK_00860	AMDJCFGP_00980	BNFGLAAC_01335	FEIEPNLK_01161	JHGKOFHH_00952	LBCAMCKI_00769	LDOMCAAH_01287	FNFAEIKL_01149
group_215		hypothetical protein	10	10	1	11	601				617	617	617	MBMDHHHE_00898	HFGGDLGF_01167	PNODKJOK_01142	AMDJCFGP_00312	BNFGLAAC_01082	FEIEPNLK_00759	JHGKOFHH_01461	LBCAMCKI_01038	LDOMCAAH_00761	FNFAEIKL_00630
recD2		ATP-dependent RecD-like DNA helicase	10	10	1	11	1917				2423	2423	2423	MBMDHHHE_00109	HFGGDLGF_00792	PNODKJOK_00770	AMDJCFGP_01101	BNFGLAAC_01245	FEIEPNLK_01071	JHGKOFHH_01042	LBCAMCKI_00679	LDOMCAAH_01391	FNFAEIKL_01059
glcU		putative glucose uptake protein GlcU	10	10	1	11	1449				863	863	863	MBMDHHHE_00403	HFGGDLGF_01087	PNODKJOK_01063	AMDJCFGP_00795	BNFGLAAC_01531	FEIEPNLK_01366	JHGKOFHH_00772	LBCAMCKI_00948	LDOMCAAH_01088	FNFAEIKL_01331
clcA_1		H(+)/Cl(-) exchange transporter ClcA	10	10	1	11	906				1538	1538	1538	MBMDHHHE_00628	HFGGDLGF_00469	PNODKJOK_00450	AMDJCFGP_00555	BNFGLAAC_00188	FEIEPNLK_00493	JHGKOFHH_00216	LBCAMCKI_00359	LDOMCAAH_00494	FNFAEIKL_00360
speA		Arginine decarboxylase	10	10	1	11	194				1454	1454	1454	MBMDHHHE_01141	HFGGDLGF_01406	PNODKJOK_01400	AMDJCFGP_00051	BNFGLAAC_00784	FEIEPNLK_01707	JHGKOFHH_01202	LBCAMCKI_01296	LDOMCAAH_01004	FNFAEIKL_00893
birA		Bifunctional ligase/repressor BirA	10	10	1	11	319				935	935	935	MBMDHHHE_01035	HFGGDLGF_01300	PNODKJOK_01294	AMDJCFGP_00175	BNFGLAAC_00890	FEIEPNLK_00951	JHGKOFHH_01309	LBCAMCKI_01190	LDOMCAAH_00898	FNFAEIKL_00786
hssR		Heme response regulator HssR	10	10	1	11	2183				683	683	683	MBMDHHHE_01580	HFGGDLGF_01473	PNODKJOK_01610	AMDJCFGP_01620	BNFGLAAC_01703	FEIEPNLK_01486	JHGKOFHH_01658	LBCAMCKI_01375	LDOMCAAH_01580	FNFAEIKL_01485
tsaD		tRNA N6-adenosine threonylcarbamoyltransferase	10	10	1	11	1711				1013	1013	1013	MBMDHHHE_00161	HFGGDLGF_00843	PNODKJOK_00821	AMDJCFGP_01019	BNFGLAAC_01296	FEIEPNLK_01122	JHGKOFHH_00991	LBCAMCKI_00730	LDOMCAAH_01326	FNFAEIKL_01110
mnmG		tRNA uridine 5-carboxymethylaminomethyl modification enzyme MnmG	10	10	1	11	1464				1901	1901	1901	MBMDHHHE_00388	HFGGDLGF_01072	PNODKJOK_01048	AMDJCFGP_00810	BNFGLAAC_01516	FEIEPNLK_01351	JHGKOFHH_00787	LBCAMCKI_00933	LDOMCAAH_01103	FNFAEIKL_01316
gltC_1		HTH-type transcriptional regulator GltC	10	10	1	11	495				926	926	926	MBMDHHHE_00998	HFGGDLGF_01267	PNODKJOK_01242	AMDJCFGP_00208	BNFGLAAC_00978	FEIEPNLK_00859	JHGKOFHH_01361	LBCAMCKI_01138	LDOMCAAH_00861	FNFAEIKL_00734
uvrB		UvrABC system protein B	10	10	1	11	513				1991	1991	1991	MBMDHHHE_00980	HFGGDLGF_01249	PNODKJOK_01224	AMDJCFGP_00226	BNFGLAAC_00996	FEIEPNLK_00841	JHGKOFHH_01379	LBCAMCKI_01120	LDOMCAAH_00843	FNFAEIKL_00716
group_216		hypothetical protein	10	10	1	11	599				1019	1019	1019	MBMDHHHE_00900	HFGGDLGF_01169	PNODKJOK_01144	AMDJCFGP_00310	BNFGLAAC_01080	FEIEPNLK_00761	JHGKOFHH_01459	LBCAMCKI_01040	LDOMCAAH_00763	FNFAEIKL_00632
bdhA		D-beta-hydroxybutyrate dehydrogenase	10	10	1	12	42				779	779	779	MBMDHHHE_01747	HFGGDLGF_01759	PNODKJOK_01738	AMDJCFGP_01771	BNFGLAAC_01856	FEIEPNLK_01812	JHGKOFHH_01703	LBCAMCKI_01759	LDOMCAAH_01835	FNFAEIKL_01774
znuA		High-affinity zinc uptake system binding-protein ZnuA	10	10	1	11	854				929	929	929	MBMDHHHE_00681	HFGGDLGF_00521	PNODKJOK_00502	AMDJCFGP_00503	BNFGLAAC_00136	FEIEPNLK_00545	JHGKOFHH_00164	LBCAMCKI_00411	LDOMCAAH_00546	FNFAEIKL_00412
group_2162		hypothetical protein	10	10	1	11	1553				614	614	614	MBMDHHHE_00312	HFGGDLGF_00993	PNODKJOK_00972	AMDJCFGP_00874	BNFGLAAC_01444	FEIEPNLK_01275	JHGKOFHH_00840	LBCAMCKI_00877	LDOMCAAH_01177	FNFAEIKL_01262
relA		Bifunctional (p)ppGpp synthase/hydrolase RelA	10	10	1	11	2101				2219	2219	2219	MBMDHHHE_01540	HFGGDLGF_01621	PNODKJOK_01683	AMDJCFGP_01682	BNFGLAAC_01663	FEIEPNLK_01446	JHGKOFHH_01779	LBCAMCKI_01682	LDOMCAAH_01761	FNFAEIKL_01707
dnaG		DNA primase	10	10	1	11	2629				1811	1811	1811	MBMDHHHE_00496	HFGGDLGF_00329	PNODKJOK_00323	AMDJCFGP_00690	BNFGLAAC_00316	FEIEPNLK_00367	JHGKOFHH_00409	LBCAMCKI_00228	LDOMCAAH_00359	FNFAEIKL_00226
group_2165		hypothetical protein	10	10	1	11	2501				926	926	926	MBMDHHHE_01433	HFGGDLGF_00223	PNODKJOK_00218	AMDJCFGP_01254	BNFGLAAC_00488	FEIEPNLK_00242	JHGKOFHH_00522	LBCAMCKI_00116	LDOMCAAH_00246	FNFAEIKL_00113
recG		ATP-dependent DNA helicase RecG	10	10	1	11	1887				2015	2015	2015	MBMDHHHE_00079	HFGGDLGF_00762	PNODKJOK_00740	AMDJCFGP_01131	BNFGLAAC_01215	FEIEPNLK_01041	JHGKOFHH_01072	LBCAMCKI_00649	LDOMCAAH_01421	FNFAEIKL_01029
murF		UDP-N-acetylmuramoyl-tripeptide--D-alanyl-D-alanine ligase	10	10	1	11	278				1370	1370	1370	MBMDHHHE_01075	HFGGDLGF_01340	PNODKJOK_01334	AMDJCFGP_00135	BNFGLAAC_00850	FEIEPNLK_01641	JHGKOFHH_01268	LBCAMCKI_01230	LDOMCAAH_00938	FNFAEIKL_00827
sufS		Cysteine desulfurase SufS	10	10	1	14	40				1226	1226	1226	MBMDHHHE_01827	HFGGDLGF_01840	PNODKJOK_01850	AMDJCFGP_01909	BNFGLAAC_01967	FEIEPNLK_01891	JHGKOFHH_01825	LBCAMCKI_01810	LDOMCAAH_01904	FNFAEIKL_01812
gdh		NADP-specific glutamate dehydrogenase	10	10	1	11	1021				1352	1352	1352	MBMDHHHE_00574	HFGGDLGF_00399	PNODKJOK_00393	AMDJCFGP_00612	BNFGLAAC_00245	FEIEPNLK_00439	JHGKOFHH_00339	LBCAMCKI_00306	LDOMCAAH_00437	FNFAEIKL_00305
adhR		HTH-type transcriptional regulator AdhR	10	10	1	11	595				395	395	395	MBMDHHHE_00904	HFGGDLGF_01173	PNODKJOK_01148	AMDJCFGP_00306	BNFGLAAC_01076	FEIEPNLK_00765	JHGKOFHH_01455	LBCAMCKI_01044	LDOMCAAH_00767	FNFAEIKL_00636
ettA_1		Energy-dependent translational throttle protein EttA	10	10	1	11	1025				1871	1871	1871	MBMDHHHE_00570	HFGGDLGF_00395	PNODKJOK_00389	AMDJCFGP_00616	BNFGLAAC_00249	FEIEPNLK_00435	JHGKOFHH_00343	LBCAMCKI_00302	LDOMCAAH_00433	FNFAEIKL_00301
yggS		Pyridoxal phosphate homeostasis protein	10	10	1	11	226				671	674	673	MBMDHHHE_01109	HFGGDLGF_01374	PNODKJOK_01368	AMDJCFGP_00083	BNFGLAAC_00816	FEIEPNLK_01675	JHGKOFHH_01234	LBCAMCKI_01264	LDOMCAAH_00972	FNFAEIKL_00861
group_2172		Cell wall protein	10	10	1	11	1019				2081	2081	2081	MBMDHHHE_00576	HFGGDLGF_00401	PNODKJOK_00395	AMDJCFGP_00610	BNFGLAAC_00243	FEIEPNLK_00441	JHGKOFHH_00337	LBCAMCKI_00308	LDOMCAAH_00439	FNFAEIKL_00307
group_2173		Putative phosphatase	10	10	1	11	2533				809	809	809	MBMDHHHE_01463	HFGGDLGF_00248	PNODKJOK_00243	AMDJCFGP_01224	BNFGLAAC_00458	FEIEPNLK_00272	JHGKOFHH_00491	LBCAMCKI_00147	LDOMCAAH_00278	FNFAEIKL_00145
secA		Protein translocase subunit SecA	10	10	1	11	1890				2528	2528	2528	MBMDHHHE_00082	HFGGDLGF_00765	PNODKJOK_00743	AMDJCFGP_01128	BNFGLAAC_01218	FEIEPNLK_01044	JHGKOFHH_01069	LBCAMCKI_00652	LDOMCAAH_01418	FNFAEIKL_01032
group_2175		putative protein	10	10	1	14	53				1667	1667	1667	MBMDHHHE_01839	HFGGDLGF_01852	PNODKJOK_01862	AMDJCFGP_01897	BNFGLAAC_01979	FEIEPNLK_01903	JHGKOFHH_01837	LBCAMCKI_01798	LDOMCAAH_01916	FNFAEIKL_01824
metQ		D-methionine-binding lipoprotein MetQ	10	10	1	11	1176				845	845	845	MBMDHHHE_01209	HFGGDLGF_00017	PNODKJOK_00016	AMDJCFGP_01478	BNFGLAAC_00714	FEIEPNLK_00017	JHGKOFHH_00729	LBCAMCKI_01511	LDOMCAAH_00017	FNFAEIKL_01530
feuB		Iron-uptake system permease protein FeuB	10	10	1	11	1230				1019	1019	1019	MBMDHHHE_01263	HFGGDLGF_00071	PNODKJOK_00070	AMDJCFGP_01424	BNFGLAAC_00660	FEIEPNLK_00071	JHGKOFHH_00675	LBCAMCKI_01565	LDOMCAAH_00071	FNFAEIKL_01584
yidA_3		Sugar phosphatase YidA	10	10	1	11	282				776	776	776	MBMDHHHE_01071	HFGGDLGF_01336	PNODKJOK_01330	AMDJCFGP_00139	BNFGLAAC_00854	FEIEPNLK_01637	JHGKOFHH_01272	LBCAMCKI_01226	LDOMCAAH_00934	FNFAEIKL_00823
sbnD		Staphyloferrin B transporter	10	10	1	11	2439				1175	1175	1175	MBMDHHHE_01372	HFGGDLGF_00162	PNODKJOK_00157	AMDJCFGP_01315	BNFGLAAC_00549	FEIEPNLK_00181	JHGKOFHH_00583	LBCAMCKI_00054	LDOMCAAH_00184	FNFAEIKL_00052
group_218		hypothetical protein	10	10	1	11	593				857	857	857	MBMDHHHE_00906	HFGGDLGF_01175	PNODKJOK_01150	AMDJCFGP_00304	BNFGLAAC_01074	FEIEPNLK_00767	JHGKOFHH_01453	LBCAMCKI_01046	LDOMCAAH_00769	FNFAEIKL_00638
yumC		Ferredoxin--NADP reductase 2	10	10	1	11	1038				995	995	995	MBMDHHHE_00557	HFGGDLGF_00382	PNODKJOK_00376	AMDJCFGP_00629	BNFGLAAC_00262	FEIEPNLK_00422	JHGKOFHH_00356	LBCAMCKI_00289	LDOMCAAH_00420	FNFAEIKL_00287
ktrB		Ktr system potassium uptake protein B	10	10	1	11	1182				1376	1376	1376	MBMDHHHE_01215	HFGGDLGF_00023	PNODKJOK_00022	AMDJCFGP_01472	BNFGLAAC_00708	FEIEPNLK_00023	JHGKOFHH_00723	LBCAMCKI_01517	LDOMCAAH_00023	FNFAEIKL_01536
murB		UDP-N-acetylenolpyruvoylglucosamine reductase	10	10	1	11	970				911	911	911	MBMDHHHE_00621	HFGGDLGF_00446	PNODKJOK_00440	AMDJCFGP_00565	BNFGLAAC_00198	FEIEPNLK_00486	JHGKOFHH_00226	LBCAMCKI_00353	LDOMCAAH_00484	FNFAEIKL_00353
pgl		6-phosphogluconolactonase	10	10	1	11	547				1007	1016	1007	MBMDHHHE_00945	HFGGDLGF_01214	PNODKJOK_01189	AMDJCFGP_00261	BNFGLAAC_01031	FEIEPNLK_00806	JHGKOFHH_01414	LBCAMCKI_01085	LDOMCAAH_00808	FNFAEIKL_00681
pheT		Phenylalanine--tRNA ligase beta subunit	10	10	1	11	2618				2405	2405	2405	MBMDHHHE_00485	HFGGDLGF_00318	PNODKJOK_00312	AMDJCFGP_00701	BNFGLAAC_00327	FEIEPNLK_00356	JHGKOFHH_00420	LBCAMCKI_00217	LDOMCAAH_00348	FNFAEIKL_00215
adk		Adenylate kinase	10	10	1	13	20				641	641	641	MBMDHHHE_01814	HFGGDLGF_01827	PNODKJOK_01798	AMDJCFGP_01831	BNFGLAAC_01916	FEIEPNLK_01878	JHGKOFHH_01902	LBCAMCKI_01872	LDOMCAAH_01977	FNFAEIKL_01884
gltX		Glutamate--tRNA ligase	10	10	1	11	1648				1445	1445	1445	MBMDHHHE_00224	HFGGDLGF_00904	PNODKJOK_00883	AMDJCFGP_00963	BNFGLAAC_01356	FEIEPNLK_01184	JHGKOFHH_00930	LBCAMCKI_00789	LDOMCAAH_01266	FNFAEIKL_01172
stkP		Serine/threonine-protein kinase StkP	10	10	1	12	30				1886	1886	1886	MBMDHHHE_01759	HFGGDLGF_01771	PNODKJOK_01726	AMDJCFGP_01759	BNFGLAAC_01844	FEIEPNLK_01824	JHGKOFHH_01691	LBCAMCKI_01771	LDOMCAAH_01823	FNFAEIKL_01786
sasA_3		Adaptive-response sensory-kinase SasA	10	10	1	11	1962				974	974	974	MBMDHHHE_00153	HFGGDLGF_00835	PNODKJOK_00813	AMDJCFGP_01058	BNFGLAAC_01288	FEIEPNLK_01114	JHGKOFHH_00999	LBCAMCKI_00722	LDOMCAAH_01348	FNFAEIKL_01102
pckA		Phosphoenolpyruvate carboxykinase (ATP)	10	10	1	11	1938				1643	1643	1643	MBMDHHHE_00130	HFGGDLGF_00813	PNODKJOK_00791	AMDJCFGP_01080	BNFGLAAC_01266	FEIEPNLK_01092	JHGKOFHH_01021	LBCAMCKI_00700	LDOMCAAH_01370	FNFAEIKL_01080
group_219		hypothetical protein	10	10	1	11	585				620	623	622	MBMDHHHE_00914	HFGGDLGF_01183	PNODKJOK_01158	AMDJCFGP_00292	BNFGLAAC_01062	FEIEPNLK_00775	JHGKOFHH_01445	LBCAMCKI_01054	LDOMCAAH_00777	FNFAEIKL_00650
licT_1		Transcription antiterminator LicT	10	10	1	11	991				833	833	833	MBMDHHHE_00601	HFGGDLGF_00426	PNODKJOK_00420	AMDJCFGP_00585	BNFGLAAC_00218	FEIEPNLK_00466	JHGKOFHH_00246	LBCAMCKI_00333	LDOMCAAH_00464	FNFAEIKL_00333
group_2191		hypothetical protein	10	10	1	11	1220				920	920	920	MBMDHHHE_01253	HFGGDLGF_00061	PNODKJOK_00060	AMDJCFGP_01434	BNFGLAAC_00670	FEIEPNLK_00061	JHGKOFHH_00685	LBCAMCKI_01555	LDOMCAAH_00061	FNFAEIKL_01574
prmA		Ribosomal protein L11 methyltransferase	10	10	1	11	2110				953	953	953	MBMDHHHE_01549	HFGGDLGF_01612	PNODKJOK_01692	AMDJCFGP_01673	BNFGLAAC_01672	FEIEPNLK_01455	JHGKOFHH_01770	LBCAMCKI_01691	LDOMCAAH_01770	FNFAEIKL_01716
ndk		Nucleoside diphosphate kinase	10	10	1	11	586				434	434	434	MBMDHHHE_00913	HFGGDLGF_01182	PNODKJOK_01157	AMDJCFGP_00297	BNFGLAAC_01067	FEIEPNLK_00774	JHGKOFHH_01446	LBCAMCKI_01053	LDOMCAAH_00776	FNFAEIKL_00645
rsfS		Ribosomal silencing factor RsfS	10	10	1	11	1168				353	353	353	MBMDHHHE_01201	HFGGDLGF_00009	PNODKJOK_00008	AMDJCFGP_01486	BNFGLAAC_00722	FEIEPNLK_00009	JHGKOFHH_00737	LBCAMCKI_01503	LDOMCAAH_00009	FNFAEIKL_01522
glyS		Glycine--tRNA ligase beta subunit	10	10	1	12	19				2039	2039	2039	MBMDHHHE_01709	HFGGDLGF_01721	PNODKJOK_01776	AMDJCFGP_01809	BNFGLAAC_01894	FEIEPNLK_01774	JHGKOFHH_01741	LBCAMCKI_01721	LDOMCAAH_01873	FNFAEIKL_01736
dnaE2		Error-prone DNA polymerase	10	10	1	11	717				3104	3104	3104	MBMDHHHE_00829	HFGGDLGF_00670	PNODKJOK_00648	AMDJCFGP_00382	BNFGLAAC_00015	FEIEPNLK_00690	JHGKOFHH_00015	LBCAMCKI_00557	LDOMCAAH_00692	FNFAEIKL_00561
vanYB		D-alanyl-D-alanine carboxypeptidase	10	10	1	11	1835				746	746	746	MBMDHHHE_00053	HFGGDLGF_00737	PNODKJOK_00715	AMDJCFGP_01157	BNFGLAAC_01190	FEIEPNLK_01015	JHGKOFHH_01097	LBCAMCKI_00624	LDOMCAAH_01502	FNFAEIKL_01003
rbsR		Ribose operon repressor	10	10	1	11	203				980	980	980	MBMDHHHE_01132	HFGGDLGF_01397	PNODKJOK_01391	AMDJCFGP_00060	BNFGLAAC_00793	FEIEPNLK_01698	JHGKOFHH_01211	LBCAMCKI_01287	LDOMCAAH_00995	FNFAEIKL_00884
group_2199		hypothetical protein	10	10	1	11	1024				485	485	485	MBMDHHHE_00571	HFGGDLGF_00396	PNODKJOK_00390	AMDJCFGP_00615	BNFGLAAC_00248	FEIEPNLK_00436	JHGKOFHH_00342	LBCAMCKI_00303	LDOMCAAH_00434	FNFAEIKL_00302
cdaA		Cyclic di-AMP synthase CdaA	10	10	1	11	572				845	845	845	MBMDHHHE_00921	HFGGDLGF_01190	PNODKJOK_01165	AMDJCFGP_00285	BNFGLAAC_01055	FEIEPNLK_00782	JHGKOFHH_01438	LBCAMCKI_01061	LDOMCAAH_00784	FNFAEIKL_00657
rluB		Ribosomal large subunit pseudouridine synthase B	10	10	1	11	1215				722	722	722	MBMDHHHE_01248	HFGGDLGF_00056	PNODKJOK_00055	AMDJCFGP_01439	BNFGLAAC_00675	FEIEPNLK_00056	JHGKOFHH_00690	LBCAMCKI_01550	LDOMCAAH_00056	FNFAEIKL_01569
cdr_2		Coenzyme A disulfide reductase	10	10	1	11	1851				1655	1655	1655	MBMDHHHE_00069	HFGGDLGF_00752	PNODKJOK_00730	AMDJCFGP_01141	BNFGLAAC_01205	FEIEPNLK_01031	JHGKOFHH_01082	LBCAMCKI_00639	LDOMCAAH_01486	FNFAEIKL_01019
lacA_2		Galactose-6-phosphate isomerase subunit LacA	10	10	1	11	1786				425	425	425	MBMDHHHE_00003	HFGGDLGF_00687	PNODKJOK_00665	AMDJCFGP_01207	BNFGLAAC_01140	FEIEPNLK_00965	JHGKOFHH_01147	LBCAMCKI_00574	LDOMCAAH_01552	FNFAEIKL_00953
group_2203		hypothetical protein	10	10	1	11	2568				680	680	680	MBMDHHHE_00451	HFGGDLGF_00284	PNODKJOK_00278	AMDJCFGP_00747	BNFGLAAC_00423	FEIEPNLK_00308	JHGKOFHH_00455	LBCAMCKI_00183	LDOMCAAH_00314	FNFAEIKL_00180
manX		PTS system mannose-specific EIIAB component	10	10	1	11	1811				989	989	989	MBMDHHHE_00029	HFGGDLGF_00713	PNODKJOK_00691	AMDJCFGP_01181	BNFGLAAC_01166	FEIEPNLK_00991	JHGKOFHH_01121	LBCAMCKI_00600	LDOMCAAH_01526	FNFAEIKL_00979
lacR_2		Lactose phosphotransferase system repressor	10	10	1	11	996				755	755	755	MBMDHHHE_00596	HFGGDLGF_00421	PNODKJOK_00415	AMDJCFGP_00590	BNFGLAAC_00223	FEIEPNLK_00461	JHGKOFHH_00251	LBCAMCKI_00328	LDOMCAAH_00459	FNFAEIKL_00328
gpmA_2		2,3-bisphosphoglycerate-dependent phosphoglycerate mutase	10	10	1	11	1836				710	710	710	MBMDHHHE_00054	HFGGDLGF_00738	PNODKJOK_00716	AMDJCFGP_01156	BNFGLAAC_01191	FEIEPNLK_01016	JHGKOFHH_01096	LBCAMCKI_00625	LDOMCAAH_01501	FNFAEIKL_01004
purB		Adenylosuccinate lyase	10	10	1	13	53				1292	1292	1292	MBMDHHHE_01782	HFGGDLGF_01794	PNODKJOK_01831	AMDJCFGP_01864	BNFGLAAC_01948	FEIEPNLK_01846	JHGKOFHH_01870	LBCAMCKI_01840	LDOMCAAH_01945	FNFAEIKL_01852
group_2208		hypothetical protein	10	10	1	11	2265				884	884	884	MBMDHHHE_01639	HFGGDLGF_01551	PNODKJOK_01534	AMDJCFGP_01550	BNFGLAAC_01769	FEIEPNLK_01559	JHGKOFHH_01585	LBCAMCKI_01441	LDOMCAAH_01647	FNFAEIKL_01415
group_2209		hypothetical protein	10	10	1	11	528				911	911	911	MBMDHHHE_00965	HFGGDLGF_01234	PNODKJOK_01209	AMDJCFGP_00241	BNFGLAAC_01011	FEIEPNLK_00826	JHGKOFHH_01394	LBCAMCKI_01105	LDOMCAAH_00828	FNFAEIKL_00701
group_2210		hypothetical protein	10	10	1	11	587				437	437	437	MBMDHHHE_00912	HFGGDLGF_01181	PNODKJOK_01156	AMDJCFGP_00298	BNFGLAAC_01068	FEIEPNLK_00773	JHGKOFHH_01447	LBCAMCKI_01052	LDOMCAAH_00775	FNFAEIKL_00644
lacG_1		6-phospho-beta-galactosidase	10	10	1	11	988				1406	1406	1406	MBMDHHHE_00604	HFGGDLGF_00429	PNODKJOK_00423	AMDJCFGP_00582	BNFGLAAC_00215	FEIEPNLK_00469	JHGKOFHH_00243	LBCAMCKI_00336	LDOMCAAH_00467	FNFAEIKL_00336
agrA_2		Accessory gene regulator protein A	10	10	1	11	1654				737	737	737	MBMDHHHE_00215	HFGGDLGF_00897	PNODKJOK_00875	AMDJCFGP_00968	BNFGLAAC_01347	FEIEPNLK_01176	JHGKOFHH_00937	LBCAMCKI_00784	LDOMCAAH_01272	FNFAEIKL_01164
glvR		HTH-type transcriptional regulator GlvR	10	10	1	11	1633				755	755	755	MBMDHHHE_00232	HFGGDLGF_00912	PNODKJOK_00891	AMDJCFGP_00955	BNFGLAAC_01364	FEIEPNLK_01192	JHGKOFHH_00922	LBCAMCKI_00797	LDOMCAAH_01258	FNFAEIKL_01180
sasA_4		Adaptive-response sensory-kinase SasA	10	10	1	11	2184				1055	1055	1055	MBMDHHHE_01581	HFGGDLGF_01474	PNODKJOK_01609	AMDJCFGP_01619	BNFGLAAC_01704	FEIEPNLK_01487	JHGKOFHH_01657	LBCAMCKI_01376	LDOMCAAH_01581	FNFAEIKL_01484
group_2215		hypothetical protein	10	10	1	11	1017				944	944	944	MBMDHHHE_00578	HFGGDLGF_00403	PNODKJOK_00397	AMDJCFGP_00608	BNFGLAAC_00241	FEIEPNLK_00443	JHGKOFHH_00335	LBCAMCKI_00310	LDOMCAAH_00441	FNFAEIKL_00309
group_2216		hypothetical protein	10	10	1	11	713				611	611	611	MBMDHHHE_00833	HFGGDLGF_00674	PNODKJOK_00652	AMDJCFGP_00378	BNFGLAAC_00011	FEIEPNLK_00694	JHGKOFHH_00011	LBCAMCKI_00561	LDOMCAAH_00696	FNFAEIKL_00565
leuS		Leucine--tRNA ligase	10	10	1	11	1588				2501	2501	2501	MBMDHHHE_00277	HFGGDLGF_00957	PNODKJOK_00936	AMDJCFGP_00909	BNFGLAAC_01409	FEIEPNLK_01240	JHGKOFHH_00876	LBCAMCKI_00842	LDOMCAAH_01213	FNFAEIKL_01227
ppdK		Pyruvate, phosphate dikinase	10	10	1	11	1846				2645	2645	2645	MBMDHHHE_00064	HFGGDLGF_00748	PNODKJOK_00726	AMDJCFGP_01146	BNFGLAAC_01201	FEIEPNLK_01026	JHGKOFHH_01086	LBCAMCKI_00635	LDOMCAAH_01491	FNFAEIKL_01014
miaA		tRNA dimethylallyltransferase	10	10	1	11	530				941	941	941	MBMDHHHE_00963	HFGGDLGF_01232	PNODKJOK_01207	AMDJCFGP_00243	BNFGLAAC_01013	FEIEPNLK_00824	JHGKOFHH_01396	LBCAMCKI_01103	LDOMCAAH_00826	FNFAEIKL_00699
group_222		hypothetical protein	10	10	1	11	559				731	731	731	MBMDHHHE_00933	HFGGDLGF_01202	PNODKJOK_01177	AMDJCFGP_00273	BNFGLAAC_01043	FEIEPNLK_00794	JHGKOFHH_01426	LBCAMCKI_01073	LDOMCAAH_00796	FNFAEIKL_00669
frr		Ribosome-recycling factor	10	10	1	11	2412				557	557	557	MBMDHHHE_01346	HFGGDLGF_00136	PNODKJOK_00131	AMDJCFGP_01341	BNFGLAAC_00576	FEIEPNLK_00155	JHGKOFHH_00610	LBCAMCKI_00028	LDOMCAAH_00158	FNFAEIKL_00026
hbd		3-hydroxybutyryl-CoA dehydrogenase	10	10	1	11	1515				863	863	863	MBMDHHHE_00350	HFGGDLGF_01031	PNODKJOK_01010	AMDJCFGP_00836	BNFGLAAC_01482	FEIEPNLK_01313	JHGKOFHH_00802	LBCAMCKI_00915	LDOMCAAH_01139	FNFAEIKL_01300
ahpF		NADH dehydrogenase	10	10	1	11	1568				1532	1532	1532	MBMDHHHE_00297	HFGGDLGF_00978	PNODKJOK_00957	AMDJCFGP_00889	BNFGLAAC_01429	FEIEPNLK_01260	JHGKOFHH_00855	LBCAMCKI_00862	LDOMCAAH_01192	FNFAEIKL_01247
comEA		ComE operon protein 1	10	10	1	11	288				680	680	680	MBMDHHHE_01065	HFGGDLGF_01330	PNODKJOK_01324	AMDJCFGP_00145	BNFGLAAC_00860	FEIEPNLK_01631	JHGKOFHH_01278	LBCAMCKI_01220	LDOMCAAH_00928	FNFAEIKL_00817
yknY_1		putative ABC transporter ATP-binding protein YknY	10	10	1	11	1047				710	710	710	MBMDHHHE_00549	HFGGDLGF_00374	PNODKJOK_00368	AMDJCFGP_00637	BNFGLAAC_00271	FEIEPNLK_00414	JHGKOFHH_00364	LBCAMCKI_00281	LDOMCAAH_00412	FNFAEIKL_00279
IMPDH_2		Inosine-5'-monophosphate dehydrogenase	10	10	1	11	336				1283	1283	1283	MBMDHHHE_01018	HFGGDLGF_01283	PNODKJOK_01277	AMDJCFGP_00192	BNFGLAAC_00907	FEIEPNLK_00934	JHGKOFHH_01326	LBCAMCKI_01173	LDOMCAAH_00881	FNFAEIKL_00769
treR		HTH-type transcriptional regulator TreR	10	10	1	11	1557				713	713	713	MBMDHHHE_00308	HFGGDLGF_00989	PNODKJOK_00968	AMDJCFGP_00878	BNFGLAAC_01440	FEIEPNLK_01271	JHGKOFHH_00844	LBCAMCKI_00873	LDOMCAAH_01181	FNFAEIKL_01258
trmD		tRNA (guanine-N(1)-)-methyltransferase	10	10	1	11	1039				719	719	719	MBMDHHHE_00556	HFGGDLGF_00381	PNODKJOK_00375	AMDJCFGP_00630	BNFGLAAC_00263	FEIEPNLK_00421	JHGKOFHH_00357	LBCAMCKI_00288	LDOMCAAH_00419	FNFAEIKL_00286
yitU		5-amino-6-(5-phospho-D-ribitylamino)uracil phosphatase YitU	10	10	1	11	1810				812	812	812	MBMDHHHE_00028	HFGGDLGF_00712	PNODKJOK_00690	AMDJCFGP_01182	BNFGLAAC_01165	FEIEPNLK_00990	JHGKOFHH_01122	LBCAMCKI_00599	LDOMCAAH_01527	FNFAEIKL_00978
group_2229		hypothetical protein	10	10	1	12	74				1454	1454	1454	MBMDHHHE_01715	HFGGDLGF_01727	PNODKJOK_01770	AMDJCFGP_01803	BNFGLAAC_01888	FEIEPNLK_01780	JHGKOFHH_01735	LBCAMCKI_01727	LDOMCAAH_01867	FNFAEIKL_01742
aldC		Alpha-acetolactate decarboxylase	10	10	1	11	552				719	719	719	MBMDHHHE_00940	HFGGDLGF_01209	PNODKJOK_01184	AMDJCFGP_00266	BNFGLAAC_01036	FEIEPNLK_00801	JHGKOFHH_01419	LBCAMCKI_01080	LDOMCAAH_00803	FNFAEIKL_00676
group_2230		hypothetical protein	10	10	1	11	89				314	314	314	MBMDHHHE_01191	HFGGDLGF_01462	PNODKJOK_01465	AMDJCFGP_00002	BNFGLAAC_00732	FEIEPNLK_01758	JHGKOFHH_01151	LBCAMCKI_01357	LDOMCAAH_01060	FNFAEIKL_00949
rpoA		DNA-directed RNA polymerase subunit alpha	10	10	1	13	15				938	938	938	MBMDHHHE_01819	HFGGDLGF_01832	PNODKJOK_01793	AMDJCFGP_01826	BNFGLAAC_01911	FEIEPNLK_01883	JHGKOFHH_01907	LBCAMCKI_01877	LDOMCAAH_01982	FNFAEIKL_01889
group_2232		putative ABC transporter permease	10	10	1	11	2620				1082	1082	1082	MBMDHHHE_00487	HFGGDLGF_00320	PNODKJOK_00314	AMDJCFGP_00699	BNFGLAAC_00325	FEIEPNLK_00358	JHGKOFHH_00418	LBCAMCKI_00219	LDOMCAAH_00350	FNFAEIKL_00217
group_2233		hypothetical protein	10	10	1	11	838				332	332	332	MBMDHHHE_00696	HFGGDLGF_00537	PNODKJOK_00517	AMDJCFGP_00488	BNFGLAAC_00121	FEIEPNLK_00557	JHGKOFHH_00148	LBCAMCKI_00426	LDOMCAAH_00560	FNFAEIKL_00427
group_2234		Protein SprT-like protein	10	10	1	11	2494				443	443	443	MBMDHHHE_01426	HFGGDLGF_00216	PNODKJOK_00211	AMDJCFGP_01261	BNFGLAAC_00495	FEIEPNLK_00235	JHGKOFHH_00529	LBCAMCKI_00108	LDOMCAAH_00239	FNFAEIKL_00106
zosA		Zinc-transporting ATPase	10	10	1	11	267				1853	1853	1853	MBMDHHHE_01086	HFGGDLGF_01351	PNODKJOK_01345	AMDJCFGP_00124	BNFGLAAC_00839	FEIEPNLK_01652	JHGKOFHH_01257	LBCAMCKI_01241	LDOMCAAH_00949	FNFAEIKL_00838
ykuT		putative MscS family protein YkuT	10	10	1	14	6				842	842	842	MBMDHHHE_01853	HFGGDLGF_01866	PNODKJOK_01876	AMDJCFGP_01883	BNFGLAAC_01993	FEIEPNLK_01914	JHGKOFHH_01853	LBCAMCKI_01787	LDOMCAAH_01927	FNFAEIKL_01835
bglH_3		Aryl-phospho-beta-D-glucosidase BglH	10	10	1	11	830				1424	1424	1424	MBMDHHHE_00706	HFGGDLGF_00547	PNODKJOK_00525	AMDJCFGP_00478	BNFGLAAC_00111	FEIEPNLK_00567	JHGKOFHH_00138	LBCAMCKI_00434	LDOMCAAH_00568	FNFAEIKL_00437
pflB		Formate acetyltransferase	10	10	1	11	1920				2327	2327	2327	MBMDHHHE_00112	HFGGDLGF_00795	PNODKJOK_00773	AMDJCFGP_01098	BNFGLAAC_01248	FEIEPNLK_01074	JHGKOFHH_01039	LBCAMCKI_00682	LDOMCAAH_01388	FNFAEIKL_01062
fbp		Fructose-1,6-bisphosphatase class 3	10	10	1	11	2542				1916	1916	1916	MBMDHHHE_01473	HFGGDLGF_00258	PNODKJOK_00252	AMDJCFGP_01214	BNFGLAAC_00449	FEIEPNLK_00282	JHGKOFHH_00481	LBCAMCKI_00157	LDOMCAAH_00288	FNFAEIKL_00154
group_224		hypothetical protein	10	10	1	11	532				632	632	632	MBMDHHHE_00961	HFGGDLGF_01230	PNODKJOK_01205	AMDJCFGP_00245	BNFGLAAC_01015	FEIEPNLK_00822	JHGKOFHH_01398	LBCAMCKI_01101	LDOMCAAH_00824	FNFAEIKL_00697
arcB		Ornithine carbamoyltransferase, catabolic	10	10	1	11	189				1013	1013	1013	MBMDHHHE_01146	HFGGDLGF_01411	PNODKJOK_01405	AMDJCFGP_00046	BNFGLAAC_00779	FEIEPNLK_01712	JHGKOFHH_01197	LBCAMCKI_01301	LDOMCAAH_01009	FNFAEIKL_00898
obg		GTPase Obg	10	10	1	11	507				1316	1316	1316	MBMDHHHE_00986	HFGGDLGF_01255	PNODKJOK_01230	AMDJCFGP_00220	BNFGLAAC_00990	FEIEPNLK_00847	JHGKOFHH_01373	LBCAMCKI_01126	LDOMCAAH_00849	FNFAEIKL_00722
group_2242		hypothetical protein	10	10	1	14	41				1271	1271	1271	MBMDHHHE_01828	HFGGDLGF_01841	PNODKJOK_01851	AMDJCFGP_01908	BNFGLAAC_01968	FEIEPNLK_01892	JHGKOFHH_01826	LBCAMCKI_01809	LDOMCAAH_01905	FNFAEIKL_01813
srlA		PTS system glucitol/sorbitol-specific EIIC component	10	10	1	11	1613				548	548	548	MBMDHHHE_00252	HFGGDLGF_00932	PNODKJOK_00911	AMDJCFGP_00934	BNFGLAAC_01384	FEIEPNLK_01212	JHGKOFHH_00902	LBCAMCKI_00817	LDOMCAAH_01238	FNFAEIKL_01200
cof		HMP-PP phosphatase	10	10	1	11	1858				1388	1388	1388	MBMDHHHE_00076	HFGGDLGF_00759	PNODKJOK_00737	AMDJCFGP_01134	BNFGLAAC_01212	FEIEPNLK_01038	JHGKOFHH_01075	LBCAMCKI_00646	LDOMCAAH_01479	FNFAEIKL_01026
fetB		putative iron export permease protein FetB	10	10	1	11	498				779	779	779	MBMDHHHE_00995	HFGGDLGF_01264	PNODKJOK_01239	AMDJCFGP_00211	BNFGLAAC_00981	FEIEPNLK_00856	JHGKOFHH_01364	LBCAMCKI_01135	LDOMCAAH_00858	FNFAEIKL_00731
mraY		Phospho-N-acetylmuramoyl-pentapeptide-transferase	10	10	1	12	63				1007	1007	1007	MBMDHHHE_01726	HFGGDLGF_01738	PNODKJOK_01759	AMDJCFGP_01792	BNFGLAAC_01877	FEIEPNLK_01791	JHGKOFHH_01724	LBCAMCKI_01738	LDOMCAAH_01856	FNFAEIKL_01753
pyrC		Dihydroorotase	10	10	1	11	704				1271	1271	1271	MBMDHHHE_00846	HFGGDLGF_01121	PNODKJOK_01092	AMDJCFGP_00365	BNFGLAAC_01135	FEIEPNLK_00707	JHGKOFHH_01515	LBCAMCKI_00977	LDOMCAAH_00709	FNFAEIKL_00578
hipO		Hippurate hydrolase	10	10	1	11	826				1214	1214	1214	MBMDHHHE_00710	HFGGDLGF_00551	PNODKJOK_00529	AMDJCFGP_00474	BNFGLAAC_00107	FEIEPNLK_00571	JHGKOFHH_00134	LBCAMCKI_00438	LDOMCAAH_00572	FNFAEIKL_00441
citX		Apo-citrate lyase phosphoribosyl-dephospho-CoA transferase	10	10	1	11	1940				557	557	557	MBMDHHHE_00132	HFGGDLGF_00815	PNODKJOK_00793	AMDJCFGP_01078	BNFGLAAC_01268	FEIEPNLK_01094	JHGKOFHH_01019	LBCAMCKI_00702	LDOMCAAH_01368	FNFAEIKL_01082
dltC		D-alanyl carrier protein	10	10	1	11	517				239	239	239	MBMDHHHE_00976	HFGGDLGF_01245	PNODKJOK_01220	AMDJCFGP_00230	BNFGLAAC_01000	FEIEPNLK_00837	JHGKOFHH_01383	LBCAMCKI_01116	LDOMCAAH_00839	FNFAEIKL_00712
yfkO		Putative NAD(P)H nitroreductase YfkO	10	10	1	11	2445				662	662	662	MBMDHHHE_01378	HFGGDLGF_00168	PNODKJOK_00163	AMDJCFGP_01309	BNFGLAAC_00543	FEIEPNLK_00187	JHGKOFHH_00577	LBCAMCKI_00060	LDOMCAAH_00190	FNFAEIKL_00058
ecsA_2		ABC-type transporter ATP-binding protein EcsA	10	10	1	12	70				740	740	740	MBMDHHHE_01719	HFGGDLGF_01731	PNODKJOK_01766	AMDJCFGP_01799	BNFGLAAC_01884	FEIEPNLK_01784	JHGKOFHH_01731	LBCAMCKI_01731	LDOMCAAH_01863	FNFAEIKL_01746
group_2252		hypothetical protein	10	10	1	11	1190				1196	1196	1196	MBMDHHHE_01223	HFGGDLGF_00031	PNODKJOK_00030	AMDJCFGP_01464	BNFGLAAC_00700	FEIEPNLK_00031	JHGKOFHH_00715	LBCAMCKI_01525	LDOMCAAH_00031	FNFAEIKL_01544
ssb_1		Single-stranded DNA-binding protein	10	10	1	11	1908				491	491	491	MBMDHHHE_00100	HFGGDLGF_00783	PNODKJOK_00761	AMDJCFGP_01110	BNFGLAAC_01236	FEIEPNLK_01062	JHGKOFHH_01051	LBCAMCKI_00670	LDOMCAAH_01400	FNFAEIKL_01050
group_2254		Putative dipeptidase	10	10	1	11	191				1331	1331	1331	MBMDHHHE_01144	HFGGDLGF_01409	PNODKJOK_01403	AMDJCFGP_00048	BNFGLAAC_00781	FEIEPNLK_01710	JHGKOFHH_01199	LBCAMCKI_01299	LDOMCAAH_01007	FNFAEIKL_00896
citN_1		Citrate transporter	10	10	1	11	1949				1403	1403	1403	MBMDHHHE_00140	HFGGDLGF_00823	PNODKJOK_00801	AMDJCFGP_01070	BNFGLAAC_01276	FEIEPNLK_01102	JHGKOFHH_01011	LBCAMCKI_00710	LDOMCAAH_01360	FNFAEIKL_01090
potA_1		Spermidine/putrescine import ATP-binding protein PotA	10	10	1	11	969				1154	1154	1154	MBMDHHHE_00622	HFGGDLGF_00447	PNODKJOK_00441	AMDJCFGP_00564	BNFGLAAC_00197	FEIEPNLK_00487	JHGKOFHH_00225	LBCAMCKI_00354	LDOMCAAH_00485	FNFAEIKL_00354
group_2257		Acetyltransferase	10	10	1	11	1921				446	446	446	MBMDHHHE_00113	HFGGDLGF_00796	PNODKJOK_00774	AMDJCFGP_01097	BNFGLAAC_01249	FEIEPNLK_01075	JHGKOFHH_01038	LBCAMCKI_00683	LDOMCAAH_01387	FNFAEIKL_01063
group_2258		hypothetical protein	10	10	1	11	2075				740	740	740	MBMDHHHE_01513	HFGGDLGF_01647	PNODKJOK_01656	AMDJCFGP_01709	BNFGLAAC_01636	FEIEPNLK_01420	JHGKOFHH_01806	LBCAMCKI_01655	LDOMCAAH_01734	FNFAEIKL_01680
ltaS2		Lipoteichoic acid synthase 2	10	10	1	11	1070				2198	2198	2198	MBMDHHHE_00526	HFGGDLGF_00351	PNODKJOK_00345	AMDJCFGP_00660	BNFGLAAC_00294	FEIEPNLK_00391	JHGKOFHH_00387	LBCAMCKI_00258	LDOMCAAH_00389	FNFAEIKL_00256
dltA		D-alanine--D-alanyl carrier protein ligase	10	10	1	11	515				1538	1538	1538	MBMDHHHE_00978	HFGGDLGF_01247	PNODKJOK_01222	AMDJCFGP_00228	BNFGLAAC_00998	FEIEPNLK_00839	JHGKOFHH_01381	LBCAMCKI_01118	LDOMCAAH_00841	FNFAEIKL_00714
lysS		Lysine--tRNA ligase	10	10	1	11	2517				1490	1499	1497	MBMDHHHE_01447	HFGGDLGF_00232	PNODKJOK_00227	AMDJCFGP_01240	BNFGLAAC_00474	FEIEPNLK_00256	JHGKOFHH_00507	LBCAMCKI_00131	LDOMCAAH_00262	FNFAEIKL_00129
livH		High-affinity branched-chain amino acid transport system permease protein LivH	10	10	1	11	1241				869	869	869	MBMDHHHE_01274	HFGGDLGF_00082	PNODKJOK_00081	AMDJCFGP_01413	BNFGLAAC_00649	FEIEPNLK_00082	JHGKOFHH_00664	LBCAMCKI_01576	LDOMCAAH_00082	FNFAEIKL_01595
ptsI		Phosphoenolpyruvate-protein phosphotransferase	10	10	1	11	310				1733	1733	1733	MBMDHHHE_01043	HFGGDLGF_01308	PNODKJOK_01302	AMDJCFGP_00167	BNFGLAAC_00882	FEIEPNLK_00959	JHGKOFHH_01300	LBCAMCKI_01198	LDOMCAAH_00906	FNFAEIKL_00795
group_2263		hypothetical protein	10	10	1	11	875				1526	1526	1526	MBMDHHHE_00659	HFGGDLGF_00500	PNODKJOK_00481	AMDJCFGP_00524	BNFGLAAC_00157	FEIEPNLK_00524	JHGKOFHH_00185	LBCAMCKI_00390	LDOMCAAH_00525	FNFAEIKL_00391
ppaC		putative manganese-dependent inorganic pyrophosphatase	10	10	1	11	1226				935	935	935	MBMDHHHE_01259	HFGGDLGF_00067	PNODKJOK_00066	AMDJCFGP_01428	BNFGLAAC_00664	FEIEPNLK_00067	JHGKOFHH_00679	LBCAMCKI_01561	LDOMCAAH_00067	FNFAEIKL_01580
group_2265		hypothetical protein	10	10	1	11	1560				2042	2042	2042	MBMDHHHE_00305	HFGGDLGF_00986	PNODKJOK_00965	AMDJCFGP_00881	BNFGLAAC_01437	FEIEPNLK_01268	JHGKOFHH_00847	LBCAMCKI_00870	LDOMCAAH_01184	FNFAEIKL_01255
rpoC		DNA-directed RNA polymerase subunit beta'	10	10	1	11	2289				3638	3638	3638	MBMDHHHE_01662	HFGGDLGF_01574	PNODKJOK_01510	AMDJCFGP_01527	BNFGLAAC_01792	FEIEPNLK_01582	JHGKOFHH_01562	LBCAMCKI_01464	LDOMCAAH_01670	FNFAEIKL_01392
smpB		SsrA-binding protein	10	10	1	11	2442				467	467	467	MBMDHHHE_01375	HFGGDLGF_00165	PNODKJOK_00160	AMDJCFGP_01312	BNFGLAAC_00546	FEIEPNLK_00184	JHGKOFHH_00580	LBCAMCKI_00057	LDOMCAAH_00187	FNFAEIKL_00055
glpO		Alpha-glycerophosphate oxidase	10	10	1	12	77				1829	1829	1829	MBMDHHHE_01712	HFGGDLGF_01724	PNODKJOK_01773	AMDJCFGP_01806	BNFGLAAC_01891	FEIEPNLK_01777	JHGKOFHH_01738	LBCAMCKI_01724	LDOMCAAH_01870	FNFAEIKL_01739
nagR_1		HTH-type transcriptional repressor NagR	10	10	1	11	845				698	698	698	MBMDHHHE_00690	HFGGDLGF_00530	PNODKJOK_00511	AMDJCFGP_00494	BNFGLAAC_00127	FEIEPNLK_00554	JHGKOFHH_00155	LBCAMCKI_00420	LDOMCAAH_00556	FNFAEIKL_00421
rsuA_1		Ribosomal large subunit pseudouridine synthase B	10	10	1	11	503				719	719	719	MBMDHHHE_00990	HFGGDLGF_01259	PNODKJOK_01234	AMDJCFGP_00216	BNFGLAAC_00986	FEIEPNLK_00851	JHGKOFHH_01369	LBCAMCKI_01130	LDOMCAAH_00853	FNFAEIKL_00726
ilvE		Branched-chain-amino-acid aminotransferase	10	10	1	11	709				1022	1022	1022	MBMDHHHE_00841	HFGGDLGF_00682	PNODKJOK_00660	AMDJCFGP_00370	BNFGLAAC_00003	FEIEPNLK_00702	JHGKOFHH_00003	LBCAMCKI_00569	LDOMCAAH_00704	FNFAEIKL_00573
degA_1		HTH-type transcriptional regulator DegA	10	10	1	11	1898				965	965	965	MBMDHHHE_00090	HFGGDLGF_00773	PNODKJOK_00751	AMDJCFGP_01120	BNFGLAAC_01226	FEIEPNLK_01052	JHGKOFHH_01061	LBCAMCKI_00660	LDOMCAAH_01410	FNFAEIKL_01040
ezrA		Septation ring formation regulator EzrA	10	10	1	11	2572				1724	1724	1724	MBMDHHHE_00456	HFGGDLGF_00289	PNODKJOK_00283	AMDJCFGP_00742	BNFGLAAC_00368	FEIEPNLK_00313	JHGKOFHH_00450	LBCAMCKI_00188	LDOMCAAH_00319	FNFAEIKL_00185
group_2273		hypothetical protein	10	10	1	11	1224				1334	1334	1334	MBMDHHHE_01257	HFGGDLGF_00065	PNODKJOK_00064	AMDJCFGP_01430	BNFGLAAC_00666	FEIEPNLK_00065	JHGKOFHH_00681	LBCAMCKI_01559	LDOMCAAH_00065	FNFAEIKL_01578
fabF		3-oxoacyl-[acyl-carrier-protein] synthase 2	10	10	1	11	1822				1232	1232	1232	MBMDHHHE_00040	HFGGDLGF_00724	PNODKJOK_00702	AMDJCFGP_01170	BNFGLAAC_01177	FEIEPNLK_01002	JHGKOFHH_01110	LBCAMCKI_00611	LDOMCAAH_01515	FNFAEIKL_00990
ulaF		L-ribulose-5-phosphate 4-epimerase UlaF	10	10	1	11	1595				713	713	713	MBMDHHHE_00270	HFGGDLGF_00950	PNODKJOK_00929	AMDJCFGP_00916	BNFGLAAC_01402	FEIEPNLK_01233	JHGKOFHH_00883	LBCAMCKI_00835	LDOMCAAH_01220	FNFAEIKL_01220
eriC		Chloride/fluoride channel protein	10	10	1	11	2566				1217	1217	1217	MBMDHHHE_00449	HFGGDLGF_00282	PNODKJOK_00276	AMDJCFGP_00749	BNFGLAAC_00425	FEIEPNLK_00306	JHGKOFHH_00457	LBCAMCKI_00181	LDOMCAAH_00312	FNFAEIKL_00178
ppc		Phosphoenolpyruvate carboxylase	10	10	1	11	2527				2708	2708	2708	MBMDHHHE_01457	HFGGDLGF_00242	PNODKJOK_00237	AMDJCFGP_01230	BNFGLAAC_00464	FEIEPNLK_00266	JHGKOFHH_00497	LBCAMCKI_00141	LDOMCAAH_00272	FNFAEIKL_00139
manZ_1		PTS system mannose-specific EIID component	10	10	1	11	1813				911	911	911	MBMDHHHE_00031	HFGGDLGF_00715	PNODKJOK_00693	AMDJCFGP_01179	BNFGLAAC_01168	FEIEPNLK_00993	JHGKOFHH_01119	LBCAMCKI_00602	LDOMCAAH_01524	FNFAEIKL_00981
deoD		Purine nucleoside phosphorylase DeoD-type	10	10	1	11	624				713	713	713	MBMDHHHE_00876	HFGGDLGF_01148	PNODKJOK_01123	AMDJCFGP_00334	BNFGLAAC_01104	FEIEPNLK_00737	JHGKOFHH_01483	LBCAMCKI_01016	LDOMCAAH_00740	FNFAEIKL_00608
fetA		putative iron export ATP-binding protein FetA	10	10	1	11	497				659	659	659	MBMDHHHE_00996	HFGGDLGF_01265	PNODKJOK_01240	AMDJCFGP_00210	BNFGLAAC_00980	FEIEPNLK_00857	JHGKOFHH_01363	LBCAMCKI_01136	LDOMCAAH_00859	FNFAEIKL_00732
group_2280		hypothetical protein	10	10	1	11	1521				2201	2201	2201	MBMDHHHE_00344	HFGGDLGF_01025	PNODKJOK_01004	AMDJCFGP_00842	BNFGLAAC_01476	FEIEPNLK_01307	JHGKOFHH_00808	LBCAMCKI_00909	LDOMCAAH_01145	FNFAEIKL_01294
mltF_1		Membrane-bound lytic murein transglycosylase F	10	10	1	11	512				2174	2174	2174	MBMDHHHE_00981	HFGGDLGF_01250	PNODKJOK_01225	AMDJCFGP_00225	BNFGLAAC_00995	FEIEPNLK_00842	JHGKOFHH_01378	LBCAMCKI_01121	LDOMCAAH_00844	FNFAEIKL_00717
rpsD		30S ribosomal protein S4	10	10	1	11	1469				611	611	611	MBMDHHHE_00383	HFGGDLGF_01067	PNODKJOK_01043	AMDJCFGP_00815	BNFGLAAC_01511	FEIEPNLK_01346	JHGKOFHH_00792	LBCAMCKI_00928	LDOMCAAH_01108	FNFAEIKL_01311
trmL		tRNA (cytidine(34)-2'-O)-methyltransferase	10	10	1	11	1217				545	545	545	MBMDHHHE_01250	HFGGDLGF_00058	PNODKJOK_00057	AMDJCFGP_01437	BNFGLAAC_00673	FEIEPNLK_00058	JHGKOFHH_00688	LBCAMCKI_01552	LDOMCAAH_00058	FNFAEIKL_01571
rnr		Ribonuclease R	10	10	1	11	2441				2312	2312	2312	MBMDHHHE_01374	HFGGDLGF_00164	PNODKJOK_00159	AMDJCFGP_01313	BNFGLAAC_00547	FEIEPNLK_00183	JHGKOFHH_00581	LBCAMCKI_00056	LDOMCAAH_00186	FNFAEIKL_00054
phoU_1		Phosphate-specific transport system accessory protein PhoU	10	10	1	11	2492				653	653	653	MBMDHHHE_01424	HFGGDLGF_00214	PNODKJOK_00209	AMDJCFGP_01263	BNFGLAAC_00497	FEIEPNLK_00233	JHGKOFHH_00531	LBCAMCKI_00106	LDOMCAAH_00237	FNFAEIKL_00104
argR_3		Arginine regulator	10	10	1	11	186				473	473	473	MBMDHHHE_01149	HFGGDLGF_01414	PNODKJOK_01408	AMDJCFGP_00043	BNFGLAAC_00776	FEIEPNLK_01715	JHGKOFHH_01194	LBCAMCKI_01304	LDOMCAAH_01012	FNFAEIKL_00901
group_2287		hypothetical protein	10	10	1	11	746				953	953	953	MBMDHHHE_00800	HFGGDLGF_00641	PNODKJOK_00619	AMDJCFGP_00411	BNFGLAAC_00044	FEIEPNLK_00661	JHGKOFHH_00044	LBCAMCKI_00528	LDOMCAAH_00663	FNFAEIKL_00532
scpA_1		Segregation and condensation protein A	10	10	1	11	1213				707	707	707	MBMDHHHE_01246	HFGGDLGF_00054	PNODKJOK_00053	AMDJCFGP_01441	BNFGLAAC_00677	FEIEPNLK_00054	JHGKOFHH_00692	LBCAMCKI_01548	LDOMCAAH_00054	FNFAEIKL_01567
tadA_2		tRNA-specific adenosine deaminase	10	10	1	11	1608				503	503	503	MBMDHHHE_00257	HFGGDLGF_00937	PNODKJOK_00916	AMDJCFGP_00929	BNFGLAAC_01389	FEIEPNLK_01219	JHGKOFHH_00896	LBCAMCKI_00822	LDOMCAAH_01233	FNFAEIKL_01207
group_229		hypothetical protein	10	10	1	11	489				443	443	443	MBMDHHHE_01004	HFGGDLGF_01273	PNODKJOK_01248	AMDJCFGP_00202	BNFGLAAC_00972	FEIEPNLK_00865	JHGKOFHH_01355	LBCAMCKI_01144	LDOMCAAH_00867	FNFAEIKL_00740
yhhX		putative oxidoreductase YhhX	10	10	1	11	834				1016	1016	1016	MBMDHHHE_00700	HFGGDLGF_00541	PNODKJOK_00521	AMDJCFGP_00484	BNFGLAAC_00117	FEIEPNLK_00561	JHGKOFHH_00144	LBCAMCKI_00430	LDOMCAAH_00564	FNFAEIKL_00431
group_2291		Phosphomevalonate kinase	10	10	1	11	1016				1004	1004	1004	MBMDHHHE_00579	HFGGDLGF_00404	PNODKJOK_00398	AMDJCFGP_00607	BNFGLAAC_00240	FEIEPNLK_00444	JHGKOFHH_00334	LBCAMCKI_00311	LDOMCAAH_00442	FNFAEIKL_00310
aptB		Apulose-4-phosphate transketolase subunit B	10	10	1	11	1564				929	929	929	MBMDHHHE_00301	HFGGDLGF_00982	PNODKJOK_00961	AMDJCFGP_00885	BNFGLAAC_01433	FEIEPNLK_01264	JHGKOFHH_00851	LBCAMCKI_00866	LDOMCAAH_01188	FNFAEIKL_01251
group_2293		hypothetical protein	10	10	1	11	2408				356	356	356	MBMDHHHE_01342	HFGGDLGF_00129	PNODKJOK_00127	AMDJCFGP_01345	BNFGLAAC_00580	FEIEPNLK_00151	JHGKOFHH_00617	LBCAMCKI_00024	LDOMCAAH_00151	FNFAEIKL_00019
mutX		8-oxo-dGTP diphosphatase	10	10	1	11	548				482	482	482	MBMDHHHE_00944	HFGGDLGF_01213	PNODKJOK_01188	AMDJCFGP_00262	BNFGLAAC_01032	FEIEPNLK_00805	JHGKOFHH_01415	LBCAMCKI_01084	LDOMCAAH_00807	FNFAEIKL_00680
fadA		3-ketoacyl-CoA thiolase	10	10	1	11	494				1193	1193	1193	MBMDHHHE_00999	HFGGDLGF_01268	PNODKJOK_01243	AMDJCFGP_00207	BNFGLAAC_00977	FEIEPNLK_00860	JHGKOFHH_01360	LBCAMCKI_01139	LDOMCAAH_00862	FNFAEIKL_00735
namA		NADPH dehydrogenase	10	10	1	11	103				2906	2906	2906	MBMDHHHE_01177	HFGGDLGF_01448	PNODKJOK_01451	AMDJCFGP_00016	BNFGLAAC_00746	FEIEPNLK_01744	JHGKOFHH_01165	LBCAMCKI_01343	LDOMCAAH_01046	FNFAEIKL_00935
emrB		Multidrug export protein EmrB	10	10	1	11	1686				1502	1502	1502	MBMDHHHE_00186	HFGGDLGF_00868	PNODKJOK_00846	AMDJCFGP_00994	BNFGLAAC_01321	FEIEPNLK_01147	JHGKOFHH_00966	LBCAMCKI_00755	LDOMCAAH_01301	FNFAEIKL_01135
whiA		putative cell division protein WhiA	10	10	1	11	2555				911	911	911	MBMDHHHE_00438	HFGGDLGF_00271	PNODKJOK_00265	AMDJCFGP_00760	BNFGLAAC_00436	FEIEPNLK_00295	JHGKOFHH_00468	LBCAMCKI_00170	LDOMCAAH_00301	FNFAEIKL_00167
pepA_1		Glutamyl aminopeptidase	10	10	1	11	2274				1064	1064	1064	MBMDHHHE_01647	HFGGDLGF_01559	PNODKJOK_01525	AMDJCFGP_01542	BNFGLAAC_01777	FEIEPNLK_01567	JHGKOFHH_01577	LBCAMCKI_01449	LDOMCAAH_01655	FNFAEIKL_01407
rpoB		DNA-directed RNA polymerase subunit beta	10	10	1	11	2290				3566	3566	3566	MBMDHHHE_01663	HFGGDLGF_01575	PNODKJOK_01509	AMDJCFGP_01526	BNFGLAAC_01793	FEIEPNLK_01583	JHGKOFHH_01561	LBCAMCKI_01465	LDOMCAAH_01671	FNFAEIKL_01391
pstB3_1		Phosphate import ATP-binding protein PstB 3	10	10	1	11	2491				752	752	752	MBMDHHHE_01423	HFGGDLGF_00213	PNODKJOK_00208	AMDJCFGP_01264	BNFGLAAC_00498	FEIEPNLK_00232	JHGKOFHH_00532	LBCAMCKI_00105	LDOMCAAH_00236	FNFAEIKL_00103
group_2302		hypothetical protein	10	10	1	11	2423				653	653	653	MBMDHHHE_01357	HFGGDLGF_00147	PNODKJOK_00142	AMDJCFGP_01330	BNFGLAAC_00565	FEIEPNLK_00166	JHGKOFHH_00599	LBCAMCKI_00039	LDOMCAAH_00169	FNFAEIKL_00037
hom		Homoserine dehydrogenase	10	10	1	11	977				1286	1286	1286	MBMDHHHE_00614	HFGGDLGF_00439	PNODKJOK_00433	AMDJCFGP_00572	BNFGLAAC_00205	FEIEPNLK_00479	JHGKOFHH_00233	LBCAMCKI_00346	LDOMCAAH_00477	FNFAEIKL_00346
group_2304		hypothetical protein	10	10	1	11	264				842	842	842	MBMDHHHE_01089	HFGGDLGF_01354	PNODKJOK_01348	AMDJCFGP_00121	BNFGLAAC_00836	FEIEPNLK_01655	JHGKOFHH_01254	LBCAMCKI_01244	LDOMCAAH_00952	FNFAEIKL_00841
adcR		Transcriptional regulator AdcR	10	10	1	11	2295				443	443	443	MBMDHHHE_01668	HFGGDLGF_01580	PNODKJOK_01504	AMDJCFGP_01521	BNFGLAAC_01798	FEIEPNLK_01588	JHGKOFHH_01556	LBCAMCKI_01470	LDOMCAAH_01676	FNFAEIKL_01386
group_2306		hypothetical protein	10	10	1	11	1579				1637	1637	1637	MBMDHHHE_00285	HFGGDLGF_00966	PNODKJOK_00945	AMDJCFGP_00901	BNFGLAAC_01417	FEIEPNLK_01248	JHGKOFHH_00867	LBCAMCKI_00850	LDOMCAAH_01204	FNFAEIKL_01235
ecfT_1		Energy-coupling factor transporter transmembrane protein EcfT	10	10	1	11	1458				806	806	806	MBMDHHHE_00394	HFGGDLGF_01078	PNODKJOK_01054	AMDJCFGP_00804	BNFGLAAC_01522	FEIEPNLK_01357	JHGKOFHH_00781	LBCAMCKI_00939	LDOMCAAH_01097	FNFAEIKL_01322
glgX		Glycogen debranching enzyme	10	10	1	11	2598				2300	2300	2300	MBMDHHHE_00466	HFGGDLGF_00299	PNODKJOK_00293	AMDJCFGP_00720	BNFGLAAC_00346	FEIEPNLK_00336	JHGKOFHH_00440	LBCAMCKI_00198	LDOMCAAH_00329	FNFAEIKL_00195
dnaC		Replicative DNA helicase	10	10	1	11	1467				1361	1361	1361	MBMDHHHE_00385	HFGGDLGF_01069	PNODKJOK_01045	AMDJCFGP_00813	BNFGLAAC_01513	FEIEPNLK_01348	JHGKOFHH_00790	LBCAMCKI_00930	LDOMCAAH_01106	FNFAEIKL_01313
group_231		hypothetical protein	10	10	1	11	332				800	800	800	MBMDHHHE_01022	HFGGDLGF_01287	PNODKJOK_01281	AMDJCFGP_00188	BNFGLAAC_00903	FEIEPNLK_00938	JHGKOFHH_01322	LBCAMCKI_01177	LDOMCAAH_00885	FNFAEIKL_00773
nagB		Glucosamine-6-phosphate deaminase	10	10	1	11	294				704	704	704	MBMDHHHE_01059	HFGGDLGF_01324	PNODKJOK_01318	AMDJCFGP_00151	BNFGLAAC_00866	FEIEPNLK_01625	JHGKOFHH_01284	LBCAMCKI_01214	LDOMCAAH_00922	FNFAEIKL_00811
group_2311		hypothetical protein	10	10	1	11	504				917	917	917	MBMDHHHE_00989	HFGGDLGF_01258	PNODKJOK_01233	AMDJCFGP_00217	BNFGLAAC_00987	FEIEPNLK_00850	JHGKOFHH_01370	LBCAMCKI_01129	LDOMCAAH_00852	FNFAEIKL_00725
cshB		DEAD-box ATP-dependent RNA helicase CshB	10	10	1	12	62				1343	1343	1343	MBMDHHHE_01727	HFGGDLGF_01739	PNODKJOK_01758	AMDJCFGP_01791	BNFGLAAC_01876	FEIEPNLK_01792	JHGKOFHH_01723	LBCAMCKI_01739	LDOMCAAH_01855	FNFAEIKL_01754
ligA		DNA ligase	10	10	1	11	2596				1958	1958	1958	MBMDHHHE_00464	HFGGDLGF_00297	PNODKJOK_00291	AMDJCFGP_00722	BNFGLAAC_00348	FEIEPNLK_00334	JHGKOFHH_00442	LBCAMCKI_00196	LDOMCAAH_00327	FNFAEIKL_00193
yvcJ		Nucleotide-binding protein YvcJ	10	10	1	11	2553				890	890	890	MBMDHHHE_00436	HFGGDLGF_00269	PNODKJOK_00263	AMDJCFGP_00762	BNFGLAAC_00438	FEIEPNLK_00293	JHGKOFHH_00470	LBCAMCKI_00168	LDOMCAAH_00299	FNFAEIKL_00165
folB		Dihydroneopterin aldolase	10	10	1	11	972				359	359	359	MBMDHHHE_00619	HFGGDLGF_00444	PNODKJOK_00438	AMDJCFGP_00567	BNFGLAAC_00200	FEIEPNLK_00484	JHGKOFHH_00228	LBCAMCKI_00351	LDOMCAAH_00482	FNFAEIKL_00351
group_2316		hypothetical protein	10	10	1	11	1513				1004	1004	1004	MBMDHHHE_00352	HFGGDLGF_01033	PNODKJOK_01012	AMDJCFGP_00834	BNFGLAAC_01484	FEIEPNLK_01315	JHGKOFHH_00800	LBCAMCKI_00917	LDOMCAAH_01137	FNFAEIKL_01302
bglH_1		Aryl-phospho-beta-D-glucosidase BglH	10	10	1	11	899				1466	1466	1466	MBMDHHHE_00635	HFGGDLGF_00476	PNODKJOK_00457	AMDJCFGP_00548	BNFGLAAC_00181	FEIEPNLK_00500	JHGKOFHH_00209	LBCAMCKI_00366	LDOMCAAH_00501	FNFAEIKL_00367
dhaS		HTH-type dhaKLM operon transcriptional activator DhaS	10	10	1	11	2460				539	539	539	MBMDHHHE_01393	HFGGDLGF_00183	PNODKJOK_00178	AMDJCFGP_01294	BNFGLAAC_00528	FEIEPNLK_00202	JHGKOFHH_00562	LBCAMCKI_00075	LDOMCAAH_00205	FNFAEIKL_00073
carA_1		Carbamoyl-phosphate synthase small chain	10	10	1	11	1050				1151	1151	1151	MBMDHHHE_00546	HFGGDLGF_00371	PNODKJOK_00365	AMDJCFGP_00640	BNFGLAAC_00274	FEIEPNLK_00411	JHGKOFHH_00367	LBCAMCKI_00278	LDOMCAAH_00409	FNFAEIKL_00276
yknX		Putative efflux system component YknX	10	10	1	11	1048				1253	1253	1253	MBMDHHHE_00548	HFGGDLGF_00373	PNODKJOK_00367	AMDJCFGP_00638	BNFGLAAC_00272	FEIEPNLK_00413	JHGKOFHH_00365	LBCAMCKI_00280	LDOMCAAH_00411	FNFAEIKL_00278
group_2321		hypothetical protein	10	10	1	11	2631				338	338	338	MBMDHHHE_00498	HFGGDLGF_00331	PNODKJOK_00325	AMDJCFGP_00688	BNFGLAAC_00314	FEIEPNLK_00369	JHGKOFHH_00407	LBCAMCKI_00230	LDOMCAAH_00361	FNFAEIKL_00228
thlA_2		Acetyl-CoA acetyltransferase	10	10	1	12	39				1187	1187	1187	MBMDHHHE_01750	HFGGDLGF_01762	PNODKJOK_01735	AMDJCFGP_01768	BNFGLAAC_01853	FEIEPNLK_01815	JHGKOFHH_01700	LBCAMCKI_01762	LDOMCAAH_01832	FNFAEIKL_01777
atpF		ATP synthase subunit b	10	10	1	11	2606				494	494	494	MBMDHHHE_00474	HFGGDLGF_00307	PNODKJOK_00301	AMDJCFGP_00712	BNFGLAAC_00338	FEIEPNLK_00344	JHGKOFHH_00432	LBCAMCKI_00206	LDOMCAAH_00337	FNFAEIKL_00203
focA		putative formate transporter 1	10	10	1	11	273				776	776	776	MBMDHHHE_01080	HFGGDLGF_01345	PNODKJOK_01339	AMDJCFGP_00130	BNFGLAAC_00845	FEIEPNLK_01646	JHGKOFHH_01263	LBCAMCKI_01235	LDOMCAAH_00943	FNFAEIKL_00832
rluC		Ribosomal large subunit pseudouridine synthase C	10	10	1	11	1580				884	884	884	MBMDHHHE_00284	HFGGDLGF_00965	PNODKJOK_00944	AMDJCFGP_00902	BNFGLAAC_01416	FEIEPNLK_01247	JHGKOFHH_00868	LBCAMCKI_00849	LDOMCAAH_01205	FNFAEIKL_01234
strA		Sortase A	10	10	1	11	857				758	758	758	MBMDHHHE_00677	HFGGDLGF_00518	PNODKJOK_00499	AMDJCFGP_00506	BNFGLAAC_00139	FEIEPNLK_00542	JHGKOFHH_00167	LBCAMCKI_00408	LDOMCAAH_00543	FNFAEIKL_00409
pepD		Dipeptidase	10	10	1	11	2556				1397	1397	1397	MBMDHHHE_00439	HFGGDLGF_00272	PNODKJOK_00266	AMDJCFGP_00759	BNFGLAAC_00435	FEIEPNLK_00296	JHGKOFHH_00467	LBCAMCKI_00171	LDOMCAAH_00302	FNFAEIKL_00168
lrp		Leucine-rich protein	10	10	1	11	2099				848	848	848	MBMDHHHE_01538	HFGGDLGF_01623	PNODKJOK_01681	AMDJCFGP_01684	BNFGLAAC_01661	FEIEPNLK_01444	JHGKOFHH_01781	LBCAMCKI_01680	LDOMCAAH_01759	FNFAEIKL_01705
gabR		HTH-type transcriptional regulatory protein GabR	10	10	1	11	783				1256	1256	1256	MBMDHHHE_00764	HFGGDLGF_00605	PNODKJOK_00583	AMDJCFGP_00447	BNFGLAAC_00080	FEIEPNLK_00625	JHGKOFHH_00080	LBCAMCKI_00492	LDOMCAAH_00627	FNFAEIKL_00496
prfC		Peptide chain release factor 3	10	10	1	11	280				1544	1595	1589	MBMDHHHE_01073	HFGGDLGF_01338	PNODKJOK_01332	AMDJCFGP_00137	BNFGLAAC_00852	FEIEPNLK_01639	JHGKOFHH_01270	LBCAMCKI_01228	LDOMCAAH_00936	FNFAEIKL_00825
gmuC		PTS system oligo-beta-mannoside-specific EIIC component	10	10	1	11	1893				1292	1292	1292	MBMDHHHE_00085	HFGGDLGF_00768	PNODKJOK_00746	AMDJCFGP_01125	BNFGLAAC_01221	FEIEPNLK_01047	JHGKOFHH_01066	LBCAMCKI_00655	LDOMCAAH_01415	FNFAEIKL_01035
ywpJ		Phosphatase YwpJ	10	10	1	11	1979				818	818	818	MBMDHHHE_01478	HFGGDLGF_01705	PNODKJOK_01620	AMDJCFGP_01744	BNFGLAAC_01558	FEIEPNLK_01393	JHGKOFHH_01936	LBCAMCKI_01619	LDOMCAAH_01701	FNFAEIKL_01628
idi		Isopentenyl-diphosphate Delta-isomerase	10	10	1	11	821				527	527	527	MBMDHHHE_00715	HFGGDLGF_00556	PNODKJOK_00534	AMDJCFGP_00469	BNFGLAAC_00102	FEIEPNLK_00576	JHGKOFHH_00129	LBCAMCKI_00443	LDOMCAAH_00577	FNFAEIKL_00446
group_2333		hypothetical protein	10	10	1	11	1248				800	800	800	MBMDHHHE_01281	HFGGDLGF_00089	PNODKJOK_00088	AMDJCFGP_01406	BNFGLAAC_00642	FEIEPNLK_00089	JHGKOFHH_00657	LBCAMCKI_01583	LDOMCAAH_00089	FNFAEIKL_01602
mltG		Endolytic murein transglycosylase	10	10	1	11	1199				1769	1769	1769	MBMDHHHE_01232	HFGGDLGF_00040	PNODKJOK_00039	AMDJCFGP_01455	BNFGLAAC_00691	FEIEPNLK_00040	JHGKOFHH_00706	LBCAMCKI_01534	LDOMCAAH_00040	FNFAEIKL_01553
rsmB		Ribosomal RNA small subunit methyltransferase B	10	10	1	12	32				1322	1322	1322	MBMDHHHE_01757	HFGGDLGF_01769	PNODKJOK_01728	AMDJCFGP_01761	BNFGLAAC_01846	FEIEPNLK_01822	JHGKOFHH_01693	LBCAMCKI_01769	LDOMCAAH_01825	FNFAEIKL_01784
purL		Phosphoribosylformylglycinamidine synthase	10	10	1	15	10				3728	3728	3728	MBMDHHHE_01860	HFGGDLGF_01901	PNODKJOK_01884	AMDJCFGP_01926	BNFGLAAC_02009	FEIEPNLK_01930	JHGKOFHH_01982	LBCAMCKI_01918	LDOMCAAH_01994	FNFAEIKL_01901
group_2337		hypothetical protein	10	10	1	11	833				455	455	455	MBMDHHHE_00701	HFGGDLGF_00542	PNODKJOK_00522	AMDJCFGP_00483	BNFGLAAC_00116	FEIEPNLK_00562	JHGKOFHH_00143	LBCAMCKI_00431	LDOMCAAH_00565	FNFAEIKL_00432
dapE		Succinyl-diaminopimelate desuccinylase	10	10	1	11	1177				1373	1373	1373	MBMDHHHE_01210	HFGGDLGF_00018	PNODKJOK_00017	AMDJCFGP_01477	BNFGLAAC_00713	FEIEPNLK_00018	JHGKOFHH_00728	LBCAMCKI_01512	LDOMCAAH_00018	FNFAEIKL_01531
group_2339		putative ABC transporter ATP-binding/permease protein	10	10	1	11	2298				1745	1745	1745	MBMDHHHE_01671	HFGGDLGF_01583	PNODKJOK_01501	AMDJCFGP_01518	BNFGLAAC_01801	FEIEPNLK_01591	JHGKOFHH_01553	LBCAMCKI_01473	LDOMCAAH_01679	FNFAEIKL_01383
group_234		hypothetical protein	10	10	1	11	268				206	206	206	MBMDHHHE_01085	HFGGDLGF_01350	PNODKJOK_01344	AMDJCFGP_00125	BNFGLAAC_00840	FEIEPNLK_01651	JHGKOFHH_01258	LBCAMCKI_01240	LDOMCAAH_00948	FNFAEIKL_00837
group_2340		putative protein	10	10	1	11	1713				1172	1172	1172	MBMDHHHE_00159	HFGGDLGF_00841	PNODKJOK_00819	AMDJCFGP_01021	BNFGLAAC_01294	FEIEPNLK_01120	JHGKOFHH_00993	LBCAMCKI_00728	LDOMCAAH_01328	FNFAEIKL_01108
yhgF		Protein YhgF	10	10	1	11	2493				2132	2141	2132	MBMDHHHE_01425	HFGGDLGF_00215	PNODKJOK_00210	AMDJCFGP_01262	BNFGLAAC_00496	FEIEPNLK_00234	JHGKOFHH_00530	LBCAMCKI_00107	LDOMCAAH_00238	FNFAEIKL_00105
apbE		FAD:protein FMN transferase	10	10	1	11	870				938	938	938	MBMDHHHE_00664	HFGGDLGF_00505	PNODKJOK_00486	AMDJCFGP_00519	BNFGLAAC_00152	FEIEPNLK_00529	JHGKOFHH_00180	LBCAMCKI_00395	LDOMCAAH_00530	FNFAEIKL_00396
rmlA		Glucose-1-phosphate thymidylyltransferase	10	10	1	11	543				869	869	869	MBMDHHHE_00950	HFGGDLGF_01219	PNODKJOK_01194	AMDJCFGP_00256	BNFGLAAC_01026	FEIEPNLK_00811	JHGKOFHH_01409	LBCAMCKI_01090	LDOMCAAH_00813	FNFAEIKL_00686
xseA		Exodeoxyribonuclease 7 large subunit	10	10	1	11	257				1328	1328	1328	MBMDHHHE_01096	HFGGDLGF_01361	PNODKJOK_01355	AMDJCFGP_00114	BNFGLAAC_00829	FEIEPNLK_01662	JHGKOFHH_01247	LBCAMCKI_01251	LDOMCAAH_00959	FNFAEIKL_00848
ytpP		Thioredoxin-like protein YtpP	10	10	1	11	2272				314	314	314	MBMDHHHE_01645	HFGGDLGF_01557	PNODKJOK_01527	AMDJCFGP_01544	BNFGLAAC_01775	FEIEPNLK_01565	JHGKOFHH_01579	LBCAMCKI_01447	LDOMCAAH_01653	FNFAEIKL_01409
group_2346		hypothetical protein	10	10	1	11	862				602	602	602	MBMDHHHE_00672	HFGGDLGF_00513	PNODKJOK_00494	AMDJCFGP_00511	BNFGLAAC_00144	FEIEPNLK_00537	JHGKOFHH_00172	LBCAMCKI_00403	LDOMCAAH_00538	FNFAEIKL_00404
lacB_2		Galactose-6-phosphate isomerase subunit LacB	10	10	1	11	1785				515	515	515	MBMDHHHE_00002	HFGGDLGF_00686	PNODKJOK_00664	AMDJCFGP_01208	BNFGLAAC_01139	FEIEPNLK_00964	JHGKOFHH_01148	LBCAMCKI_00573	LDOMCAAH_01553	FNFAEIKL_00952
group_2348		hypothetical protein	10	10	1	11	1690				1271	1271	1271	MBMDHHHE_00182	HFGGDLGF_00864	PNODKJOK_00842	AMDJCFGP_00998	BNFGLAAC_01317	FEIEPNLK_01143	JHGKOFHH_00970	LBCAMCKI_00751	LDOMCAAH_01305	FNFAEIKL_01131
group_2349		putative protein	10	10	1	14	52				890	890	890	MBMDHHHE_01838	HFGGDLGF_01851	PNODKJOK_01861	AMDJCFGP_01898	BNFGLAAC_01978	FEIEPNLK_01902	JHGKOFHH_01836	LBCAMCKI_01799	LDOMCAAH_01915	FNFAEIKL_01823
group_235		hypothetical protein	10	10	1	11	251				455	455	455	MBMDHHHE_01102	HFGGDLGF_01367	PNODKJOK_01361	AMDJCFGP_00108	BNFGLAAC_00823	FEIEPNLK_01668	JHGKOFHH_01241	LBCAMCKI_01257	LDOMCAAH_00965	FNFAEIKL_00854
rny		Ribonuclease Y	10	10	1	12	37				1607	1607	1607	MBMDHHHE_01752	HFGGDLGF_01764	PNODKJOK_01733	AMDJCFGP_01766	BNFGLAAC_01851	FEIEPNLK_01817	JHGKOFHH_01698	LBCAMCKI_01764	LDOMCAAH_01830	FNFAEIKL_01779
group_2351		putative ABC transporter ATP-binding protein	10	10	1	14	42				770	770	770	MBMDHHHE_01829	HFGGDLGF_01842	PNODKJOK_01852	AMDJCFGP_01907	BNFGLAAC_01969	FEIEPNLK_01893	JHGKOFHH_01827	LBCAMCKI_01808	LDOMCAAH_01906	FNFAEIKL_01814
salL		Adenosyl-chloride synthase	10	10	1	11	1980				845	845	845	MBMDHHHE_01479	HFGGDLGF_01704	PNODKJOK_01621	AMDJCFGP_01743	BNFGLAAC_01559	FEIEPNLK_01394	JHGKOFHH_01935	LBCAMCKI_01620	LDOMCAAH_01702	FNFAEIKL_01629
thyA		Thymidylate synthase	10	10	1	11	1012				839	839	839	MBMDHHHE_00583	HFGGDLGF_00408	PNODKJOK_00402	AMDJCFGP_00603	BNFGLAAC_00236	FEIEPNLK_00448	JHGKOFHH_00330	LBCAMCKI_00315	LDOMCAAH_00446	FNFAEIKL_00314
serB		Phosphoserine phosphatase	10	10	1	11	2573				659	659	659	MBMDHHHE_00457	HFGGDLGF_00290	PNODKJOK_00284	AMDJCFGP_00741	BNFGLAAC_00367	FEIEPNLK_00314	JHGKOFHH_00449	LBCAMCKI_00189	LDOMCAAH_00320	FNFAEIKL_00186
pdp		Pyrimidine-nucleoside phosphorylase	10	10	1	11	765				1277	1277	1277	MBMDHHHE_00781	HFGGDLGF_00622	PNODKJOK_00600	AMDJCFGP_00430	BNFGLAAC_00063	FEIEPNLK_00642	JHGKOFHH_00063	LBCAMCKI_00509	LDOMCAAH_00644	FNFAEIKL_00513
malQ		4-alpha-glucanotransferase	10	10	1	11	523				1508	1508	1508	MBMDHHHE_00970	HFGGDLGF_01239	PNODKJOK_01214	AMDJCFGP_00236	BNFGLAAC_01006	FEIEPNLK_00831	JHGKOFHH_01389	LBCAMCKI_01110	LDOMCAAH_00833	FNFAEIKL_00706
ykfA		putative murein peptide carboxypeptidase	10	10	1	11	2212				1025	1025	1025	MBMDHHHE_01599	HFGGDLGF_01501	PNODKJOK_01583	AMDJCFGP_01601	BNFGLAAC_01720	FEIEPNLK_01513	JHGKOFHH_02062	LBCAMCKI_01402	LDOMCAAH_01607	FNFAEIKL_01458
gph_3		Phosphoglycolate phosphatase	10	10	1	11	1163				527	527	527	MBMDHHHE_01196	HFGGDLGF_00004	PNODKJOK_00003	AMDJCFGP_01491	BNFGLAAC_00727	FEIEPNLK_00004	JHGKOFHH_00742	LBCAMCKI_01498	LDOMCAAH_00004	FNFAEIKL_01517
coaA		Pantothenate kinase	10	10	1	11	763				920	920	920	MBMDHHHE_00783	HFGGDLGF_00624	PNODKJOK_00602	AMDJCFGP_00428	BNFGLAAC_00061	FEIEPNLK_00644	JHGKOFHH_00061	LBCAMCKI_00511	LDOMCAAH_00646	FNFAEIKL_00515
yqgQ		putative protein YqgQ	10	10	1	11	216				218	218	218	MBMDHHHE_01119	HFGGDLGF_01384	PNODKJOK_01378	AMDJCFGP_00073	BNFGLAAC_00806	FEIEPNLK_01685	JHGKOFHH_01224	LBCAMCKI_01274	LDOMCAAH_00982	FNFAEIKL_00871
lacC_1		Tagatose-6-phosphate kinase	10	10	1	11	1034				911	911	911	MBMDHHHE_00561	HFGGDLGF_00386	PNODKJOK_00380	AMDJCFGP_00625	BNFGLAAC_00258	FEIEPNLK_00426	JHGKOFHH_00352	LBCAMCKI_00293	LDOMCAAH_00424	FNFAEIKL_00292
uxaC		Uronate isomerase	10	10	1	11	328				1403	1403	1403	MBMDHHHE_01026	HFGGDLGF_01291	PNODKJOK_01285	AMDJCFGP_00184	BNFGLAAC_00899	FEIEPNLK_00942	JHGKOFHH_01318	LBCAMCKI_01181	LDOMCAAH_00889	FNFAEIKL_00777
dapA		4-hydroxy-tetrahydrodipicolinate synthase	10	10	1	11	781				929	929	929	MBMDHHHE_00766	HFGGDLGF_00607	PNODKJOK_00585	AMDJCFGP_00445	BNFGLAAC_00078	FEIEPNLK_00627	JHGKOFHH_00078	LBCAMCKI_00494	LDOMCAAH_00629	FNFAEIKL_00498
nanA		N-acetylneuraminate lyase	10	10	1	11	1676				917	917	917	MBMDHHHE_00196	HFGGDLGF_00878	PNODKJOK_00856	AMDJCFGP_00984	BNFGLAAC_01331	FEIEPNLK_01157	JHGKOFHH_00956	LBCAMCKI_00765	LDOMCAAH_01291	FNFAEIKL_01145
murA1_2		UDP-N-acetylglucosamine 1-carboxyvinyltransferase	10	10	1	11	322				1259	1259	1259	MBMDHHHE_01032	HFGGDLGF_01297	PNODKJOK_01291	AMDJCFGP_00178	BNFGLAAC_00893	FEIEPNLK_00948	JHGKOFHH_01312	LBCAMCKI_01187	LDOMCAAH_00895	FNFAEIKL_00783
bglF_1		PTS system beta-glucoside-specific EIIBCA component	10	10	1	11	904				1910	1910	1910	MBMDHHHE_00630	HFGGDLGF_00471	PNODKJOK_00452	AMDJCFGP_00553	BNFGLAAC_00186	FEIEPNLK_00495	JHGKOFHH_00214	LBCAMCKI_00361	LDOMCAAH_00496	FNFAEIKL_00362
group_2366		hypothetical protein	10	10	1	11	889				350	350	350	MBMDHHHE_00645	HFGGDLGF_00486	PNODKJOK_00467	AMDJCFGP_00538	BNFGLAAC_00171	FEIEPNLK_00510	JHGKOFHH_00199	LBCAMCKI_00376	LDOMCAAH_00511	FNFAEIKL_00377
ruvB_2		Holliday junction ATP-dependent DNA helicase RuvB	10	10	1	13	49				1004	1004	1004	MBMDHHHE_01785	HFGGDLGF_01797	PNODKJOK_01828	AMDJCFGP_01861	BNFGLAAC_01945	FEIEPNLK_01849	JHGKOFHH_01873	LBCAMCKI_01843	LDOMCAAH_01948	FNFAEIKL_01855
rlmL		Ribosomal RNA large subunit methyltransferase L	10	10	1	12	48				1160	1160	1160	MBMDHHHE_01741	HFGGDLGF_01753	PNODKJOK_01744	AMDJCFGP_01777	BNFGLAAC_01862	FEIEPNLK_01806	JHGKOFHH_01709	LBCAMCKI_01753	LDOMCAAH_01841	FNFAEIKL_01768
group_2369		hypothetical protein	10	10	1	11	2465				1007	1007	1007	MBMDHHHE_01398	HFGGDLGF_00188	PNODKJOK_00183	AMDJCFGP_01289	BNFGLAAC_00523	FEIEPNLK_00207	JHGKOFHH_00557	LBCAMCKI_00080	LDOMCAAH_00210	FNFAEIKL_00078
group_237		hypothetical protein	10	10	1	11	212				509	509	509	MBMDHHHE_01123	HFGGDLGF_01388	PNODKJOK_01382	AMDJCFGP_00069	BNFGLAAC_00802	FEIEPNLK_01689	JHGKOFHH_01220	LBCAMCKI_01278	LDOMCAAH_00986	FNFAEIKL_00875
alsT		Amino-acid carrier protein AlsT	10	10	1	11	731				1325	1325	1325	MBMDHHHE_00815	HFGGDLGF_00656	PNODKJOK_00634	AMDJCFGP_00396	BNFGLAAC_00029	FEIEPNLK_00676	JHGKOFHH_00029	LBCAMCKI_00543	LDOMCAAH_00678	FNFAEIKL_00547
grpE		Protein GrpE	10	10	1	11	1832				578	578	578	MBMDHHHE_00050	HFGGDLGF_00734	PNODKJOK_00712	AMDJCFGP_01160	BNFGLAAC_01187	FEIEPNLK_01012	JHGKOFHH_01100	LBCAMCKI_00621	LDOMCAAH_01505	FNFAEIKL_01000
group_2372		hypothetical protein	10	10	1	11	2552				776	776	776	MBMDHHHE_00435	HFGGDLGF_00268	PNODKJOK_00262	AMDJCFGP_00763	BNFGLAAC_00439	FEIEPNLK_00292	JHGKOFHH_00471	LBCAMCKI_00167	LDOMCAAH_00298	FNFAEIKL_00164
arlR_2		Response regulator ArlR	10	10	1	11	1187				686	686	686	MBMDHHHE_01220	HFGGDLGF_00028	PNODKJOK_00027	AMDJCFGP_01467	BNFGLAAC_00703	FEIEPNLK_00028	JHGKOFHH_00718	LBCAMCKI_01522	LDOMCAAH_00028	FNFAEIKL_01541
map		Methionine aminopeptidase 1	10	10	1	11	337				860	860	860	MBMDHHHE_01017	HFGGDLGF_01282	PNODKJOK_01276	AMDJCFGP_00193	BNFGLAAC_00908	FEIEPNLK_00933	JHGKOFHH_01327	LBCAMCKI_01172	LDOMCAAH_00880	FNFAEIKL_00768
fni		Isopentenyl-diphosphate delta-isomerase	10	10	1	11	1015				992	992	992	MBMDHHHE_00580	HFGGDLGF_00405	PNODKJOK_00399	AMDJCFGP_00606	BNFGLAAC_00239	FEIEPNLK_00445	JHGKOFHH_00333	LBCAMCKI_00312	LDOMCAAH_00443	FNFAEIKL_00311
recF		DNA replication and repair protein RecF	10	10	1	11	1450				1094	1094	1094	MBMDHHHE_00402	HFGGDLGF_01086	PNODKJOK_01062	AMDJCFGP_00796	BNFGLAAC_01530	FEIEPNLK_01365	JHGKOFHH_00773	LBCAMCKI_00947	LDOMCAAH_01089	FNFAEIKL_01330
pth		Peptidyl-tRNA hydrolase	10	10	1	11	1435				569	569	569	MBMDHHHE_00420	HFGGDLGF_01105	PNODKJOK_01080	AMDJCFGP_00778	BNFGLAAC_01548	FEIEPNLK_01383	JHGKOFHH_00755	LBCAMCKI_00965	LDOMCAAH_01071	FNFAEIKL_01348
mtnN		5'-methylthioadenosine/S-adenosylhomocysteine nucleosidase	10	10	1	11	2400				692	692	692	MBMDHHHE_01334	HFGGDLGF_00121	PNODKJOK_00119	AMDJCFGP_01353	BNFGLAAC_00587	FEIEPNLK_00143	JHGKOFHH_00625	LBCAMCKI_00017	LDOMCAAH_00144	FNFAEIKL_00012
artM_3		Arginine transport ATP-binding protein ArtM	10	10	1	14	50				740	740	740	MBMDHHHE_01836	HFGGDLGF_01849	PNODKJOK_01859	AMDJCFGP_01900	BNFGLAAC_01976	FEIEPNLK_01900	JHGKOFHH_01834	LBCAMCKI_01801	LDOMCAAH_01913	FNFAEIKL_01821
valS		Valine--tRNA ligase	10	10	1	11	151				2651	3701	2861	MBMDHHHE_01158	HFGGDLGF_01429	PNODKJOK_01431	AMDJCFGP_00035	BNFGLAAC_00766	FEIEPNLK_01725	JHGKOFHH_01184	LBCAMCKI_01324	LDOMCAAH_01028	FNFAEIKL_00917
rnj2		Ribonuclease J 2	10	10	1	11	557				1664	1664	1664	MBMDHHHE_00935	HFGGDLGF_01204	PNODKJOK_01179	AMDJCFGP_00271	BNFGLAAC_01041	FEIEPNLK_00796	JHGKOFHH_01424	LBCAMCKI_01075	LDOMCAAH_00798	FNFAEIKL_00671
yhjX		putative MFS-type transporter YhjX	10	10	1	11	300				1229	1229	1229	MBMDHHHE_01053	HFGGDLGF_01318	PNODKJOK_01312	AMDJCFGP_00157	BNFGLAAC_00872	FEIEPNLK_01619	JHGKOFHH_01290	LBCAMCKI_01208	LDOMCAAH_00916	FNFAEIKL_00805
pepF1_1		Oligoendopeptidase F, plasmid	10	10	1	11	2526				1802	1802	1802	MBMDHHHE_01456	HFGGDLGF_00241	PNODKJOK_00236	AMDJCFGP_01231	BNFGLAAC_00465	FEIEPNLK_00265	JHGKOFHH_00498	LBCAMCKI_00140	LDOMCAAH_00271	FNFAEIKL_00138
group_2383		hypothetical protein	10	10	1	11	863				977	977	977	MBMDHHHE_00671	HFGGDLGF_00512	PNODKJOK_00493	AMDJCFGP_00512	BNFGLAAC_00145	FEIEPNLK_00536	JHGKOFHH_00173	LBCAMCKI_00402	LDOMCAAH_00537	FNFAEIKL_00403
yhdG		putative amino acid permease YhdG	10	10	1	11	1426				1388	1388	1388	MBMDHHHE_00429	HFGGDLGF_01114	PNODKJOK_01089	AMDJCFGP_00769	BNFGLAAC_01557	FEIEPNLK_01392	JHGKOFHH_00746	LBCAMCKI_00974	LDOMCAAH_01062	FNFAEIKL_01357
htrA		Serine protease Do-like HtrA	10	10	1	11	1442				1196	1196	1196	MBMDHHHE_00413	HFGGDLGF_01097	PNODKJOK_01073	AMDJCFGP_00785	BNFGLAAC_01541	FEIEPNLK_01376	JHGKOFHH_00762	LBCAMCKI_00958	LDOMCAAH_01078	FNFAEIKL_01341
pdg		Ultraviolet N-glycosylase/AP lyase	10	10	1	11	538				656	656	656	MBMDHHHE_00955	HFGGDLGF_01224	PNODKJOK_01199	AMDJCFGP_00251	BNFGLAAC_01021	FEIEPNLK_00816	JHGKOFHH_01404	LBCAMCKI_01095	LDOMCAAH_00818	FNFAEIKL_00691
malX		Maltose/maltodextrin-binding protein	10	10	1	11	521				1250	1250	1250	MBMDHHHE_00972	HFGGDLGF_01241	PNODKJOK_01216	AMDJCFGP_00234	BNFGLAAC_01004	FEIEPNLK_00833	JHGKOFHH_01387	LBCAMCKI_01112	LDOMCAAH_00835	FNFAEIKL_00708
group_2388		hypothetical protein	10	10	1	11	770				1067	1067	1067	MBMDHHHE_00776	HFGGDLGF_00617	PNODKJOK_00595	AMDJCFGP_00435	BNFGLAAC_00068	FEIEPNLK_00637	JHGKOFHH_00068	LBCAMCKI_00504	LDOMCAAH_00639	FNFAEIKL_00508
hit		Protein hit	10	10	1	11	1804				419	419	419	MBMDHHHE_00022	HFGGDLGF_00706	PNODKJOK_00684	AMDJCFGP_01188	BNFGLAAC_01159	FEIEPNLK_00984	JHGKOFHH_01128	LBCAMCKI_00593	LDOMCAAH_01533	FNFAEIKL_00972
braC		Leucine-, isoleucine-, valine-, threonine-, and alanine-binding protein	10	10	1	11	1240				1172	1172	1172	MBMDHHHE_01273	HFGGDLGF_00081	PNODKJOK_00080	AMDJCFGP_01414	BNFGLAAC_00650	FEIEPNLK_00081	JHGKOFHH_00665	LBCAMCKI_01575	LDOMCAAH_00081	FNFAEIKL_01594
mutS2		Endonuclease MutS2	10	10	1	11	1912				2333	2333	2333	MBMDHHHE_00104	HFGGDLGF_00787	PNODKJOK_00765	AMDJCFGP_01106	BNFGLAAC_01240	FEIEPNLK_01066	JHGKOFHH_01047	LBCAMCKI_00674	LDOMCAAH_01396	FNFAEIKL_01054
gdpP		Cyclic-di-AMP phosphodiesterase GdpP	10	10	1	11	1465				1970	1970	1970	MBMDHHHE_00387	HFGGDLGF_01071	PNODKJOK_01047	AMDJCFGP_00811	BNFGLAAC_01515	FEIEPNLK_01350	JHGKOFHH_00788	LBCAMCKI_00932	LDOMCAAH_01104	FNFAEIKL_01315
group_2393		hypothetical protein	10	10	1	11	281				716	716	716	MBMDHHHE_01072	HFGGDLGF_01337	PNODKJOK_01331	AMDJCFGP_00138	BNFGLAAC_00853	FEIEPNLK_01638	JHGKOFHH_01271	LBCAMCKI_01227	LDOMCAAH_00935	FNFAEIKL_00824
group_2394		hypothetical protein	10	10	1	11	1204				500	500	500	MBMDHHHE_01237	HFGGDLGF_00045	PNODKJOK_00044	AMDJCFGP_01450	BNFGLAAC_00686	FEIEPNLK_00045	JHGKOFHH_00701	LBCAMCKI_01539	LDOMCAAH_00045	FNFAEIKL_01558
sthA		Soluble pyridine nucleotide transhydrogenase	10	10	1	11	565				1760	1760	1760	MBMDHHHE_00928	HFGGDLGF_01197	PNODKJOK_01172	AMDJCFGP_00278	BNFGLAAC_01048	FEIEPNLK_00789	JHGKOFHH_01431	LBCAMCKI_01068	LDOMCAAH_00791	FNFAEIKL_00664
group_2396		Multidrug efflux system ATP-binding protein	10	10	1	11	715				698	698	698	MBMDHHHE_00831	HFGGDLGF_00672	PNODKJOK_00650	AMDJCFGP_00380	BNFGLAAC_00013	FEIEPNLK_00692	JHGKOFHH_00013	LBCAMCKI_00559	LDOMCAAH_00694	FNFAEIKL_00563
tagO		putative undecaprenyl-phosphate N-acetylglucosaminyl 1-phosphate transferase	10	10	1	14	44				1157	1157	1157	MBMDHHHE_01831	HFGGDLGF_01844	PNODKJOK_01854	AMDJCFGP_01905	BNFGLAAC_01971	FEIEPNLK_01895	JHGKOFHH_01829	LBCAMCKI_01806	LDOMCAAH_01908	FNFAEIKL_01816
nrdD_2		Anaerobic ribonucleoside-triphosphate reductase	10	10	1	11	1549				2195	2195	2195	MBMDHHHE_00316	HFGGDLGF_00997	PNODKJOK_00976	AMDJCFGP_00870	BNFGLAAC_01448	FEIEPNLK_01279	JHGKOFHH_00836	LBCAMCKI_00881	LDOMCAAH_01173	FNFAEIKL_01266
murI		Glutamate racemase	10	10	1	11	1208				794	794	794	MBMDHHHE_01241	HFGGDLGF_00049	PNODKJOK_00048	AMDJCFGP_01446	BNFGLAAC_00682	FEIEPNLK_00049	JHGKOFHH_00697	LBCAMCKI_01543	LDOMCAAH_00049	FNFAEIKL_01562
group_240		hypothetical protein	10	10	1	11	109				743	743	743	MBMDHHHE_01171	HFGGDLGF_01442	PNODKJOK_01445	AMDJCFGP_00022	BNFGLAAC_00752	FEIEPNLK_01738	JHGKOFHH_01171	LBCAMCKI_01337	LDOMCAAH_01040	FNFAEIKL_00929
btuD_3		Vitamin B12 import ATP-binding protein BtuD	10	10	1	11	107				893	893	893	MBMDHHHE_01173	HFGGDLGF_01444	PNODKJOK_01447	AMDJCFGP_00020	BNFGLAAC_00750	FEIEPNLK_01740	JHGKOFHH_01169	LBCAMCKI_01339	LDOMCAAH_01042	FNFAEIKL_00931
sasA_2		Adaptive-response sensory-kinase SasA	10	10	1	11	761				1310	1310	1310	MBMDHHHE_00785	HFGGDLGF_00626	PNODKJOK_00604	AMDJCFGP_00426	BNFGLAAC_00059	FEIEPNLK_00646	JHGKOFHH_00059	LBCAMCKI_00513	LDOMCAAH_00648	FNFAEIKL_00517
group_2402		hypothetical protein	10	10	1	11	1514				341	341	341	MBMDHHHE_00351	HFGGDLGF_01032	PNODKJOK_01011	AMDJCFGP_00835	BNFGLAAC_01483	FEIEPNLK_01314	JHGKOFHH_00801	LBCAMCKI_00916	LDOMCAAH_01138	FNFAEIKL_01301
coaE		Dephospho-CoA kinase	10	10	1	11	2436				587	587	587	MBMDHHHE_01369	HFGGDLGF_00159	PNODKJOK_00154	AMDJCFGP_01318	BNFGLAAC_00552	FEIEPNLK_00178	JHGKOFHH_00586	LBCAMCKI_00051	LDOMCAAH_00181	FNFAEIKL_00049
gatA		Glutamyl-tRNA(Gln) amidotransferase subunit A	10	10	1	11	1844				1466	1466	1466	MBMDHHHE_00062	HFGGDLGF_00746	PNODKJOK_00724	AMDJCFGP_01148	BNFGLAAC_01199	FEIEPNLK_01024	JHGKOFHH_01088	LBCAMCKI_00633	LDOMCAAH_01493	FNFAEIKL_01012
group_2405		Calcium-transporting ATPase 1	10	10	1	11	2537				2693	2693	2693	MBMDHHHE_01468	HFGGDLGF_00253	PNODKJOK_00247	AMDJCFGP_01219	BNFGLAAC_00454	FEIEPNLK_00277	JHGKOFHH_00486	LBCAMCKI_00152	LDOMCAAH_00283	FNFAEIKL_00149
cydB		Cytochrome bd-I ubiquinol oxidase subunit 2	10	10	1	11	2300				1019	1019	1019	MBMDHHHE_01673	HFGGDLGF_01585	PNODKJOK_01499	AMDJCFGP_01516	BNFGLAAC_01803	FEIEPNLK_01593	JHGKOFHH_01551	LBCAMCKI_01475	LDOMCAAH_01681	FNFAEIKL_01381
araQ_2		L-arabinose transport system permease protein AraQ	10	10	1	11	2235				854	854	854	MBMDHHHE_01616	HFGGDLGF_01518	PNODKJOK_01567	AMDJCFGP_01584	BNFGLAAC_01737	FEIEPNLK_01534	JHGKOFHH_01608	LBCAMCKI_01417	LDOMCAAH_01624	FNFAEIKL_01438
pepV		Beta-Ala-Xaa dipeptidase	10	10	1	11	616				1403	1403	1403	MBMDHHHE_00884	HFGGDLGF_01156	PNODKJOK_01131	AMDJCFGP_00326	BNFGLAAC_01096	FEIEPNLK_00745	JHGKOFHH_01475	LBCAMCKI_01024	LDOMCAAH_00748	FNFAEIKL_00616
priA		Primosomal protein N'	10	10	1	12	34				2387	2387	2387	MBMDHHHE_01755	HFGGDLGF_01767	PNODKJOK_01730	AMDJCFGP_01763	BNFGLAAC_01848	FEIEPNLK_01820	JHGKOFHH_01695	LBCAMCKI_01767	LDOMCAAH_01827	FNFAEIKL_01782
pat		Phosphinothricin N-acetyltransferase	10	10	1	11	94				608	608	608	MBMDHHHE_01186	HFGGDLGF_01457	PNODKJOK_01460	AMDJCFGP_00007	BNFGLAAC_00737	FEIEPNLK_01753	JHGKOFHH_01156	LBCAMCKI_01352	LDOMCAAH_01055	FNFAEIKL_00944
dcuR		Transcriptional regulatory protein DcuR	10	10	1	11	965				683	683	683	MBMDHHHE_00626	HFGGDLGF_00451	PNODKJOK_00445	AMDJCFGP_00560	BNFGLAAC_00193	FEIEPNLK_00491	JHGKOFHH_00221	LBCAMCKI_00358	LDOMCAAH_00489	FNFAEIKL_00358
gmuE_1		Putative fructokinase	10	10	1	11	1895				881	881	881	MBMDHHHE_00087	HFGGDLGF_00770	PNODKJOK_00748	AMDJCFGP_01123	BNFGLAAC_01223	FEIEPNLK_01049	JHGKOFHH_01064	LBCAMCKI_00657	LDOMCAAH_01413	FNFAEIKL_01037
araQ_1		L-arabinose transport system permease protein AraQ	10	10	1	11	1673				836	836	836	MBMDHHHE_00199	HFGGDLGF_00881	PNODKJOK_00859	AMDJCFGP_00981	BNFGLAAC_01334	FEIEPNLK_01160	JHGKOFHH_00953	LBCAMCKI_00768	LDOMCAAH_01288	FNFAEIKL_01148
fruA_1		PTS system fructose-specific EIIABC component	10	10	1	11	1033				1943	1943	1943	MBMDHHHE_00562	HFGGDLGF_00387	PNODKJOK_00381	AMDJCFGP_00624	BNFGLAAC_00257	FEIEPNLK_00427	JHGKOFHH_00351	LBCAMCKI_00294	LDOMCAAH_00425	FNFAEIKL_00293
nspC		Carboxynorspermidine/carboxyspermidine decarboxylase	10	10	1	11	197				1127	1127	1127	MBMDHHHE_01138	HFGGDLGF_01403	PNODKJOK_01397	AMDJCFGP_00054	BNFGLAAC_00787	FEIEPNLK_01704	JHGKOFHH_01205	LBCAMCKI_01293	LDOMCAAH_01001	FNFAEIKL_00890
naiP		Putative niacin/nicotinamide transporter NaiP	10	10	1	11	500				1223	1223	1223	MBMDHHHE_00993	HFGGDLGF_01262	PNODKJOK_01237	AMDJCFGP_00213	BNFGLAAC_00983	FEIEPNLK_00854	JHGKOFHH_01366	LBCAMCKI_01133	LDOMCAAH_00856	FNFAEIKL_00729
luxS		S-ribosylhomocysteine lyase	10	10	1	12	44				482	482	482	MBMDHHHE_01745	HFGGDLGF_01757	PNODKJOK_01740	AMDJCFGP_01773	BNFGLAAC_01858	FEIEPNLK_01810	JHGKOFHH_01705	LBCAMCKI_01757	LDOMCAAH_01837	FNFAEIKL_01772
accC		Biotin carboxylase	10	10	1	11	1819				1364	1364	1364	MBMDHHHE_00037	HFGGDLGF_00721	PNODKJOK_00699	AMDJCFGP_01173	BNFGLAAC_01174	FEIEPNLK_00999	JHGKOFHH_01113	LBCAMCKI_00608	LDOMCAAH_01518	FNFAEIKL_00987
queG		Epoxyqueuosine reductase	10	10	1	11	2543				1118	1118	1118	MBMDHHHE_01474	HFGGDLGF_00259	PNODKJOK_00253	AMDJCFGP_01213	BNFGLAAC_00448	FEIEPNLK_00283	JHGKOFHH_00480	LBCAMCKI_00158	LDOMCAAH_00289	FNFAEIKL_00155
group_2419		hypothetical protein	10	10	1	11	93				3224	3224	3224	MBMDHHHE_01187	HFGGDLGF_01458	PNODKJOK_01461	AMDJCFGP_00006	BNFGLAAC_00736	FEIEPNLK_01754	JHGKOFHH_01155	LBCAMCKI_01353	LDOMCAAH_01056	FNFAEIKL_00945
group_242		Putative TrmH family tRNA/rRNA methyltransferase	10	10	1	11	1203				656	737	720	MBMDHHHE_01236	HFGGDLGF_00044	PNODKJOK_00043	AMDJCFGP_01451	BNFGLAAC_00687	FEIEPNLK_00044	JHGKOFHH_00702	LBCAMCKI_01538	LDOMCAAH_00044	FNFAEIKL_01557
mgsR		Regulatory protein MgsR	10	10	1	11	1257				353	353	353	MBMDHHHE_01290	HFGGDLGF_00098	PNODKJOK_00097	AMDJCFGP_01397	BNFGLAAC_00633	FEIEPNLK_00098	JHGKOFHH_00648	LBCAMCKI_01592	LDOMCAAH_00098	FNFAEIKL_01611
rlmCD		23S rRNA (uracil-C(5))-methyltransferase RlmCD	10	10	1	11	92				1355	1355	1355	MBMDHHHE_01188	HFGGDLGF_01459	PNODKJOK_01462	AMDJCFGP_00005	BNFGLAAC_00735	FEIEPNLK_01755	JHGKOFHH_01154	LBCAMCKI_01354	LDOMCAAH_01057	FNFAEIKL_00946
group_2422		hypothetical protein	10	10	1	11	1430				1286	1286	1286	MBMDHHHE_00425	HFGGDLGF_01110	PNODKJOK_01085	AMDJCFGP_00773	BNFGLAAC_01553	FEIEPNLK_01388	JHGKOFHH_00750	LBCAMCKI_00970	LDOMCAAH_01066	FNFAEIKL_01353
mutS		DNA mismatch repair protein MutS	10	10	1	11	1535				2543	2543	2543	MBMDHHHE_00330	HFGGDLGF_01011	PNODKJOK_00990	AMDJCFGP_00856	BNFGLAAC_01462	FEIEPNLK_01293	JHGKOFHH_00822	LBCAMCKI_00895	LDOMCAAH_01159	FNFAEIKL_01280
group_2424		hypothetical protein	10	10	1	11	1007				722	722	722	MBMDHHHE_00588	HFGGDLGF_00413	PNODKJOK_00407	AMDJCFGP_00598	BNFGLAAC_00231	FEIEPNLK_00453	JHGKOFHH_00325	LBCAMCKI_00320	LDOMCAAH_00451	FNFAEIKL_00319
cvfB		Conserved virulence factor B	10	10	1	11	2413				854	854	854	MBMDHHHE_01347	HFGGDLGF_00137	PNODKJOK_00132	AMDJCFGP_01340	BNFGLAAC_00575	FEIEPNLK_00156	JHGKOFHH_00609	LBCAMCKI_00029	LDOMCAAH_00159	FNFAEIKL_00027
group_2426		hypothetical protein	10	10	1	11	501				362	362	362	MBMDHHHE_00992	HFGGDLGF_01261	PNODKJOK_01236	AMDJCFGP_00214	BNFGLAAC_00984	FEIEPNLK_00853	JHGKOFHH_01367	LBCAMCKI_01132	LDOMCAAH_00855	FNFAEIKL_00728
group_2427		hypothetical protein	10	10	1	11	1838				1337	1337	1337	MBMDHHHE_00056	HFGGDLGF_00740	PNODKJOK_00718	AMDJCFGP_01154	BNFGLAAC_01193	FEIEPNLK_01018	JHGKOFHH_01094	LBCAMCKI_00627	LDOMCAAH_01499	FNFAEIKL_01006
trmK		tRNA (adenine(22)-N(1))-methyltransferase	10	10	1	11	539				686	686	686	MBMDHHHE_00954	HFGGDLGF_01223	PNODKJOK_01198	AMDJCFGP_00252	BNFGLAAC_01022	FEIEPNLK_00815	JHGKOFHH_01405	LBCAMCKI_01094	LDOMCAAH_00817	FNFAEIKL_00690
dhaL		PTS-dependent dihydroxyacetone kinase, ADP-binding subunit DhaL	10	10	1	11	2462				575	575	575	MBMDHHHE_01395	HFGGDLGF_00185	PNODKJOK_00180	AMDJCFGP_01292	BNFGLAAC_00526	FEIEPNLK_00204	JHGKOFHH_00560	LBCAMCKI_00077	LDOMCAAH_00207	FNFAEIKL_00075
group_243		Tyrosine recombinase XerD-like protein	10	10	1	11	1212				743	743	743	MBMDHHHE_01245	HFGGDLGF_00053	PNODKJOK_00052	AMDJCFGP_01442	BNFGLAAC_00678	FEIEPNLK_00053	JHGKOFHH_00693	LBCAMCKI_01547	LDOMCAAH_00053	FNFAEIKL_01566
accD		Acetyl-coenzyme A carboxylase carboxyl transferase subunit beta	10	10	1	11	1818				866	866	866	MBMDHHHE_00036	HFGGDLGF_00720	PNODKJOK_00698	AMDJCFGP_01174	BNFGLAAC_01173	FEIEPNLK_00998	JHGKOFHH_01114	LBCAMCKI_00607	LDOMCAAH_01519	FNFAEIKL_00986
group_2431		dITP/XTP pyrophosphatase	10	10	1	11	1209				1001	1001	1001	MBMDHHHE_01242	HFGGDLGF_00050	PNODKJOK_00049	AMDJCFGP_01445	BNFGLAAC_00681	FEIEPNLK_00050	JHGKOFHH_00696	LBCAMCKI_01544	LDOMCAAH_00050	FNFAEIKL_01563
group_2432		hypothetical protein	10	10	1	11	575				389	389	389	MBMDHHHE_00918	HFGGDLGF_01187	PNODKJOK_01162	AMDJCFGP_00288	BNFGLAAC_01058	FEIEPNLK_00779	JHGKOFHH_01441	LBCAMCKI_01058	LDOMCAAH_00781	FNFAEIKL_00654
bfmBAB		2-oxoisovalerate dehydrogenase subunit beta	10	10	1	11	562				1001	1001	1001	MBMDHHHE_00930	HFGGDLGF_01199	PNODKJOK_01174	AMDJCFGP_00276	BNFGLAAC_01046	FEIEPNLK_00791	JHGKOFHH_01429	LBCAMCKI_01070	LDOMCAAH_00793	FNFAEIKL_00666
sdhB		L-serine dehydratase, beta chain	10	10	1	11	1462				671	671	671	MBMDHHHE_00390	HFGGDLGF_01074	PNODKJOK_01050	AMDJCFGP_00808	BNFGLAAC_01518	FEIEPNLK_01353	JHGKOFHH_00785	LBCAMCKI_00935	LDOMCAAH_01101	FNFAEIKL_01318
rcsC_1		Sensor histidine kinase RcsC	10	10	1	11	1188				1502	1502	1502	MBMDHHHE_01221	HFGGDLGF_00029	PNODKJOK_00028	AMDJCFGP_01466	BNFGLAAC_00702	FEIEPNLK_00029	JHGKOFHH_00717	LBCAMCKI_01523	LDOMCAAH_00029	FNFAEIKL_01542
group_2436		hypothetical protein	10	10	1	11	723				1970	1970	1970	MBMDHHHE_00823	HFGGDLGF_00664	PNODKJOK_00642	AMDJCFGP_00388	BNFGLAAC_00021	FEIEPNLK_00684	JHGKOFHH_00021	LBCAMCKI_00551	LDOMCAAH_00686	FNFAEIKL_00555
scaC		Manganese import ATP-binding protein ScaC	10	10	1	11	2403				722	722	722	MBMDHHHE_01337	HFGGDLGF_00124	PNODKJOK_00122	AMDJCFGP_01350	BNFGLAAC_00584	FEIEPNLK_00146	JHGKOFHH_00622	LBCAMCKI_00020	LDOMCAAH_00147	FNFAEIKL_00015
polC		DNA polymerase III PolC-type	10	10	1	11	2086				4397	4397	4397	MBMDHHHE_01525	HFGGDLGF_01636	PNODKJOK_01668	AMDJCFGP_01697	BNFGLAAC_01648	FEIEPNLK_01431	JHGKOFHH_01794	LBCAMCKI_01667	LDOMCAAH_01746	FNFAEIKL_01692
metN		Methionine import ATP-binding protein MetN	10	10	1	11	1178				1064	1064	1064	MBMDHHHE_01211	HFGGDLGF_00019	PNODKJOK_00018	AMDJCFGP_01476	BNFGLAAC_00712	FEIEPNLK_00019	JHGKOFHH_00727	LBCAMCKI_01513	LDOMCAAH_00019	FNFAEIKL_01532
group_244		hypothetical protein	10	10	1	11	1223				545	545	545	MBMDHHHE_01256	HFGGDLGF_00064	PNODKJOK_00063	AMDJCFGP_01431	BNFGLAAC_00667	FEIEPNLK_00064	JHGKOFHH_00682	LBCAMCKI_01558	LDOMCAAH_00064	FNFAEIKL_01577
group_2440		hypothetical protein	10	10	1	11	2557				1556	1556	1556	MBMDHHHE_00440	HFGGDLGF_00273	PNODKJOK_00267	AMDJCFGP_00758	BNFGLAAC_00434	FEIEPNLK_00297	JHGKOFHH_00466	LBCAMCKI_00172	LDOMCAAH_00303	FNFAEIKL_00169
group_2441		hypothetical protein	10	10	1	11	292				1040	1040	1040	MBMDHHHE_01061	HFGGDLGF_01326	PNODKJOK_01320	AMDJCFGP_00149	BNFGLAAC_00864	FEIEPNLK_01627	JHGKOFHH_01282	LBCAMCKI_01216	LDOMCAAH_00924	FNFAEIKL_00813
brnQ_1		Branched-chain amino acid transport system 2 carrier protein	10	10	1	11	1180				1370	1370	1370	MBMDHHHE_01213	HFGGDLGF_00021	PNODKJOK_00020	AMDJCFGP_01474	BNFGLAAC_00710	FEIEPNLK_00021	JHGKOFHH_00725	LBCAMCKI_01515	LDOMCAAH_00021	FNFAEIKL_01534
group_2443		hypothetical protein	10	10	1	11	1030				521	521	521	MBMDHHHE_00565	HFGGDLGF_00390	PNODKJOK_00384	AMDJCFGP_00621	BNFGLAAC_00254	FEIEPNLK_00430	JHGKOFHH_00348	LBCAMCKI_00297	LDOMCAAH_00428	FNFAEIKL_00296
group_2444		hypothetical protein	10	10	1	11	1195				710	710	710	MBMDHHHE_01228	HFGGDLGF_00036	PNODKJOK_00035	AMDJCFGP_01459	BNFGLAAC_00695	FEIEPNLK_00036	JHGKOFHH_00710	LBCAMCKI_01530	LDOMCAAH_00036	FNFAEIKL_01549
nirC		Nitrite transporter NirC	10	10	1	11	1629				791	791	791	MBMDHHHE_00236	HFGGDLGF_00916	PNODKJOK_00895	AMDJCFGP_00951	BNFGLAAC_01368	FEIEPNLK_01196	JHGKOFHH_00918	LBCAMCKI_00801	LDOMCAAH_01254	FNFAEIKL_01184
treP		PTS system trehalose-specific EIIBC component	10	10	1	11	1636				1409	1409	1409	MBMDHHHE_00229	HFGGDLGF_00909	PNODKJOK_00888	AMDJCFGP_00958	BNFGLAAC_01361	FEIEPNLK_01189	JHGKOFHH_00925	LBCAMCKI_00794	LDOMCAAH_01261	FNFAEIKL_01177
misCA		Membrane protein insertase MisCA	10	10	1	11	1658				818	818	818	MBMDHHHE_00211	HFGGDLGF_00893	PNODKJOK_00871	AMDJCFGP_00972	BNFGLAAC_01343	FEIEPNLK_01172	JHGKOFHH_00941	LBCAMCKI_00780	LDOMCAAH_01276	FNFAEIKL_01160
prs2		Putative ribose-phosphate pyrophosphokinase 2	10	10	1	11	887				971	971	971	MBMDHHHE_00647	HFGGDLGF_00488	PNODKJOK_00469	AMDJCFGP_00536	BNFGLAAC_00169	FEIEPNLK_00512	JHGKOFHH_00197	LBCAMCKI_00378	LDOMCAAH_00513	FNFAEIKL_00379
ruvB_1		Holliday junction ATP-dependent DNA helicase RuvB	10	10	1	11	318				1667	1667	1667	MBMDHHHE_01036	HFGGDLGF_01301	PNODKJOK_01295	AMDJCFGP_00174	BNFGLAAC_00889	FEIEPNLK_00952	JHGKOFHH_01307	LBCAMCKI_01191	LDOMCAAH_00899	FNFAEIKL_00788
group_245		hypothetical protein	10	10	1	11	1228				626	743	661	MBMDHHHE_01261	HFGGDLGF_00069	PNODKJOK_00068	AMDJCFGP_01426	BNFGLAAC_00662	FEIEPNLK_00069	JHGKOFHH_00677	LBCAMCKI_01563	LDOMCAAH_00069	FNFAEIKL_01582
srlR		Glucitol operon repressor	10	10	1	11	2242				743	743	743	MBMDHHHE_01623	HFGGDLGF_01525	PNODKJOK_01560	AMDJCFGP_01577	BNFGLAAC_01744	FEIEPNLK_01541	JHGKOFHH_01601	LBCAMCKI_01424	LDOMCAAH_01631	FNFAEIKL_01431
yqeN		putative protein YqeN	10	10	1	11	290				1040	1040	1040	MBMDHHHE_01063	HFGGDLGF_01328	PNODKJOK_01322	AMDJCFGP_00147	BNFGLAAC_00862	FEIEPNLK_01629	JHGKOFHH_01280	LBCAMCKI_01218	LDOMCAAH_00926	FNFAEIKL_00815
prfA		Peptide chain release factor 1	10	10	1	11	867				1079	1079	1079	MBMDHHHE_00667	HFGGDLGF_00508	PNODKJOK_00489	AMDJCFGP_00516	BNFGLAAC_00149	FEIEPNLK_00532	JHGKOFHH_00177	LBCAMCKI_00398	LDOMCAAH_00533	FNFAEIKL_00399
rplB		50S ribosomal protein L2	10	10	1	13	37				833	833	833	MBMDHHHE_01797	HFGGDLGF_01809	PNODKJOK_01816	AMDJCFGP_01849	BNFGLAAC_01933	FEIEPNLK_01861	JHGKOFHH_01885	LBCAMCKI_01855	LDOMCAAH_01960	FNFAEIKL_01867
mscL		Large-conductance mechanosensitive channel	10	10	1	11	2628				374	374	374	MBMDHHHE_00495	HFGGDLGF_00328	PNODKJOK_00322	AMDJCFGP_00691	BNFGLAAC_00317	FEIEPNLK_00366	JHGKOFHH_00410	LBCAMCKI_00227	LDOMCAAH_00358	FNFAEIKL_00225
aroD_1		3-dehydroquinate dehydratase	10	10	1	11	1068				680	680	680	MBMDHHHE_00528	HFGGDLGF_00353	PNODKJOK_00347	AMDJCFGP_00658	BNFGLAAC_00292	FEIEPNLK_00393	JHGKOFHH_00385	LBCAMCKI_00260	LDOMCAAH_00391	FNFAEIKL_00258
glmS		Glutamine--fructose-6-phosphate aminotransferase [isomerizing]	10	10	1	11	721				1814	1814	1814	MBMDHHHE_00825	HFGGDLGF_00666	PNODKJOK_00644	AMDJCFGP_00386	BNFGLAAC_00019	FEIEPNLK_00686	JHGKOFHH_00019	LBCAMCKI_00553	LDOMCAAH_00688	FNFAEIKL_00557
group_2457		DegV domain-containing protein	10	10	1	12	12				842	842	842	MBMDHHHE_01702	HFGGDLGF_01714	PNODKJOK_01783	AMDJCFGP_01816	BNFGLAAC_01901	FEIEPNLK_01767	JHGKOFHH_01748	LBCAMCKI_01714	LDOMCAAH_01880	FNFAEIKL_01729
hepT		Heptaprenyl diphosphate synthase component 2	10	10	1	11	2297				980	980	980	MBMDHHHE_01670	HFGGDLGF_01582	PNODKJOK_01502	AMDJCFGP_01519	BNFGLAAC_01800	FEIEPNLK_01590	JHGKOFHH_01554	LBCAMCKI_01472	LDOMCAAH_01678	FNFAEIKL_01384
mfd		Transcription-repair-coupling factor	10	10	1	11	1434				3500	3500	3500	MBMDHHHE_00421	HFGGDLGF_01106	PNODKJOK_01081	AMDJCFGP_00777	BNFGLAAC_01549	FEIEPNLK_01384	JHGKOFHH_00754	LBCAMCKI_00966	LDOMCAAH_01070	FNFAEIKL_01349
ogt		Methylated-DNA--protein-cysteine methyltransferase	10	10	1	11	1256				476	539	482	MBMDHHHE_01289	HFGGDLGF_00097	PNODKJOK_00096	AMDJCFGP_01398	BNFGLAAC_00634	FEIEPNLK_00097	JHGKOFHH_00649	LBCAMCKI_01591	LDOMCAAH_00097	FNFAEIKL_01610
ppaX		Pyrophosphatase PpaX	10	10	1	11	2231				728	728	728	MBMDHHHE_01613	HFGGDLGF_01515	PNODKJOK_01570	AMDJCFGP_01587	BNFGLAAC_01734	FEIEPNLK_01531	JHGKOFHH_01611	LBCAMCKI_01414	LDOMCAAH_01621	FNFAEIKL_01442
pyrF		Orotidine 5'-phosphate decarboxylase	10	10	1	11	693				692	692	692	MBMDHHHE_00855	HFGGDLGF_01130	PNODKJOK_01101	AMDJCFGP_00356	BNFGLAAC_01126	FEIEPNLK_00716	JHGKOFHH_01506	LBCAMCKI_00986	LDOMCAAH_00718	FNFAEIKL_00587
ackA		Acetate kinase	10	10	1	11	2279				1190	1190	1190	MBMDHHHE_01652	HFGGDLGF_01564	PNODKJOK_01520	AMDJCFGP_01537	BNFGLAAC_01782	FEIEPNLK_01572	JHGKOFHH_01572	LBCAMCKI_01454	LDOMCAAH_01660	FNFAEIKL_01402
clpE		ATP-dependent Clp protease ATP-binding subunit ClpE	10	10	1	11	252				2270	2270	2270	MBMDHHHE_01101	HFGGDLGF_01366	PNODKJOK_01360	AMDJCFGP_00109	BNFGLAAC_00824	FEIEPNLK_01667	JHGKOFHH_01242	LBCAMCKI_01256	LDOMCAAH_00964	FNFAEIKL_00853
gpmA_3		2,3-bisphosphoglycerate-dependent phosphoglycerate mutase	10	10	1	11	270				692	692	692	MBMDHHHE_01083	HFGGDLGF_01348	PNODKJOK_01342	AMDJCFGP_00127	BNFGLAAC_00842	FEIEPNLK_01649	JHGKOFHH_01260	LBCAMCKI_01238	LDOMCAAH_00946	FNFAEIKL_00835
ftsZ		Cell division protein FtsZ	10	10	1	11	225				1325	1325	1325	MBMDHHHE_01110	HFGGDLGF_01375	PNODKJOK_01369	AMDJCFGP_00082	BNFGLAAC_00815	FEIEPNLK_01676	JHGKOFHH_01233	LBCAMCKI_01265	LDOMCAAH_00973	FNFAEIKL_00862
phoP		Alkaline phosphatase synthesis transcriptional regulatory protein PhoP	10	10	1	11	2486				722	722	722	MBMDHHHE_01418	HFGGDLGF_00208	PNODKJOK_00203	AMDJCFGP_01269	BNFGLAAC_00503	FEIEPNLK_00227	JHGKOFHH_00537	LBCAMCKI_00100	LDOMCAAH_00230	FNFAEIKL_00098
yajO		1-deoxyxylulose-5-phosphate synthase YajO	10	10	1	11	598				986	986	986	MBMDHHHE_00901	HFGGDLGF_01170	PNODKJOK_01145	AMDJCFGP_00309	BNFGLAAC_01079	FEIEPNLK_00762	JHGKOFHH_01458	LBCAMCKI_01041	LDOMCAAH_00764	FNFAEIKL_00633
group_2468		hypothetical protein	10	10	1	11	1066				338	338	338	MBMDHHHE_00530	HFGGDLGF_00355	PNODKJOK_00349	AMDJCFGP_00656	BNFGLAAC_00290	FEIEPNLK_00395	JHGKOFHH_00383	LBCAMCKI_00262	LDOMCAAH_00393	FNFAEIKL_00260
pgi		Glucose-6-phosphate isomerase	10	10	1	11	1609				1349	1349	1349	MBMDHHHE_00256	HFGGDLGF_00936	PNODKJOK_00915	AMDJCFGP_00930	BNFGLAAC_01388	FEIEPNLK_01218	JHGKOFHH_00897	LBCAMCKI_00821	LDOMCAAH_01234	FNFAEIKL_01206
sdpI		Immunity protein SdpI	10	10	1	11	1264				629	629	629	MBMDHHHE_01297	HFGGDLGF_00105	PNODKJOK_00104	AMDJCFGP_01390	BNFGLAAC_00626	FEIEPNLK_00105	JHGKOFHH_00641	LBCAMCKI_01599	LDOMCAAH_00105	FNFAEIKL_01618
rutB		Peroxyureidoacrylate/ureidoacrylate amidohydrolase RutB	10	10	1	11	1854				548	548	548	MBMDHHHE_00072	HFGGDLGF_00755	PNODKJOK_00733	AMDJCFGP_01138	BNFGLAAC_01208	FEIEPNLK_01034	JHGKOFHH_01079	LBCAMCKI_00642	LDOMCAAH_01483	FNFAEIKL_01022
rsmA		Ribosomal RNA small subunit methyltransferase A	10	10	1	11	1684				872	872	872	MBMDHHHE_00188	HFGGDLGF_00870	PNODKJOK_00848	AMDJCFGP_00992	BNFGLAAC_01323	FEIEPNLK_01149	JHGKOFHH_00964	LBCAMCKI_00757	LDOMCAAH_01299	FNFAEIKL_01137
dacA_1		D-alanyl-D-alanine carboxypeptidase DacA	10	10	1	14	34				1247	1247	1247	MBMDHHHE_01821	HFGGDLGF_01834	PNODKJOK_01844	AMDJCFGP_01915	BNFGLAAC_01961	FEIEPNLK_01885	JHGKOFHH_01819	LBCAMCKI_01828	LDOMCAAH_02007	FNFAEIKL_01923
ybiT_2		putative ABC transporter ATP-binding protein YbiT	10	10	1	11	1445				1619	1619	1619	MBMDHHHE_00407	HFGGDLGF_01091	PNODKJOK_01067	AMDJCFGP_00791	BNFGLAAC_01535	FEIEPNLK_01370	JHGKOFHH_00768	LBCAMCKI_00952	LDOMCAAH_01084	FNFAEIKL_01335
dtpT		Di-/tripeptide transporter	10	10	1	11	849				1478	1478	1478	MBMDHHHE_00686	HFGGDLGF_00526	PNODKJOK_00507	AMDJCFGP_00498	BNFGLAAC_00131	FEIEPNLK_00550	JHGKOFHH_00159	LBCAMCKI_00416	LDOMCAAH_00552	FNFAEIKL_00417
axe1-6A		Carbohydrate acetyl esterase/feruloyl esterase	10	10	1	11	558				785	785	785	MBMDHHHE_00934	HFGGDLGF_01203	PNODKJOK_01178	AMDJCFGP_00272	BNFGLAAC_01042	FEIEPNLK_00795	JHGKOFHH_01425	LBCAMCKI_01074	LDOMCAAH_00797	FNFAEIKL_00670
rqcH		Rqc2 RqcH	10	10	1	11	553				1652	1652	1652	MBMDHHHE_00939	HFGGDLGF_01208	PNODKJOK_01183	AMDJCFGP_00267	BNFGLAAC_01037	FEIEPNLK_00800	JHGKOFHH_01420	LBCAMCKI_01079	LDOMCAAH_00802	FNFAEIKL_00675
ansB		L-asparaginase	10	10	1	11	1885				962	962	962	MBMDHHHE_00077	HFGGDLGF_00760	PNODKJOK_00738	AMDJCFGP_01133	BNFGLAAC_01213	FEIEPNLK_01039	JHGKOFHH_01074	LBCAMCKI_00647	LDOMCAAH_01423	FNFAEIKL_01027
group_2478		hypothetical protein	10	10	1	11	2276				653	653	653	MBMDHHHE_01649	HFGGDLGF_01561	PNODKJOK_01523	AMDJCFGP_01540	BNFGLAAC_01779	FEIEPNLK_01569	JHGKOFHH_01575	LBCAMCKI_01451	LDOMCAAH_01657	FNFAEIKL_01405
rpe		Ribulose-phosphate 3-epimerase	10	10	1	11	1688				662	662	662	MBMDHHHE_00184	HFGGDLGF_00866	PNODKJOK_00844	AMDJCFGP_00996	BNFGLAAC_01319	FEIEPNLK_01145	JHGKOFHH_00968	LBCAMCKI_00753	LDOMCAAH_01303	FNFAEIKL_01133
group_2480		Putative zinc metalloprotease	10	10	1	11	2089				1259	1259	1259	MBMDHHHE_01528	HFGGDLGF_01633	PNODKJOK_01671	AMDJCFGP_01694	BNFGLAAC_01651	FEIEPNLK_01434	JHGKOFHH_01791	LBCAMCKI_01670	LDOMCAAH_01749	FNFAEIKL_01695
coaD		Phosphopantetheine adenylyltransferase	10	10	1	11	201				500	500	500	MBMDHHHE_01134	HFGGDLGF_01399	PNODKJOK_01393	AMDJCFGP_00058	BNFGLAAC_00791	FEIEPNLK_01700	JHGKOFHH_01209	LBCAMCKI_01289	LDOMCAAH_00997	FNFAEIKL_00886
atpH		ATP synthase subunit delta	10	10	1	11	2607				536	536	536	MBMDHHHE_00475	HFGGDLGF_00308	PNODKJOK_00302	AMDJCFGP_00711	BNFGLAAC_00337	FEIEPNLK_00345	JHGKOFHH_00431	LBCAMCKI_00207	LDOMCAAH_00338	FNFAEIKL_00204
mltF_2		Membrane-bound lytic murein transglycosylase F	10	10	1	14	49				1550	1550	1550	MBMDHHHE_01835	HFGGDLGF_01848	PNODKJOK_01858	AMDJCFGP_01901	BNFGLAAC_01975	FEIEPNLK_01899	JHGKOFHH_01833	LBCAMCKI_01802	LDOMCAAH_01912	FNFAEIKL_01820
group_2484		hypothetical protein	10	10	1	11	1444				2570	2570	2570	MBMDHHHE_00408	HFGGDLGF_01092	PNODKJOK_01068	AMDJCFGP_00790	BNFGLAAC_01536	FEIEPNLK_01371	JHGKOFHH_00767	LBCAMCKI_00953	LDOMCAAH_01083	FNFAEIKL_01336
malL		Oligo-1,6-glucosidase	10	10	1	11	1635				1661	1661	1661	MBMDHHHE_00230	HFGGDLGF_00910	PNODKJOK_00889	AMDJCFGP_00957	BNFGLAAC_01362	FEIEPNLK_01190	JHGKOFHH_00924	LBCAMCKI_00795	LDOMCAAH_01260	FNFAEIKL_01178
trmR		tRNA 5-hydroxyuridine methyltransferase	10	10	1	11	301				707	707	707	MBMDHHHE_01052	HFGGDLGF_01317	PNODKJOK_01311	AMDJCFGP_00158	BNFGLAAC_00873	FEIEPNLK_01618	JHGKOFHH_01291	LBCAMCKI_01207	LDOMCAAH_00915	FNFAEIKL_00804
group_2487	lcfB_1	Long-chain-fatty-acid--CoA ligase	10	10	1	11	490				1538	1538	1538	MBMDHHHE_01003	HFGGDLGF_01272	PNODKJOK_01247	AMDJCFGP_00203	BNFGLAAC_00973	FEIEPNLK_00864	JHGKOFHH_01356	LBCAMCKI_01143	LDOMCAAH_00866	FNFAEIKL_00739
divIVA		Cell division protein DivIVA	10	10	1	11	230				764	764	764	MBMDHHHE_01105	HFGGDLGF_01370	PNODKJOK_01364	AMDJCFGP_00087	BNFGLAAC_00820	FEIEPNLK_01671	JHGKOFHH_01238	LBCAMCKI_01260	LDOMCAAH_00968	FNFAEIKL_00857
alsS		Acetolactate synthase	10	10	1	11	551				1676	1676	1676	MBMDHHHE_00941	HFGGDLGF_01210	PNODKJOK_01185	AMDJCFGP_00265	BNFGLAAC_01035	FEIEPNLK_00802	JHGKOFHH_01418	LBCAMCKI_01081	LDOMCAAH_00804	FNFAEIKL_00677
group_249		hypothetical protein	10	10	1	11	2378				482	1079	661	MBMDHHHE_01314	HFGGDLGF_01876	PNODKJOK_01481	AMDJCFGP_01373	BNFGLAAC_00607	FEIEPNLK_00123	JHGKOFHH_01533	LBCAMCKI_01618	LDOMCAAH_00124	FNFAEIKL_01914
niaX		Niacin transporter NiaX	10	10	1	11	272				545	545	545	MBMDHHHE_01081	HFGGDLGF_01346	PNODKJOK_01340	AMDJCFGP_00129	BNFGLAAC_00844	FEIEPNLK_01647	JHGKOFHH_01262	LBCAMCKI_01236	LDOMCAAH_00944	FNFAEIKL_00833
group_2491		hypothetical protein	10	10	1	11	2284				437	437	437	MBMDHHHE_01657	HFGGDLGF_01569	PNODKJOK_01515	AMDJCFGP_01532	BNFGLAAC_01787	FEIEPNLK_01577	JHGKOFHH_01567	LBCAMCKI_01459	LDOMCAAH_01665	FNFAEIKL_01397
tcyN_2		L-cystine import ATP-binding protein TcyN	10	10	1	12	59				743	743	743	MBMDHHHE_01730	HFGGDLGF_01742	PNODKJOK_01755	AMDJCFGP_01788	BNFGLAAC_01873	FEIEPNLK_01795	JHGKOFHH_01720	LBCAMCKI_01742	LDOMCAAH_01852	FNFAEIKL_01757
gltC_2		HTH-type transcriptional regulator GltC	10	10	1	11	96				905	905	905	MBMDHHHE_01184	HFGGDLGF_01455	PNODKJOK_01458	AMDJCFGP_00009	BNFGLAAC_00739	FEIEPNLK_01751	JHGKOFHH_01158	LBCAMCKI_01350	LDOMCAAH_01053	FNFAEIKL_00942
potB		Spermidine/putrescine transport system permease protein PotB	10	10	1	11	968				794	794	794	MBMDHHHE_00623	HFGGDLGF_00448	PNODKJOK_00442	AMDJCFGP_00563	BNFGLAAC_00196	FEIEPNLK_00488	JHGKOFHH_00224	LBCAMCKI_00355	LDOMCAAH_00486	FNFAEIKL_00355
cdd		Cytidine deaminase	10	10	1	11	767				386	386	386	MBMDHHHE_00779	HFGGDLGF_00620	PNODKJOK_00598	AMDJCFGP_00432	BNFGLAAC_00065	FEIEPNLK_00640	JHGKOFHH_00065	LBCAMCKI_00507	LDOMCAAH_00642	FNFAEIKL_00511
dnaJ		Chaperone protein DnaJ	10	10	1	11	1830				1133	1133	1133	MBMDHHHE_00048	HFGGDLGF_00732	PNODKJOK_00710	AMDJCFGP_01162	BNFGLAAC_01185	FEIEPNLK_01010	JHGKOFHH_01102	LBCAMCKI_00619	LDOMCAAH_01507	FNFAEIKL_00998
group_2497		hypothetical protein	10	10	1	11	210				617	617	617	MBMDHHHE_01125	HFGGDLGF_01390	PNODKJOK_01384	AMDJCFGP_00067	BNFGLAAC_00800	FEIEPNLK_01691	JHGKOFHH_01218	LBCAMCKI_01280	LDOMCAAH_00988	FNFAEIKL_00877
ydiM		Inner membrane transport protein YdiM	10	10	1	11	100				1232	1232	1232	MBMDHHHE_01180	HFGGDLGF_01451	PNODKJOK_01454	AMDJCFGP_00013	BNFGLAAC_00743	FEIEPNLK_01747	JHGKOFHH_01162	LBCAMCKI_01346	LDOMCAAH_01049	FNFAEIKL_00938
group_2499		hypothetical protein	10	10	1	11	1453				1283	1283	1283	MBMDHHHE_00399	HFGGDLGF_01083	PNODKJOK_01059	AMDJCFGP_00799	BNFGLAAC_01527	FEIEPNLK_01362	JHGKOFHH_00776	LBCAMCKI_00944	LDOMCAAH_01092	FNFAEIKL_01327
thlA_1		Acetyl-CoA acetyltransferase	10	10	1	11	1517				1250	1250	1250	MBMDHHHE_00348	HFGGDLGF_01029	PNODKJOK_01008	AMDJCFGP_00838	BNFGLAAC_01480	FEIEPNLK_01311	JHGKOFHH_00804	LBCAMCKI_00913	LDOMCAAH_01141	FNFAEIKL_01298
group_2501		DegV domain-containing protein	10	10	1	11	1028				851	851	851	MBMDHHHE_00567	HFGGDLGF_00392	PNODKJOK_00386	AMDJCFGP_00619	BNFGLAAC_00252	FEIEPNLK_00432	JHGKOFHH_00346	LBCAMCKI_00299	LDOMCAAH_00430	FNFAEIKL_00298
recX		Regulatory protein RecX	10	10	1	11	91				785	785	785	MBMDHHHE_01189	HFGGDLGF_01460	PNODKJOK_01463	AMDJCFGP_00004	BNFGLAAC_00734	FEIEPNLK_01756	JHGKOFHH_01153	LBCAMCKI_01355	LDOMCAAH_01058	FNFAEIKL_00947
group_2503		hypothetical protein	10	10	1	11	320				2183	2183	2183	MBMDHHHE_01034	HFGGDLGF_01299	PNODKJOK_01293	AMDJCFGP_00176	BNFGLAAC_00891	FEIEPNLK_00950	JHGKOFHH_01310	LBCAMCKI_01189	LDOMCAAH_00897	FNFAEIKL_00785
treA		Trehalose-6-phosphate hydrolase	10	10	1	11	1559				1631	1631	1631	MBMDHHHE_00306	HFGGDLGF_00987	PNODKJOK_00966	AMDJCFGP_00880	BNFGLAAC_01438	FEIEPNLK_01269	JHGKOFHH_00846	LBCAMCKI_00871	LDOMCAAH_01183	FNFAEIKL_01256
IMPDH_1		Inosine-5'-monophosphate dehydrogenase	10	10	1	11	1245				662	662	662	MBMDHHHE_01278	HFGGDLGF_00086	PNODKJOK_00085	AMDJCFGP_01409	BNFGLAAC_00645	FEIEPNLK_00086	JHGKOFHH_00660	LBCAMCKI_01580	LDOMCAAH_00086	FNFAEIKL_01599
mepA_1		Multidrug export protein MepA	10	10	1	11	1620				1358	1358	1358	MBMDHHHE_00245	HFGGDLGF_00925	PNODKJOK_00904	AMDJCFGP_00942	BNFGLAAC_01377	FEIEPNLK_01205	JHGKOFHH_00909	LBCAMCKI_00810	LDOMCAAH_01245	FNFAEIKL_01193
fba		Fructose-bisphosphate aldolase	10	10	1	14	57				881	881	881	MBMDHHHE_01842	HFGGDLGF_01855	PNODKJOK_01865	AMDJCFGP_01894	BNFGLAAC_01982	FEIEPNLK_01906	JHGKOFHH_01845	LBCAMCKI_01795	LDOMCAAH_01919	FNFAEIKL_01827
murA1_1		UDP-N-acetylglucosamine 1-carboxyvinyltransferase 1	10	10	1	11	2613				1271	1271	1271	MBMDHHHE_00480	HFGGDLGF_00313	PNODKJOK_00307	AMDJCFGP_00706	BNFGLAAC_00332	FEIEPNLK_00351	JHGKOFHH_00425	LBCAMCKI_00212	LDOMCAAH_00343	FNFAEIKL_00210
group_2509		hypothetical protein	10	10	1	11	2208				929	929	929	MBMDHHHE_01596	HFGGDLGF_01498	PNODKJOK_01586	AMDJCFGP_01604	BNFGLAAC_01717	FEIEPNLK_01510	JHGKOFHH_01634	LBCAMCKI_01399	LDOMCAAH_01604	FNFAEIKL_01461
glmM		Phosphoglucosamine mutase	10	10	1	11	574				1352	1352	1352	MBMDHHHE_00919	HFGGDLGF_01188	PNODKJOK_01163	AMDJCFGP_00287	BNFGLAAC_01057	FEIEPNLK_00780	JHGKOFHH_01440	LBCAMCKI_01059	LDOMCAAH_00782	FNFAEIKL_00655
argR_2		Arginine repressor	10	10	1	11	261				470	470	470	MBMDHHHE_01092	HFGGDLGF_01357	PNODKJOK_01351	AMDJCFGP_00118	BNFGLAAC_00833	FEIEPNLK_01658	JHGKOFHH_01251	LBCAMCKI_01247	LDOMCAAH_00955	FNFAEIKL_00844
group_2512		hypothetical protein	10	10	1	11	1522				842	842	842	MBMDHHHE_00343	HFGGDLGF_01024	PNODKJOK_01003	AMDJCFGP_00843	BNFGLAAC_01475	FEIEPNLK_01306	JHGKOFHH_00809	LBCAMCKI_00908	LDOMCAAH_01146	FNFAEIKL_01293
atpA		ATP synthase subunit alpha	10	10	1	11	2608				1505	1505	1505	MBMDHHHE_00476	HFGGDLGF_00309	PNODKJOK_00303	AMDJCFGP_00710	BNFGLAAC_00336	FEIEPNLK_00346	JHGKOFHH_00430	LBCAMCKI_00208	LDOMCAAH_00339	FNFAEIKL_00205
serP1		Serine permease SerP1	10	10	1	12	56				1394	1394	1394	MBMDHHHE_01733	HFGGDLGF_01745	PNODKJOK_01752	AMDJCFGP_01785	BNFGLAAC_01870	FEIEPNLK_01798	JHGKOFHH_01717	LBCAMCKI_01745	LDOMCAAH_01849	FNFAEIKL_01760
pepF1_2		Oligoendopeptidase F, plasmid	10	10	1	11	298				1808	1808	1808	MBMDHHHE_01055	HFGGDLGF_01320	PNODKJOK_01314	AMDJCFGP_00155	BNFGLAAC_00870	FEIEPNLK_01621	JHGKOFHH_01288	LBCAMCKI_01210	LDOMCAAH_00918	FNFAEIKL_00807
dapB		4-hydroxy-tetrahydrodipicolinate reductase	10	10	1	11	1027				767	767	767	MBMDHHHE_00568	HFGGDLGF_00393	PNODKJOK_00387	AMDJCFGP_00618	BNFGLAAC_00251	FEIEPNLK_00433	JHGKOFHH_00345	LBCAMCKI_00300	LDOMCAAH_00431	FNFAEIKL_00299
group_2517		hypothetical protein	10	10	1	11	2090				794	794	794	MBMDHHHE_01529	HFGGDLGF_01632	PNODKJOK_01672	AMDJCFGP_01693	BNFGLAAC_01652	FEIEPNLK_01435	JHGKOFHH_01790	LBCAMCKI_01671	LDOMCAAH_01750	FNFAEIKL_01696
group_2518		hypothetical protein	10	10	1	11	577				734	734	734	MBMDHHHE_00916	HFGGDLGF_01185	PNODKJOK_01160	AMDJCFGP_00290	BNFGLAAC_01060	FEIEPNLK_00777	JHGKOFHH_01443	LBCAMCKI_01056	LDOMCAAH_00779	FNFAEIKL_00652
yqeH		putative protein YqeH	10	10	1	11	1164				1118	1118	1118	MBMDHHHE_01197	HFGGDLGF_00005	PNODKJOK_00004	AMDJCFGP_01490	BNFGLAAC_00726	FEIEPNLK_00005	JHGKOFHH_00741	LBCAMCKI_01499	LDOMCAAH_00005	FNFAEIKL_01518
group_252		hypothetical protein	10	10	1	11	2417				575	575	575	MBMDHHHE_01351	HFGGDLGF_00141	PNODKJOK_00136	AMDJCFGP_01336	BNFGLAAC_00571	FEIEPNLK_00160	JHGKOFHH_00605	LBCAMCKI_00033	LDOMCAAH_00163	FNFAEIKL_00031
gatB		Aspartyl/glutamyl-tRNA(Asn/Gln) amidotransferase subunit B	10	10	1	11	1843				1439	1439	1439	MBMDHHHE_00061	HFGGDLGF_00745	PNODKJOK_00723	AMDJCFGP_01149	BNFGLAAC_01198	FEIEPNLK_01023	JHGKOFHH_01089	LBCAMCKI_00632	LDOMCAAH_01494	FNFAEIKL_01011
group_2521		hypothetical protein	10	10	1	11	1452				1247	1247	1247	MBMDHHHE_00400	HFGGDLGF_01084	PNODKJOK_01060	AMDJCFGP_00798	BNFGLAAC_01528	FEIEPNLK_01363	JHGKOFHH_00775	LBCAMCKI_00945	LDOMCAAH_01091	FNFAEIKL_01328
ktrA		Ktr system potassium uptake protein A	10	10	1	11	1181				671	671	671	MBMDHHHE_01214	HFGGDLGF_00022	PNODKJOK_00021	AMDJCFGP_01473	BNFGLAAC_00709	FEIEPNLK_00022	JHGKOFHH_00724	LBCAMCKI_01516	LDOMCAAH_00022	FNFAEIKL_01535
aguA		Putative agmatine deiminase	10	10	1	11	198				1100	1100	1100	MBMDHHHE_01137	HFGGDLGF_01402	PNODKJOK_01396	AMDJCFGP_00055	BNFGLAAC_00788	FEIEPNLK_01703	JHGKOFHH_01206	LBCAMCKI_01292	LDOMCAAH_01000	FNFAEIKL_00889
znuC		High-affinity zinc uptake system ATP-binding protein ZnuC	10	10	1	11	2294				701	701	701	MBMDHHHE_01667	HFGGDLGF_01579	PNODKJOK_01505	AMDJCFGP_01522	BNFGLAAC_01797	FEIEPNLK_01587	JHGKOFHH_01557	LBCAMCKI_01469	LDOMCAAH_01675	FNFAEIKL_01387
clpC_1		putative ATP-dependent Clp protease ATP-binding subunit	10	10	1	11	1006				2102	2102	2102	MBMDHHHE_00589	HFGGDLGF_00414	PNODKJOK_00408	AMDJCFGP_00597	BNFGLAAC_00230	FEIEPNLK_00454	JHGKOFHH_00324	LBCAMCKI_00321	LDOMCAAH_00452	FNFAEIKL_00320
group_2526		putative oxidoreductase	10	10	1	11	330				839	839	839	MBMDHHHE_01024	HFGGDLGF_01289	PNODKJOK_01283	AMDJCFGP_00186	BNFGLAAC_00901	FEIEPNLK_00940	JHGKOFHH_01320	LBCAMCKI_01179	LDOMCAAH_00887	FNFAEIKL_00775
dtd3		D-aminoacyl-tRNA deacylase	10	10	1	11	1681				776	776	776	MBMDHHHE_00191	HFGGDLGF_00873	PNODKJOK_00851	AMDJCFGP_00989	BNFGLAAC_01326	FEIEPNLK_01152	JHGKOFHH_00961	LBCAMCKI_00760	LDOMCAAH_01296	FNFAEIKL_01140
pyrG		CTP synthase	10	10	1	14	10				1604	1604	1604	MBMDHHHE_01849	HFGGDLGF_01862	PNODKJOK_01872	AMDJCFGP_01887	BNFGLAAC_01989	FEIEPNLK_01910	JHGKOFHH_01849	LBCAMCKI_01791	LDOMCAAH_01923	FNFAEIKL_01831
arnC_2		Undecaprenyl-phosphate 4-deoxy-4-formamido-L-arabinose transferase	10	10	1	11	1618				1253	1253	1253	MBMDHHHE_00247	HFGGDLGF_00927	PNODKJOK_00906	AMDJCFGP_00939	BNFGLAAC_01379	FEIEPNLK_01207	JHGKOFHH_00907	LBCAMCKI_00812	LDOMCAAH_01243	FNFAEIKL_01195
glpQ		Glycerophosphodiester phosphodiesterase	10	10	1	11	2539				734	734	734	MBMDHHHE_01470	HFGGDLGF_00255	PNODKJOK_00249	AMDJCFGP_01217	BNFGLAAC_00452	FEIEPNLK_00279	JHGKOFHH_00484	LBCAMCKI_00154	LDOMCAAH_00285	FNFAEIKL_00151
lepA		Elongation factor 4	10	10	1	11	588				1832	1832	1832	MBMDHHHE_00911	HFGGDLGF_01180	PNODKJOK_01155	AMDJCFGP_00299	BNFGLAAC_01069	FEIEPNLK_00772	JHGKOFHH_01448	LBCAMCKI_01051	LDOMCAAH_00774	FNFAEIKL_00643
dhaK		PTS-dependent dihydroxyacetone kinase, dihydroxyacetone-binding subunit DhaK	10	10	1	11	2461				989	989	989	MBMDHHHE_01394	HFGGDLGF_00184	PNODKJOK_00179	AMDJCFGP_01293	BNFGLAAC_00527	FEIEPNLK_00203	JHGKOFHH_00561	LBCAMCKI_00076	LDOMCAAH_00206	FNFAEIKL_00074
pflA		Pyruvate formate-lyase 1-activating enzyme	10	10	1	11	1225				791	791	791	MBMDHHHE_01258	HFGGDLGF_00066	PNODKJOK_00065	AMDJCFGP_01429	BNFGLAAC_00665	FEIEPNLK_00066	JHGKOFHH_00680	LBCAMCKI_01560	LDOMCAAH_00066	FNFAEIKL_01579
group_2534		hypothetical protein	10	10	1	11	1531				878	878	878	MBMDHHHE_00334	HFGGDLGF_01015	PNODKJOK_00994	AMDJCFGP_00852	BNFGLAAC_01466	FEIEPNLK_01297	JHGKOFHH_00818	LBCAMCKI_00899	LDOMCAAH_01155	FNFAEIKL_01284
kup		Low affinity potassium transport system protein kup	10	10	1	11	284				1997	1997	1997	MBMDHHHE_01069	HFGGDLGF_01334	PNODKJOK_01328	AMDJCFGP_00141	BNFGLAAC_00856	FEIEPNLK_01635	JHGKOFHH_01274	LBCAMCKI_01224	LDOMCAAH_00932	FNFAEIKL_00821
cdr_1		Coenzyme A disulfide reductase	10	10	1	11	979				2471	2471	2471	MBMDHHHE_00612	HFGGDLGF_00437	PNODKJOK_00431	AMDJCFGP_00574	BNFGLAAC_00207	FEIEPNLK_00477	JHGKOFHH_00235	LBCAMCKI_00344	LDOMCAAH_00475	FNFAEIKL_00344
pyrP		Uracil permease	10	10	1	11	1052				1262	1262	1262	MBMDHHHE_00544	HFGGDLGF_00369	PNODKJOK_00363	AMDJCFGP_00642	BNFGLAAC_00276	FEIEPNLK_00409	JHGKOFHH_00369	LBCAMCKI_00276	LDOMCAAH_00407	FNFAEIKL_00274
group_2538		hypothetical protein	10	10	1	11	1254				548	548	548	MBMDHHHE_01287	HFGGDLGF_00095	PNODKJOK_00094	AMDJCFGP_01400	BNFGLAAC_00636	FEIEPNLK_00095	JHGKOFHH_00651	LBCAMCKI_01589	LDOMCAAH_00095	FNFAEIKL_01608
group_2539		hypothetical protein	10	10	1	11	2540				863	863	863	MBMDHHHE_01471	HFGGDLGF_00256	PNODKJOK_00250	AMDJCFGP_01216	BNFGLAAC_00451	FEIEPNLK_00280	JHGKOFHH_00483	LBCAMCKI_00155	LDOMCAAH_00286	FNFAEIKL_00152
group_2540		hypothetical protein	10	10	1	11	1523				584	584	584	MBMDHHHE_00342	HFGGDLGF_01023	PNODKJOK_01002	AMDJCFGP_00844	BNFGLAAC_01474	FEIEPNLK_01305	JHGKOFHH_00810	LBCAMCKI_00907	LDOMCAAH_01147	FNFAEIKL_01292
rbsC		Ribose import permease protein RbsC	10	10	1	11	207				947	947	947	MBMDHHHE_01128	HFGGDLGF_01393	PNODKJOK_01387	AMDJCFGP_00064	BNFGLAAC_00797	FEIEPNLK_01694	JHGKOFHH_01215	LBCAMCKI_01283	LDOMCAAH_00991	FNFAEIKL_00880
rbsB_1		Ribose import binding protein RbsB	10	10	1	11	208				968	968	968	MBMDHHHE_01127	HFGGDLGF_01392	PNODKJOK_01386	AMDJCFGP_00065	BNFGLAAC_00798	FEIEPNLK_01693	JHGKOFHH_01216	LBCAMCKI_01282	LDOMCAAH_00990	FNFAEIKL_00879
group_2543		hypothetical protein	10	10	1	11	1265				1667	1667	1667	MBMDHHHE_01298	HFGGDLGF_00106	PNODKJOK_00105	AMDJCFGP_01389	BNFGLAAC_00625	FEIEPNLK_00106	JHGKOFHH_00640	LBCAMCKI_01600	LDOMCAAH_00106	FNFAEIKL_01619
group_2544		hypothetical protein	10	10	1	11	1548				1562	1562	1562	MBMDHHHE_00317	HFGGDLGF_00998	PNODKJOK_00977	AMDJCFGP_00869	BNFGLAAC_01449	FEIEPNLK_01280	JHGKOFHH_00835	LBCAMCKI_00882	LDOMCAAH_01172	FNFAEIKL_01267
alr		Alanine racemase	10	10	1	11	1888				1106	1106	1106	MBMDHHHE_00080	HFGGDLGF_00763	PNODKJOK_00741	AMDJCFGP_01130	BNFGLAAC_01216	FEIEPNLK_01042	JHGKOFHH_01071	LBCAMCKI_00650	LDOMCAAH_01420	FNFAEIKL_01030
dexB		Glucan 1,6-alpha-glucosidase	10	10	1	11	2097				1607	1607	1607	MBMDHHHE_01536	HFGGDLGF_01625	PNODKJOK_01679	AMDJCFGP_01686	BNFGLAAC_01659	FEIEPNLK_01442	JHGKOFHH_01783	LBCAMCKI_01678	LDOMCAAH_01757	FNFAEIKL_01703
group_2547		putative NADH oxidase	10	10	1	11	861				1367	1367	1367	MBMDHHHE_00673	HFGGDLGF_00514	PNODKJOK_00495	AMDJCFGP_00510	BNFGLAAC_00143	FEIEPNLK_00538	JHGKOFHH_00171	LBCAMCKI_00404	LDOMCAAH_00539	FNFAEIKL_00405
group_2548		hypothetical protein	10	10	1	11	1659				947	947	947	MBMDHHHE_00210	HFGGDLGF_00892	PNODKJOK_00870	AMDJCFGP_00973	BNFGLAAC_01342	FEIEPNLK_01171	JHGKOFHH_00942	LBCAMCKI_00779	LDOMCAAH_01277	FNFAEIKL_01159
bga		Beta-galactosidase	10	10	1	13	2				1784	1784	1784	MBMDHHHE_01771	HFGGDLGF_01783	PNODKJOK_01842	AMDJCFGP_01875	BNFGLAAC_01959	FEIEPNLK_01836	JHGKOFHH_01860	LBCAMCKI_01830	LDOMCAAH_01934	FNFAEIKL_01842
metK		S-adenosylmethionine synthase	10	10	1	11	321				1187	1187	1187	MBMDHHHE_01033	HFGGDLGF_01298	PNODKJOK_01292	AMDJCFGP_00177	BNFGLAAC_00892	FEIEPNLK_00949	JHGKOFHH_01311	LBCAMCKI_01188	LDOMCAAH_00896	FNFAEIKL_00784
group_2551		hypothetical protein	10	10	1	11	1032				611	611	611	MBMDHHHE_00563	HFGGDLGF_00388	PNODKJOK_00382	AMDJCFGP_00623	BNFGLAAC_00256	FEIEPNLK_00428	JHGKOFHH_00350	LBCAMCKI_00295	LDOMCAAH_00426	FNFAEIKL_00294
ecfA1		Energy-coupling factor transporter ATP-binding protein EcfA1	10	10	1	11	1456				839	839	839	MBMDHHHE_00396	HFGGDLGF_01080	PNODKJOK_01056	AMDJCFGP_00802	BNFGLAAC_01524	FEIEPNLK_01359	JHGKOFHH_00779	LBCAMCKI_00941	LDOMCAAH_01095	FNFAEIKL_01324
lapB		Lipopolysaccharide assembly protein B	10	10	1	11	550				1241	1241	1241	MBMDHHHE_00942	HFGGDLGF_01211	PNODKJOK_01186	AMDJCFGP_00264	BNFGLAAC_01034	FEIEPNLK_00803	JHGKOFHH_01417	LBCAMCKI_01082	LDOMCAAH_00805	FNFAEIKL_00678
lspA		Lipoprotein signal peptidase	10	10	1	11	1055				446	446	446	MBMDHHHE_00541	HFGGDLGF_00366	PNODKJOK_00360	AMDJCFGP_00645	BNFGLAAC_00279	FEIEPNLK_00406	JHGKOFHH_00372	LBCAMCKI_00273	LDOMCAAH_00404	FNFAEIKL_00271
gtaB		UTP--glucose-1-phosphate uridylyltransferase	10	10	1	11	1623				914	914	914	MBMDHHHE_00242	HFGGDLGF_00922	PNODKJOK_00901	AMDJCFGP_00945	BNFGLAAC_01374	FEIEPNLK_01202	JHGKOFHH_00912	LBCAMCKI_00807	LDOMCAAH_01248	FNFAEIKL_01190
artM_1		Arginine transport ATP-binding protein ArtM	10	10	1	11	511				740	740	740	MBMDHHHE_00982	HFGGDLGF_01251	PNODKJOK_01226	AMDJCFGP_00224	BNFGLAAC_00994	FEIEPNLK_00843	JHGKOFHH_01377	LBCAMCKI_01122	LDOMCAAH_00845	FNFAEIKL_00718
group_2557		hypothetical protein	10	10	1	12	45				338	338	338	MBMDHHHE_01744	HFGGDLGF_01756	PNODKJOK_01741	AMDJCFGP_01774	BNFGLAAC_01859	FEIEPNLK_01809	JHGKOFHH_01706	LBCAMCKI_01756	LDOMCAAH_01838	FNFAEIKL_01771
pheS		Phenylalanine--tRNA ligase alpha subunit	10	10	1	11	2616				1043	1043	1043	MBMDHHHE_00483	HFGGDLGF_00316	PNODKJOK_00310	AMDJCFGP_00703	BNFGLAAC_00329	FEIEPNLK_00354	JHGKOFHH_00422	LBCAMCKI_00215	LDOMCAAH_00346	FNFAEIKL_00213
proA		Gamma-glutamyl phosphate reductase	10	10	1	12	67				1250	1250	1250	MBMDHHHE_01722	HFGGDLGF_01734	PNODKJOK_01763	AMDJCFGP_01796	BNFGLAAC_01881	FEIEPNLK_01787	JHGKOFHH_01728	LBCAMCKI_01734	LDOMCAAH_01860	FNFAEIKL_01749
group_256		hypothetical protein	10	10	1	11	2432				320	359	327	MBMDHHHE_01366	HFGGDLGF_00156	PNODKJOK_00151	AMDJCFGP_01321	BNFGLAAC_00555	FEIEPNLK_00175	JHGKOFHH_00590	LBCAMCKI_00048	LDOMCAAH_00178	FNFAEIKL_00046
fabD		Malonyl CoA-acyl carrier protein transacylase	10	10	1	11	1824				932	932	932	MBMDHHHE_00042	HFGGDLGF_00726	PNODKJOK_00704	AMDJCFGP_01168	BNFGLAAC_01179	FEIEPNLK_01004	JHGKOFHH_01108	LBCAMCKI_00613	LDOMCAAH_01513	FNFAEIKL_00992
tsf		Elongation factor Ts	10	10	1	11	1566				1040	1040	1040	MBMDHHHE_00299	HFGGDLGF_00980	PNODKJOK_00959	AMDJCFGP_00887	BNFGLAAC_01431	FEIEPNLK_01262	JHGKOFHH_00853	LBCAMCKI_00864	LDOMCAAH_01190	FNFAEIKL_01249
aroD_2		3-dehydroquinate dehydratase	10	10	1	11	102				755	755	755	MBMDHHHE_01178	HFGGDLGF_01449	PNODKJOK_01452	AMDJCFGP_00015	BNFGLAAC_00745	FEIEPNLK_01745	JHGKOFHH_01164	LBCAMCKI_01344	LDOMCAAH_01047	FNFAEIKL_00936
ybiV_1		Sugar phosphatase YbiV	10	10	1	11	900				839	839	839	MBMDHHHE_00634	HFGGDLGF_00475	PNODKJOK_00456	AMDJCFGP_00549	BNFGLAAC_00182	FEIEPNLK_00499	JHGKOFHH_00210	LBCAMCKI_00365	LDOMCAAH_00500	FNFAEIKL_00366
group_2564		hypothetical protein	10	10	1	11	2438				1499	1499	1499	MBMDHHHE_01371	HFGGDLGF_00161	PNODKJOK_00156	AMDJCFGP_01316	BNFGLAAC_00550	FEIEPNLK_00180	JHGKOFHH_00584	LBCAMCKI_00053	LDOMCAAH_00183	FNFAEIKL_00051
licR_3		putative licABCH operon regulator	10	10	1	11	1596				1664	1664	1664	MBMDHHHE_00269	HFGGDLGF_00949	PNODKJOK_00928	AMDJCFGP_00917	BNFGLAAC_01401	FEIEPNLK_01232	JHGKOFHH_00884	LBCAMCKI_00834	LDOMCAAH_01221	FNFAEIKL_01219
mntB		Manganese transport system membrane protein MntB	10	10	1	11	2404				839	839	839	MBMDHHHE_01338	HFGGDLGF_00125	PNODKJOK_00123	AMDJCFGP_01349	BNFGLAAC_00583	FEIEPNLK_00147	JHGKOFHH_00621	LBCAMCKI_00021	LDOMCAAH_00148	FNFAEIKL_00016
group_2567		hypothetical protein	10	10	1	11	597				323	323	323	MBMDHHHE_00902	HFGGDLGF_01171	PNODKJOK_01146	AMDJCFGP_00308	BNFGLAAC_01078	FEIEPNLK_00763	JHGKOFHH_01457	LBCAMCKI_01042	LDOMCAAH_00765	FNFAEIKL_00634
group_2568		hypothetical protein	10	10	1	11	1931				344	344	344	MBMDHHHE_00123	HFGGDLGF_00806	PNODKJOK_00784	AMDJCFGP_01087	BNFGLAAC_01259	FEIEPNLK_01085	JHGKOFHH_01028	LBCAMCKI_00693	LDOMCAAH_01377	FNFAEIKL_01073
gpsB		Cell cycle protein GpsB	10	10	1	12	49				323	323	323	MBMDHHHE_01740	HFGGDLGF_01752	PNODKJOK_01745	AMDJCFGP_01778	BNFGLAAC_01863	FEIEPNLK_01805	JHGKOFHH_01710	LBCAMCKI_01752	LDOMCAAH_01842	FNFAEIKL_01767
group_257		hypothetical protein	10	10	1	11	2437				650	650	650	MBMDHHHE_01370	HFGGDLGF_00160	PNODKJOK_00155	AMDJCFGP_01317	BNFGLAAC_00551	FEIEPNLK_00179	JHGKOFHH_00585	LBCAMCKI_00052	LDOMCAAH_00182	FNFAEIKL_00050
pepQ		Xaa-Pro dipeptidase	10	10	1	11	2453				1085	1085	1085	MBMDHHHE_01386	HFGGDLGF_00176	PNODKJOK_00171	AMDJCFGP_01301	BNFGLAAC_00535	FEIEPNLK_00195	JHGKOFHH_00569	LBCAMCKI_00068	LDOMCAAH_00198	FNFAEIKL_00066
dedA		Protein DedA	10	10	1	11	105				605	605	605	MBMDHHHE_01175	HFGGDLGF_01446	PNODKJOK_01449	AMDJCFGP_00018	BNFGLAAC_00748	FEIEPNLK_01742	JHGKOFHH_01167	LBCAMCKI_01341	LDOMCAAH_01044	FNFAEIKL_00933
rsmG		Ribosomal RNA small subunit methyltransferase G	10	10	1	11	1183				713	713	713	MBMDHHHE_01216	HFGGDLGF_00024	PNODKJOK_00023	AMDJCFGP_01471	BNFGLAAC_00707	FEIEPNLK_00024	JHGKOFHH_00722	LBCAMCKI_01518	LDOMCAAH_00024	FNFAEIKL_01537
group_2573		hypothetical protein	10	10	1	11	2111				470	470	470	MBMDHHHE_01550	HFGGDLGF_01611	PNODKJOK_01693	AMDJCFGP_01672	BNFGLAAC_01673	FEIEPNLK_01456	JHGKOFHH_01769	LBCAMCKI_01692	LDOMCAAH_01771	FNFAEIKL_01717
lysA		Diaminopimelate decarboxylase	10	10	1	11	1206				1238	1238	1238	MBMDHHHE_01239	HFGGDLGF_00047	PNODKJOK_00046	AMDJCFGP_01448	BNFGLAAC_00684	FEIEPNLK_00047	JHGKOFHH_00699	LBCAMCKI_01541	LDOMCAAH_00047	FNFAEIKL_01560
murR_3		HTH-type transcriptional regulator MurR	10	10	1	11	1937				887	887	887	MBMDHHHE_00129	HFGGDLGF_00812	PNODKJOK_00790	AMDJCFGP_01081	BNFGLAAC_01265	FEIEPNLK_01091	JHGKOFHH_01022	LBCAMCKI_00699	LDOMCAAH_01371	FNFAEIKL_01079
livF		High-affinity branched-chain amino acid transport ATP-binding protein LivF	10	10	1	11	1244				710	710	710	MBMDHHHE_01277	HFGGDLGF_00085	PNODKJOK_00084	AMDJCFGP_01410	BNFGLAAC_00646	FEIEPNLK_00085	JHGKOFHH_00661	LBCAMCKI_01579	LDOMCAAH_00085	FNFAEIKL_01598
group_2577		hypothetical protein	10	10	1	11	1815				1067	1067	1067	MBMDHHHE_00033	HFGGDLGF_00717	PNODKJOK_00695	AMDJCFGP_01177	BNFGLAAC_01170	FEIEPNLK_00995	JHGKOFHH_01117	LBCAMCKI_00604	LDOMCAAH_01522	FNFAEIKL_00983
group_2578		hypothetical protein	10	10	1	11	184				1037	1037	1037	MBMDHHHE_01151	HFGGDLGF_01416	PNODKJOK_01410	AMDJCFGP_00041	BNFGLAAC_00774	FEIEPNLK_01717	JHGKOFHH_01192	LBCAMCKI_01306	LDOMCAAH_01014	FNFAEIKL_00903
xylG		Xylose import ATP-binding protein XylG	10	10	1	11	769				1532	1532	1532	MBMDHHHE_00777	HFGGDLGF_00618	PNODKJOK_00596	AMDJCFGP_00434	BNFGLAAC_00067	FEIEPNLK_00638	JHGKOFHH_00067	LBCAMCKI_00505	LDOMCAAH_00640	FNFAEIKL_00509
gloA		Lactoylglutathione lyase	10	10	1	11	2444				377	377	377	MBMDHHHE_01377	HFGGDLGF_00167	PNODKJOK_00162	AMDJCFGP_01310	BNFGLAAC_00544	FEIEPNLK_00186	JHGKOFHH_00578	LBCAMCKI_00059	LDOMCAAH_00189	FNFAEIKL_00057
group_2580		hypothetical protein	10	10	1	15	22				1607	1607	1607	MBMDHHHE_01876	HFGGDLGF_01905	PNODKJOK_01897	AMDJCFGP_01933	BNFGLAAC_02016	FEIEPNLK_01937	JHGKOFHH_02003	LBCAMCKI_01922	LDOMCAAH_02001	FNFAEIKL_01908
bglA_1		6-phospho-beta-glucosidase BglA	10	10	1	11	902				1487	1487	1487	MBMDHHHE_00632	HFGGDLGF_00473	PNODKJOK_00454	AMDJCFGP_00551	BNFGLAAC_00184	FEIEPNLK_00497	JHGKOFHH_00212	LBCAMCKI_00363	LDOMCAAH_00498	FNFAEIKL_00364
thrC		Threonine synthase	10	10	1	13	43				1487	1487	1487	MBMDHHHE_01791	HFGGDLGF_01803	PNODKJOK_01822	AMDJCFGP_01855	BNFGLAAC_01939	FEIEPNLK_01855	JHGKOFHH_01879	LBCAMCKI_01849	LDOMCAAH_01954	FNFAEIKL_01861
group_2583		hypothetical protein	10	10	1	11	2229				1157	1157	1157	MBMDHHHE_01611	HFGGDLGF_01513	PNODKJOK_01572	AMDJCFGP_01589	BNFGLAAC_01732	FEIEPNLK_01529	JHGKOFHH_01613	LBCAMCKI_01412	LDOMCAAH_01619	FNFAEIKL_01444
oppA_1		Oligopeptide-binding protein OppA	10	10	1	11	2505				1649	1649	1649	MBMDHHHE_01437	HFGGDLGF_00227	PNODKJOK_00222	AMDJCFGP_01250	BNFGLAAC_00484	FEIEPNLK_00246	JHGKOFHH_00518	LBCAMCKI_00120	LDOMCAAH_00250	FNFAEIKL_00117
dprA		DNA processing protein DprA	10	10	1	11	808				845	845	845	MBMDHHHE_00727	HFGGDLGF_00568	PNODKJOK_00546	AMDJCFGP_00457	BNFGLAAC_00090	FEIEPNLK_00588	JHGKOFHH_00117	LBCAMCKI_00455	LDOMCAAH_00590	FNFAEIKL_00459
ctsR		Transcriptional regulator CtsR	10	10	1	11	1573				461	461	461	MBMDHHHE_00291	HFGGDLGF_00972	PNODKJOK_00951	AMDJCFGP_00895	BNFGLAAC_01423	FEIEPNLK_01254	JHGKOFHH_00861	LBCAMCKI_00856	LDOMCAAH_01198	FNFAEIKL_01241
gabD1		Succinate-semialdehyde dehydrogenase [NADP(+)] 1	10	10	1	11	612				1373	1373	1373	MBMDHHHE_00888	HFGGDLGF_01160	PNODKJOK_01135	AMDJCFGP_00322	BNFGLAAC_01092	FEIEPNLK_00749	JHGKOFHH_01471	LBCAMCKI_01028	LDOMCAAH_00752	FNFAEIKL_00620
cinA		Putative competence-damage inducible protein	10	10	1	11	1542				1271	1271	1271	MBMDHHHE_00323	HFGGDLGF_01004	PNODKJOK_00983	AMDJCFGP_00863	BNFGLAAC_01455	FEIEPNLK_01286	JHGKOFHH_00829	LBCAMCKI_00888	LDOMCAAH_01166	FNFAEIKL_01273
group_2589		hypothetical protein	10	10	1	12	21				674	674	674	MBMDHHHE_01768	HFGGDLGF_01780	PNODKJOK_01717	AMDJCFGP_01750	BNFGLAAC_01835	FEIEPNLK_01833	JHGKOFHH_01682	LBCAMCKI_01780	LDOMCAAH_01814	FNFAEIKL_01795
licC_1		Lichenan permease IIC component	10	10	1	11	2451				1277	1328	1322	MBMDHHHE_01384	HFGGDLGF_00174	PNODKJOK_00169	AMDJCFGP_01303	BNFGLAAC_00537	FEIEPNLK_00193	JHGKOFHH_00571	LBCAMCKI_00066	LDOMCAAH_00196	FNFAEIKL_00064
serC		Phosphoserine aminotransferase	10	10	1	11	1253				1094	1094	1094	MBMDHHHE_01286	HFGGDLGF_00094	PNODKJOK_00093	AMDJCFGP_01401	BNFGLAAC_00637	FEIEPNLK_00094	JHGKOFHH_00652	LBCAMCKI_01588	LDOMCAAH_00094	FNFAEIKL_01607
punA		Purine nucleoside phosphorylase 1	10	10	1	11	623				809	809	809	MBMDHHHE_00877	HFGGDLGF_01149	PNODKJOK_01124	AMDJCFGP_00333	BNFGLAAC_01103	FEIEPNLK_00738	JHGKOFHH_01482	LBCAMCKI_01017	LDOMCAAH_00741	FNFAEIKL_00609
group_2592		DegV domain-containing protein	10	10	1	11	2054				860	860	860	MBMDHHHE_01506	HFGGDLGF_01666	PNODKJOK_01649	AMDJCFGP_01716	BNFGLAAC_01629	FEIEPNLK_01412	JHGKOFHH_01813	LBCAMCKI_01648	LDOMCAAH_01727	FNFAEIKL_01673
group_2593		hypothetical protein	10	10	1	11	2499				512	518	515	MBMDHHHE_01431	HFGGDLGF_00221	PNODKJOK_00216	AMDJCFGP_01256	BNFGLAAC_00490	FEIEPNLK_00240	JHGKOFHH_00524	LBCAMCKI_00114	LDOMCAAH_00244	FNFAEIKL_00111
dinB_1		DNA polymerase IV	10	10	1	11	836				1427	1427	1427	MBMDHHHE_00698	HFGGDLGF_00539	PNODKJOK_00519	AMDJCFGP_00486	BNFGLAAC_00119	FEIEPNLK_00559	JHGKOFHH_00146	LBCAMCKI_00428	LDOMCAAH_00562	FNFAEIKL_00429
group_2595		hypothetical protein	10	10	1	11	2232				1499	1499	1499	MBMDHHHE_01614	HFGGDLGF_01516	PNODKJOK_01569	AMDJCFGP_01586	BNFGLAAC_01735	FEIEPNLK_01532	JHGKOFHH_01610	LBCAMCKI_01415	LDOMCAAH_01622	FNFAEIKL_01441
dinB_2		DNA polymerase IV	10	10	1	11	1919				1094	1094	1094	MBMDHHHE_00111	HFGGDLGF_00794	PNODKJOK_00772	AMDJCFGP_01099	BNFGLAAC_01247	FEIEPNLK_01073	JHGKOFHH_01040	LBCAMCKI_00681	LDOMCAAH_01389	FNFAEIKL_01061
group_2597		hypothetical protein	10	10	1	11	2329				449	449	449	MBMDHHHE_01679	HFGGDLGF_01591	PNODKJOK_01493	AMDJCFGP_01510	BNFGLAAC_01809	FEIEPNLK_01599	JHGKOFHH_01545	LBCAMCKI_01481	LDOMCAAH_01687	FNFAEIKL_01375
msrB		Peptide methionine sulfoxide reductase MsrB	10	10	1	11	589				458	458	458	MBMDHHHE_00910	HFGGDLGF_01179	PNODKJOK_01154	AMDJCFGP_00300	BNFGLAAC_01070	FEIEPNLK_00771	JHGKOFHH_01449	LBCAMCKI_01050	LDOMCAAH_00773	FNFAEIKL_00642
arsC		Arsenate reductase	10	10	1	11	622				407	407	407	MBMDHHHE_00878	HFGGDLGF_01150	PNODKJOK_01125	AMDJCFGP_00332	BNFGLAAC_01102	FEIEPNLK_00739	JHGKOFHH_01481	LBCAMCKI_01018	LDOMCAAH_00742	FNFAEIKL_00610
lgt		Phosphatidylglycerol--prolipoprotein diacylglyceryl transferase	10	10	1	11	2497				659	788	758	MBMDHHHE_01429	HFGGDLGF_00219	PNODKJOK_00214	AMDJCFGP_01258	BNFGLAAC_00492	FEIEPNLK_00238	JHGKOFHH_00526	LBCAMCKI_00112	LDOMCAAH_00242	FNFAEIKL_00109
ftsY		Signal recognition particle receptor FtsY	10	10	1	11	2477				1448	1457	1453	MBMDHHHE_01410	HFGGDLGF_00200	PNODKJOK_00195	AMDJCFGP_01277	BNFGLAAC_00511	FEIEPNLK_00219	JHGKOFHH_00545	LBCAMCKI_00092	LDOMCAAH_00222	FNFAEIKL_00090
yeiL		Regulatory protein YeiL	10	10	1	11	2079				668	668	668	MBMDHHHE_01518	HFGGDLGF_01643	PNODKJOK_01661	AMDJCFGP_01704	BNFGLAAC_01641	FEIEPNLK_01424	JHGKOFHH_01801	LBCAMCKI_01660	LDOMCAAH_01739	FNFAEIKL_01684
group_2601		hypothetical protein	10	10	1	14	36				1181	1181	1181	MBMDHHHE_01823	HFGGDLGF_01836	PNODKJOK_01846	AMDJCFGP_01913	BNFGLAAC_01963	FEIEPNLK_01887	JHGKOFHH_01821	LBCAMCKI_01826	LDOMCAAH_02009	FNFAEIKL_01925
rbsA		Ribose import ATP-binding protein RbsA	10	10	1	11	206				1478	1478	1478	MBMDHHHE_01129	HFGGDLGF_01394	PNODKJOK_01388	AMDJCFGP_00063	BNFGLAAC_00796	FEIEPNLK_01695	JHGKOFHH_01214	LBCAMCKI_01284	LDOMCAAH_00992	FNFAEIKL_00881
srlE		PTS system glucitol/sorbitol-specific EIIB component	10	10	1	11	1614				989	1001	993	MBMDHHHE_00251	HFGGDLGF_00931	PNODKJOK_00910	AMDJCFGP_00935	BNFGLAAC_01383	FEIEPNLK_01211	JHGKOFHH_00903	LBCAMCKI_00816	LDOMCAAH_01239	FNFAEIKL_01199
group_2604		hypothetical protein	10	10	1	11	2576				449	449	449	MBMDHHHE_00460	HFGGDLGF_00293	PNODKJOK_00287	AMDJCFGP_00738	BNFGLAAC_00364	FEIEPNLK_00317	JHGKOFHH_00446	LBCAMCKI_00192	LDOMCAAH_00323	FNFAEIKL_00189
potD		Spermidine/putrescine-binding periplasmic protein	10	10	1	11	966				1073	1073	1073	MBMDHHHE_00625	HFGGDLGF_00450	PNODKJOK_00444	AMDJCFGP_00561	BNFGLAAC_00194	FEIEPNLK_00490	JHGKOFHH_00222	LBCAMCKI_00357	LDOMCAAH_00488	FNFAEIKL_00357
rsmE		Ribosomal RNA small subunit methyltransferase E	10	10	1	11	2109				743	743	743	MBMDHHHE_01548	HFGGDLGF_01613	PNODKJOK_01691	AMDJCFGP_01674	BNFGLAAC_01671	FEIEPNLK_01454	JHGKOFHH_01771	LBCAMCKI_01690	LDOMCAAH_01769	FNFAEIKL_01715
ptsG		PTS system glucose-specific EIICBA component	10	10	1	11	2107				2183	2183	2183	MBMDHHHE_01546	HFGGDLGF_01615	PNODKJOK_01689	AMDJCFGP_01676	BNFGLAAC_01669	FEIEPNLK_01452	JHGKOFHH_01773	LBCAMCKI_01688	LDOMCAAH_01767	FNFAEIKL_01713
yyaP		putative protein YyaP	10	10	1	11	860				530	530	530	MBMDHHHE_00674	HFGGDLGF_00515	PNODKJOK_00496	AMDJCFGP_00509	BNFGLAAC_00142	FEIEPNLK_00539	JHGKOFHH_00170	LBCAMCKI_00405	LDOMCAAH_00540	FNFAEIKL_00406
immR		HTH-type transcriptional regulator ImmR	10	10	1	11	985				224	224	224	MBMDHHHE_00607	HFGGDLGF_00432	PNODKJOK_00426	AMDJCFGP_00579	BNFGLAAC_00212	FEIEPNLK_00472	JHGKOFHH_00240	LBCAMCKI_00339	LDOMCAAH_00470	FNFAEIKL_00339
group_261		hypothetical protein	10	10	1	11	2480				635	635	635	MBMDHHHE_01413	HFGGDLGF_00203	PNODKJOK_00198	AMDJCFGP_01274	BNFGLAAC_00508	FEIEPNLK_00222	JHGKOFHH_00542	LBCAMCKI_00095	LDOMCAAH_00225	FNFAEIKL_00093
ispE		4-diphosphocytidyl-2-C-methyl-D-erythritol kinase	10	10	1	11	2296				851	851	851	MBMDHHHE_01669	HFGGDLGF_01581	PNODKJOK_01503	AMDJCFGP_01520	BNFGLAAC_01799	FEIEPNLK_01589	JHGKOFHH_01555	LBCAMCKI_01471	LDOMCAAH_01677	FNFAEIKL_01385
group_2611		hypothetical protein	10	10	1	11	1906				665	665	665	MBMDHHHE_00098	HFGGDLGF_00781	PNODKJOK_00759	AMDJCFGP_01112	BNFGLAAC_01234	FEIEPNLK_01060	JHGKOFHH_01053	LBCAMCKI_00668	LDOMCAAH_01402	FNFAEIKL_01048
group_2612		hypothetical protein	10	10	1	11	707				410	410	410	MBMDHHHE_00843	HFGGDLGF_00684	PNODKJOK_00662	AMDJCFGP_00368	BNFGLAAC_00001	FEIEPNLK_00704	JHGKOFHH_00001	LBCAMCKI_00571	LDOMCAAH_00706	FNFAEIKL_00575
group_2613		hypothetical protein	10	10	1	11	692				560	560	560	MBMDHHHE_00856	HFGGDLGF_01131	PNODKJOK_01102	AMDJCFGP_00355	BNFGLAAC_01125	FEIEPNLK_00717	JHGKOFHH_01505	LBCAMCKI_00987	LDOMCAAH_00719	FNFAEIKL_00588
sdhA		L-serine dehydratase, alpha chain	10	10	1	11	1461				872	872	872	MBMDHHHE_00391	HFGGDLGF_01075	PNODKJOK_01051	AMDJCFGP_00807	BNFGLAAC_01519	FEIEPNLK_01354	JHGKOFHH_00784	LBCAMCKI_00936	LDOMCAAH_01100	FNFAEIKL_01319
group_2615		hypothetical protein	10	10	1	11	2283				299	299	299	MBMDHHHE_01656	HFGGDLGF_01568	PNODKJOK_01516	AMDJCFGP_01533	BNFGLAAC_01786	FEIEPNLK_01576	JHGKOFHH_01568	LBCAMCKI_01458	LDOMCAAH_01664	FNFAEIKL_01398
fhuD		Iron(3+)-hydroxamate-binding protein FhuD	10	10	1	11	1231				935	935	935	MBMDHHHE_01264	HFGGDLGF_00072	PNODKJOK_00071	AMDJCFGP_01423	BNFGLAAC_00659	FEIEPNLK_00072	JHGKOFHH_00674	LBCAMCKI_01566	LDOMCAAH_00072	FNFAEIKL_01585
group_2617		hypothetical protein	10	10	1	13	1				716	716	716	MBMDHHHE_01770	HFGGDLGF_01782	PNODKJOK_01843	AMDJCFGP_01876	BNFGLAAC_01960	FEIEPNLK_01835	JHGKOFHH_01859	LBCAMCKI_01829	LDOMCAAH_01933	FNFAEIKL_01841
nadE		NH(3)-dependent NAD(+) synthetase	10	10	1	12	54				824	824	824	MBMDHHHE_01735	HFGGDLGF_01747	PNODKJOK_01750	AMDJCFGP_01783	BNFGLAAC_01868	FEIEPNLK_01800	JHGKOFHH_01715	LBCAMCKI_01747	LDOMCAAH_01847	FNFAEIKL_01762
folP		Dihydropteroate synthase	10	10	1	11	973				800	800	800	MBMDHHHE_00618	HFGGDLGF_00443	PNODKJOK_00437	AMDJCFGP_00568	BNFGLAAC_00201	FEIEPNLK_00483	JHGKOFHH_00229	LBCAMCKI_00350	LDOMCAAH_00481	FNFAEIKL_00350
group_262		hypothetical protein	10	10	1	11	2483				146	146	146	MBMDHHHE_01416	HFGGDLGF_00206	PNODKJOK_00201	AMDJCFGP_01271	BNFGLAAC_00505	FEIEPNLK_00225	JHGKOFHH_00539	LBCAMCKI_00098	LDOMCAAH_00228	FNFAEIKL_00096
group_2620		putative protein	10	10	1	11	1640				713	713	713	MBMDHHHE_00225	HFGGDLGF_00905	PNODKJOK_00884	AMDJCFGP_00962	BNFGLAAC_01357	FEIEPNLK_01185	JHGKOFHH_00929	LBCAMCKI_00790	LDOMCAAH_01265	FNFAEIKL_01173
pepT		Peptidase T	10	10	1	11	1077				1223	1223	1223	MBMDHHHE_00519	HFGGDLGF_00344	PNODKJOK_00338	AMDJCFGP_00667	BNFGLAAC_00301	FEIEPNLK_00384	JHGKOFHH_00394	LBCAMCKI_00251	LDOMCAAH_00382	FNFAEIKL_00249
acpP_2		Acyl carrier protein	10	10	1	15	8				245	245	245	MBMDHHHE_01862	HFGGDLGF_01899	PNODKJOK_01886	AMDJCFGP_01924	BNFGLAAC_02007	FEIEPNLK_01928	JHGKOFHH_01980	LBCAMCKI_01916	LDOMCAAH_01992	FNFAEIKL_01899
ulaA_1		Ascorbate-specific PTS system EIIC component	10	10	1	11	1590				1433	1433	1433	MBMDHHHE_00275	HFGGDLGF_00955	PNODKJOK_00934	AMDJCFGP_00911	BNFGLAAC_01407	FEIEPNLK_01238	JHGKOFHH_00878	LBCAMCKI_00840	LDOMCAAH_01215	FNFAEIKL_01225
iscS_1		Cysteine desulfurase IscS	10	10	1	11	1063				1142	1142	1142	MBMDHHHE_00533	HFGGDLGF_00358	PNODKJOK_00352	AMDJCFGP_00653	BNFGLAAC_00287	FEIEPNLK_00398	JHGKOFHH_00380	LBCAMCKI_00265	LDOMCAAH_00396	FNFAEIKL_00263
iscS_2		Cysteine desulfurase IscS	10	10	1	11	888				1130	1130	1130	MBMDHHHE_00646	HFGGDLGF_00487	PNODKJOK_00468	AMDJCFGP_00537	BNFGLAAC_00170	FEIEPNLK_00511	JHGKOFHH_00198	LBCAMCKI_00377	LDOMCAAH_00512	FNFAEIKL_00378
hisC		Histidinol-phosphate aminotransferase	10	10	1	11	2562				1058	1058	1058	MBMDHHHE_00445	HFGGDLGF_00278	PNODKJOK_00272	AMDJCFGP_00753	BNFGLAAC_00429	FEIEPNLK_00302	JHGKOFHH_00461	LBCAMCKI_00177	LDOMCAAH_00308	FNFAEIKL_00174
cynR		HTH-type transcriptional regulator CynR	10	10	1	12	38				896	896	896	MBMDHHHE_01751	HFGGDLGF_01763	PNODKJOK_01734	AMDJCFGP_01767	BNFGLAAC_01852	FEIEPNLK_01816	JHGKOFHH_01699	LBCAMCKI_01763	LDOMCAAH_01831	FNFAEIKL_01778
trxB		Thioredoxin reductase	10	10	1	12	57				914	914	914	MBMDHHHE_01732	HFGGDLGF_01744	PNODKJOK_01753	AMDJCFGP_01786	BNFGLAAC_01871	FEIEPNLK_01797	JHGKOFHH_01718	LBCAMCKI_01744	LDOMCAAH_01850	FNFAEIKL_01759
paiA		Spermidine/spermine N(1)-acetyltransferase	10	10	1	11	2617				524	524	524	MBMDHHHE_00484	HFGGDLGF_00317	PNODKJOK_00311	AMDJCFGP_00702	BNFGLAAC_00328	FEIEPNLK_00355	JHGKOFHH_00421	LBCAMCKI_00216	LDOMCAAH_00347	FNFAEIKL_00214
sasA_1		Adaptive-response sensory-kinase SasA	10	10	1	11	2487				782	1325	1270	MBMDHHHE_01419	HFGGDLGF_00209	PNODKJOK_00204	AMDJCFGP_01268	BNFGLAAC_00502	FEIEPNLK_00228	JHGKOFHH_00536	LBCAMCKI_00101	LDOMCAAH_00232	FNFAEIKL_00099
cspC_3		Cold shock protein CspC	10	10	1	11	1572				209	209	209	MBMDHHHE_00292	HFGGDLGF_00973	PNODKJOK_00952	AMDJCFGP_00894	BNFGLAAC_01424	FEIEPNLK_01255	JHGKOFHH_00860	LBCAMCKI_00857	LDOMCAAH_01197	FNFAEIKL_01242
mutY		Adenine DNA glycosylase	10	10	1	11	1910				1157	1157	1157	MBMDHHHE_00102	HFGGDLGF_00785	PNODKJOK_00763	AMDJCFGP_01108	BNFGLAAC_01238	FEIEPNLK_01064	JHGKOFHH_01049	LBCAMCKI_00672	LDOMCAAH_01398	FNFAEIKL_01052
group_2632		Multidrug efflux system ATP-binding protein	10	10	1	11	1221				836	836	836	MBMDHHHE_01254	HFGGDLGF_00062	PNODKJOK_00061	AMDJCFGP_01433	BNFGLAAC_00669	FEIEPNLK_00062	JHGKOFHH_00684	LBCAMCKI_01556	LDOMCAAH_00062	FNFAEIKL_01575
lplJ		Lipoate-protein ligase LplJ	10	10	1	11	567				989	989	989	MBMDHHHE_00926	HFGGDLGF_01195	PNODKJOK_01170	AMDJCFGP_00280	BNFGLAAC_01050	FEIEPNLK_00787	JHGKOFHH_01433	LBCAMCKI_01066	LDOMCAAH_00789	FNFAEIKL_00662
yycJ		Putative metallo-hydrolase YycJ	10	10	1	11	2472				809	809	809	MBMDHHHE_01405	HFGGDLGF_00195	PNODKJOK_00190	AMDJCFGP_01282	BNFGLAAC_00516	FEIEPNLK_00214	JHGKOFHH_00550	LBCAMCKI_00087	LDOMCAAH_00217	FNFAEIKL_00085
neuA		N-acylneuraminate cytidylyltransferase	10	10	1	11	901				614	614	614	MBMDHHHE_00633	HFGGDLGF_00474	PNODKJOK_00455	AMDJCFGP_00550	BNFGLAAC_00183	FEIEPNLK_00498	JHGKOFHH_00211	LBCAMCKI_00364	LDOMCAAH_00499	FNFAEIKL_00365
group_2636		hypothetical protein	10	10	1	11	1247				875	875	875	MBMDHHHE_01280	HFGGDLGF_00088	PNODKJOK_00087	AMDJCFGP_01407	BNFGLAAC_00643	FEIEPNLK_00088	JHGKOFHH_00658	LBCAMCKI_01582	LDOMCAAH_00088	FNFAEIKL_01601
yckB		putative ABC transporter extracellular-binding protein YckB	10	10	1	11	701				848	848	848	MBMDHHHE_00849	HFGGDLGF_01124	PNODKJOK_01095	AMDJCFGP_00362	BNFGLAAC_01132	FEIEPNLK_00710	JHGKOFHH_01512	LBCAMCKI_00980	LDOMCAAH_00712	FNFAEIKL_00581
group_2638		hypothetical protein	10	10	1	13	51				935	935	935	MBMDHHHE_01783	HFGGDLGF_01795	PNODKJOK_01830	AMDJCFGP_01863	BNFGLAAC_01947	FEIEPNLK_01847	JHGKOFHH_01871	LBCAMCKI_01841	LDOMCAAH_01946	FNFAEIKL_01853
menA		1,4-dihydroxy-2-naphthoate octaprenyltransferase	10	10	1	11	2303				899	899	899	MBMDHHHE_01676	HFGGDLGF_01588	PNODKJOK_01496	AMDJCFGP_01513	BNFGLAAC_01806	FEIEPNLK_01596	JHGKOFHH_01548	LBCAMCKI_01478	LDOMCAAH_01684	FNFAEIKL_01378
pstS2		Phosphate-binding protein PstS 2	10	10	1	11	2488				881	887	882	MBMDHHHE_01420	HFGGDLGF_00210	PNODKJOK_00205	AMDJCFGP_01267	BNFGLAAC_00501	FEIEPNLK_00229	JHGKOFHH_00535	LBCAMCKI_00102	LDOMCAAH_00233	FNFAEIKL_00100
yhaP		putative protein YhaP	10	10	1	11	106				1217	1217	1217	MBMDHHHE_01174	HFGGDLGF_01445	PNODKJOK_01448	AMDJCFGP_00019	BNFGLAAC_00749	FEIEPNLK_01741	JHGKOFHH_01168	LBCAMCKI_01340	LDOMCAAH_01043	FNFAEIKL_00932
group_2641		hypothetical protein	10	10	1	11	1604				812	812	812	MBMDHHHE_00261	HFGGDLGF_00941	PNODKJOK_00920	AMDJCFGP_00925	BNFGLAAC_01393	FEIEPNLK_01223	JHGKOFHH_00892	LBCAMCKI_00826	LDOMCAAH_01229	FNFAEIKL_01211
group_2642		hypothetical protein	10	10	1	11	894				1124	1124	1124	MBMDHHHE_00640	HFGGDLGF_00481	PNODKJOK_00462	AMDJCFGP_00543	BNFGLAAC_00176	FEIEPNLK_00505	JHGKOFHH_00204	LBCAMCKI_00371	LDOMCAAH_00506	FNFAEIKL_00372
group_2643		hypothetical protein	10	10	1	11	1841				236	236	236	MBMDHHHE_00059	HFGGDLGF_00743	PNODKJOK_00721	AMDJCFGP_01151	BNFGLAAC_01196	FEIEPNLK_01021	JHGKOFHH_01091	LBCAMCKI_00630	LDOMCAAH_01496	FNFAEIKL_01009
group_2647		hypothetical protein	10	10	1	12	17				533	539	538	MBMDHHHE_01707	HFGGDLGF_01719	PNODKJOK_01778	AMDJCFGP_01811	BNFGLAAC_01896	FEIEPNLK_01772	JHGKOFHH_01743	LBCAMCKI_01719	LDOMCAAH_01875	FNFAEIKL_01734
group_2648		hypothetical protein	10	10	1	11	591				1175	1175	1175	MBMDHHHE_00908	HFGGDLGF_01177	PNODKJOK_01152	AMDJCFGP_00302	BNFGLAAC_01072	FEIEPNLK_00769	JHGKOFHH_01451	LBCAMCKI_01048	LDOMCAAH_00771	FNFAEIKL_00640
opuAA		Glycine betaine transport ATP-binding protein OpuAA	10	10	1	11	1599				1277	1277	1277	MBMDHHHE_00266	HFGGDLGF_00946	PNODKJOK_00925	AMDJCFGP_00920	BNFGLAAC_01398	FEIEPNLK_01228	JHGKOFHH_00887	LBCAMCKI_00831	LDOMCAAH_01224	FNFAEIKL_01216
group_265		hypothetical protein	10	10	1	11	2498				401	401	401	MBMDHHHE_01430	HFGGDLGF_00220	PNODKJOK_00215	AMDJCFGP_01257	BNFGLAAC_00491	FEIEPNLK_00239	JHGKOFHH_00525	LBCAMCKI_00113	LDOMCAAH_00243	FNFAEIKL_00110
smc_2		Chromosome partition protein Smc	10	10	1	11	1693				2636	2636	2636	MBMDHHHE_00179	HFGGDLGF_00861	PNODKJOK_00839	AMDJCFGP_01001	BNFGLAAC_01314	FEIEPNLK_01140	JHGKOFHH_00973	LBCAMCKI_00748	LDOMCAAH_01308	FNFAEIKL_01128
group_2651		hypothetical protein	10	10	1	11	229				791	791	791	MBMDHHHE_01106	HFGGDLGF_01371	PNODKJOK_01365	AMDJCFGP_00086	BNFGLAAC_00819	FEIEPNLK_01672	JHGKOFHH_01237	LBCAMCKI_01261	LDOMCAAH_00969	FNFAEIKL_00858
thiO		Glycine oxidase	10	10	1	11	542				1088	1100	1098	MBMDHHHE_00951	HFGGDLGF_01220	PNODKJOK_01195	AMDJCFGP_00255	BNFGLAAC_01025	FEIEPNLK_00812	JHGKOFHH_01408	LBCAMCKI_01091	LDOMCAAH_00814	FNFAEIKL_00687
glxK		Glycerate 3-kinase	10	10	1	11	1589				1061	1061	1061	MBMDHHHE_00276	HFGGDLGF_00956	PNODKJOK_00935	AMDJCFGP_00910	BNFGLAAC_01408	FEIEPNLK_01239	JHGKOFHH_00877	LBCAMCKI_00841	LDOMCAAH_01214	FNFAEIKL_01226
group_2654		hypothetical protein	10	10	1	11	190				1496	1496	1496	MBMDHHHE_01145	HFGGDLGF_01410	PNODKJOK_01404	AMDJCFGP_00047	BNFGLAAC_00780	FEIEPNLK_01711	JHGKOFHH_01198	LBCAMCKI_01300	LDOMCAAH_01008	FNFAEIKL_00897
group_2655		hypothetical protein	10	10	1	11	1552				503	503	503	MBMDHHHE_00313	HFGGDLGF_00994	PNODKJOK_00973	AMDJCFGP_00873	BNFGLAAC_01445	FEIEPNLK_01276	JHGKOFHH_00839	LBCAMCKI_00878	LDOMCAAH_01176	FNFAEIKL_01263
group_2656		hypothetical protein	10	10	1	11	804				437	437	437	MBMDHHHE_00758	HFGGDLGF_00599	PNODKJOK_00577	AMDJCFGP_00453	BNFGLAAC_00086	FEIEPNLK_00619	JHGKOFHH_00086	LBCAMCKI_00486	LDOMCAAH_00621	FNFAEIKL_00490
rlmI		Ribosomal RNA large subunit methyltransferase I	10	10	1	11	1069				1184	1187	1186	MBMDHHHE_00527	HFGGDLGF_00352	PNODKJOK_00346	AMDJCFGP_00659	BNFGLAAC_00293	FEIEPNLK_00392	JHGKOFHH_00386	LBCAMCKI_00259	LDOMCAAH_00390	FNFAEIKL_00257
group_2658		DegV domain-containing protein/M5005_Spy1226	10	10	1	11	263				839	839	839	MBMDHHHE_01090	HFGGDLGF_01355	PNODKJOK_01349	AMDJCFGP_00120	BNFGLAAC_00835	FEIEPNLK_01656	JHGKOFHH_01253	LBCAMCKI_01245	LDOMCAAH_00953	FNFAEIKL_00842
group_2659		hypothetical protein	10	10	1	11	714				791	791	791	MBMDHHHE_00832	HFGGDLGF_00673	PNODKJOK_00651	AMDJCFGP_00379	BNFGLAAC_00012	FEIEPNLK_00693	JHGKOFHH_00012	LBCAMCKI_00560	LDOMCAAH_00695	FNFAEIKL_00564
group_266		hypothetical protein	10	10	1	11	2506				140	140	140	MBMDHHHE_01438	HFGGDLGF_00228	PNODKJOK_00223	AMDJCFGP_01249	BNFGLAAC_00483	FEIEPNLK_00247	JHGKOFHH_00517	LBCAMCKI_00121	LDOMCAAH_00251	FNFAEIKL_00118
group_2660		hypothetical protein	10	10	1	11	1454				1043	1043	1043	MBMDHHHE_00398	HFGGDLGF_01082	PNODKJOK_01058	AMDJCFGP_00800	BNFGLAAC_01526	FEIEPNLK_01361	JHGKOFHH_00777	LBCAMCKI_00943	LDOMCAAH_01093	FNFAEIKL_01326
group_2661		hypothetical protein	10	10	1	11	1219				650	650	650	MBMDHHHE_01252	HFGGDLGF_00060	PNODKJOK_00059	AMDJCFGP_01435	BNFGLAAC_00671	FEIEPNLK_00060	JHGKOFHH_00686	LBCAMCKI_01554	LDOMCAAH_00060	FNFAEIKL_01573
tcyN_1		L-cystine import ATP-binding protein TcyN	10	10	1	11	2264				803	803	803	MBMDHHHE_01638	HFGGDLGF_01550	PNODKJOK_01535	AMDJCFGP_01551	BNFGLAAC_01768	FEIEPNLK_01558	JHGKOFHH_01586	LBCAMCKI_01440	LDOMCAAH_01646	FNFAEIKL_01416
group_2663		hypothetical protein	10	10	1	11	744				2630	2630	2630	MBMDHHHE_00802	HFGGDLGF_00643	PNODKJOK_00621	AMDJCFGP_00409	BNFGLAAC_00042	FEIEPNLK_00663	JHGKOFHH_00042	LBCAMCKI_00530	LDOMCAAH_00665	FNFAEIKL_00534
group_2664		hypothetical protein	10	10	1	11	1913				545	545	545	MBMDHHHE_00105	HFGGDLGF_00788	PNODKJOK_00766	AMDJCFGP_01105	BNFGLAAC_01241	FEIEPNLK_01067	JHGKOFHH_01046	LBCAMCKI_00675	LDOMCAAH_01395	FNFAEIKL_01055
group_2665		putative protein	10	10	1	11	1607				779	779	779	MBMDHHHE_00258	HFGGDLGF_00938	PNODKJOK_00917	AMDJCFGP_00928	BNFGLAAC_01390	FEIEPNLK_01220	JHGKOFHH_00895	LBCAMCKI_00823	LDOMCAAH_01232	FNFAEIKL_01208
carA_2		Caffeate CoA-transferase	10	10	1	11	1520				1574	1574	1574	MBMDHHHE_00345	HFGGDLGF_01026	PNODKJOK_01005	AMDJCFGP_00841	BNFGLAAC_01477	FEIEPNLK_01308	JHGKOFHH_00807	LBCAMCKI_00910	LDOMCAAH_01144	FNFAEIKL_01295
yvgN		Glyoxal reductase	10	10	1	11	603				842	842	842	MBMDHHHE_00896	HFGGDLGF_01165	PNODKJOK_01140	AMDJCFGP_00314	BNFGLAAC_01084	FEIEPNLK_00757	JHGKOFHH_01463	LBCAMCKI_01036	LDOMCAAH_00759	FNFAEIKL_00628
dinG_1		3'-5' exonuclease DinG	10	10	1	11	2549				2495	2495	2495	MBMDHHHE_00432	HFGGDLGF_00265	PNODKJOK_00259	AMDJCFGP_00766	BNFGLAAC_00442	FEIEPNLK_00289	JHGKOFHH_00474	LBCAMCKI_00164	LDOMCAAH_00295	FNFAEIKL_00161
ribU		Riboflavin transporter RibU	10	10	1	11	1218				563	563	563	MBMDHHHE_01251	HFGGDLGF_00059	PNODKJOK_00058	AMDJCFGP_01436	BNFGLAAC_00672	FEIEPNLK_00059	JHGKOFHH_00687	LBCAMCKI_01553	LDOMCAAH_00059	FNFAEIKL_01572
group_267		hypothetical protein	10	10	1	11	2511				1022	1022	1022	MBMDHHHE_01441	HFGGDLGF_00231	PNODKJOK_00226	AMDJCFGP_01246	BNFGLAAC_00480	FEIEPNLK_00250	JHGKOFHH_00513	LBCAMCKI_00125	LDOMCAAH_00256	FNFAEIKL_00123
msmX_1		Oligosaccharides import ATP-binding protein MsmX	10	10	1	11	2230				1103	1103	1103	MBMDHHHE_01612	HFGGDLGF_01514	PNODKJOK_01571	AMDJCFGP_01588	BNFGLAAC_01733	FEIEPNLK_01530	JHGKOFHH_01612	LBCAMCKI_01413	LDOMCAAH_01620	FNFAEIKL_01443
def_1		Peptide deformylase	10	10	1	11	1020				410	410	410	MBMDHHHE_00575	HFGGDLGF_00400	PNODKJOK_00394	AMDJCFGP_00611	BNFGLAAC_00244	FEIEPNLK_00440	JHGKOFHH_00338	LBCAMCKI_00307	LDOMCAAH_00438	FNFAEIKL_00306
group_2672		hypothetical protein	10	10	1	11	2399				260	260	260	MBMDHHHE_01333	HFGGDLGF_00120	PNODKJOK_00118	AMDJCFGP_01354	BNFGLAAC_00588	FEIEPNLK_00142	JHGKOFHH_00626	LBCAMCKI_00016	LDOMCAAH_00143	FNFAEIKL_00011
femX		Lipid II:glycine glycyltransferase	10	10	1	11	2532				1223	1223	1223	MBMDHHHE_01462	HFGGDLGF_00247	PNODKJOK_00242	AMDJCFGP_01225	BNFGLAAC_00459	FEIEPNLK_00271	JHGKOFHH_00492	LBCAMCKI_00146	LDOMCAAH_00277	FNFAEIKL_00144
group_2674		hypothetical protein	10	10	1	11	2565				287	287	287	MBMDHHHE_00448	HFGGDLGF_00281	PNODKJOK_00275	AMDJCFGP_00750	BNFGLAAC_00426	FEIEPNLK_00305	JHGKOFHH_00458	LBCAMCKI_00180	LDOMCAAH_00311	FNFAEIKL_00177
pyrE		Orotate phosphoribosyltransferase	10	10	1	11	695				629	629	629	MBMDHHHE_00854	HFGGDLGF_01129	PNODKJOK_01100	AMDJCFGP_00357	BNFGLAAC_01127	FEIEPNLK_00715	JHGKOFHH_01507	LBCAMCKI_00985	LDOMCAAH_00717	FNFAEIKL_00586
rsmD		Ribosomal RNA small subunit methyltransferase D	10	10	1	11	200				539	539	539	MBMDHHHE_01135	HFGGDLGF_01400	PNODKJOK_01394	AMDJCFGP_00057	BNFGLAAC_00790	FEIEPNLK_01701	JHGKOFHH_01208	LBCAMCKI_01290	LDOMCAAH_00998	FNFAEIKL_00887
group_2677		hypothetical protein	10	10	1	11	1239				257	257	257	MBMDHHHE_01272	HFGGDLGF_00080	PNODKJOK_00079	AMDJCFGP_01415	BNFGLAAC_00651	FEIEPNLK_00080	JHGKOFHH_00666	LBCAMCKI_01574	LDOMCAAH_00080	FNFAEIKL_01593
urdA_2		Urocanate reductase	10	10	1	11	827				2384	2411	2408	MBMDHHHE_00709	HFGGDLGF_00550	PNODKJOK_00528	AMDJCFGP_00475	BNFGLAAC_00108	FEIEPNLK_00570	JHGKOFHH_00135	LBCAMCKI_00437	LDOMCAAH_00571	FNFAEIKL_00440
tsaE		tRNA threonylcarbamoyladenosine biosynthesis protein TsaE	10	10	1	11	1808				443	443	443	MBMDHHHE_00026	HFGGDLGF_00710	PNODKJOK_00688	AMDJCFGP_01184	BNFGLAAC_01163	FEIEPNLK_00988	JHGKOFHH_01124	LBCAMCKI_00597	LDOMCAAH_01529	FNFAEIKL_00976
group_268		hypothetical protein	10	10	1	11	2524				503	503	503	MBMDHHHE_01454	HFGGDLGF_00239	PNODKJOK_00234	AMDJCFGP_01233	BNFGLAAC_00467	FEIEPNLK_00263	JHGKOFHH_00500	LBCAMCKI_00138	LDOMCAAH_00269	FNFAEIKL_00136
lacG_2		6-phospho-beta-galactosidase	10	10	1	12	9				1403	1403	1403	MBMDHHHE_01699	HFGGDLGF_01711	PNODKJOK_01786	AMDJCFGP_01819	BNFGLAAC_01904	FEIEPNLK_01764	JHGKOFHH_01751	LBCAMCKI_01711	LDOMCAAH_01883	FNFAEIKL_01726
dhaQ		DhaKLM operon coactivator DhaQ	10	10	1	11	2459				989	989	989	MBMDHHHE_01392	HFGGDLGF_00182	PNODKJOK_00177	AMDJCFGP_01295	BNFGLAAC_00529	FEIEPNLK_00201	JHGKOFHH_00563	LBCAMCKI_00074	LDOMCAAH_00204	FNFAEIKL_00072
proX		Prolyl-tRNA editing protein ProX	10	10	1	11	108				488	488	488	MBMDHHHE_01172	HFGGDLGF_01443	PNODKJOK_01446	AMDJCFGP_00021	BNFGLAAC_00751	FEIEPNLK_01739	JHGKOFHH_01170	LBCAMCKI_01338	LDOMCAAH_01041	FNFAEIKL_00930
group_2683		hypothetical protein	10	10	1	11	712				638	638	638	MBMDHHHE_00835	HFGGDLGF_00676	PNODKJOK_00654	AMDJCFGP_00376	BNFGLAAC_00009	FEIEPNLK_00696	JHGKOFHH_00009	LBCAMCKI_00563	LDOMCAAH_00698	FNFAEIKL_00567
mii		3-methylitaconate isomerase	10	10	1	11	1957				1139	1139	1139	MBMDHHHE_00148	HFGGDLGF_00830	PNODKJOK_00808	AMDJCFGP_01063	BNFGLAAC_01283	FEIEPNLK_01109	JHGKOFHH_01004	LBCAMCKI_00717	LDOMCAAH_01353	FNFAEIKL_01097
yfkN		Trifunctional nucleotide phosphoesterase protein YfkN	10	10	1	11	2102				2456	2477	2470	MBMDHHHE_01541	HFGGDLGF_01620	PNODKJOK_01684	AMDJCFGP_01681	BNFGLAAC_01664	FEIEPNLK_01447	JHGKOFHH_01778	LBCAMCKI_01683	LDOMCAAH_01762	FNFAEIKL_01708
plsC		1-acyl-sn-glycerol-3-phosphate acyltransferase	10	10	1	11	287				740	740	740	MBMDHHHE_01066	HFGGDLGF_01331	PNODKJOK_01325	AMDJCFGP_00144	BNFGLAAC_00859	FEIEPNLK_01632	JHGKOFHH_01277	LBCAMCKI_01221	LDOMCAAH_00929	FNFAEIKL_00818
group_2687		hypothetical protein	10	10	1	11	112				815	815	815	MBMDHHHE_01167	HFGGDLGF_01438	PNODKJOK_01441	AMDJCFGP_00026	BNFGLAAC_00756	FEIEPNLK_01734	JHGKOFHH_01175	LBCAMCKI_01333	LDOMCAAH_01036	FNFAEIKL_00925
rnhC		Ribonuclease HIII	10	10	1	11	1915				947	947	947	MBMDHHHE_00107	HFGGDLGF_00790	PNODKJOK_00768	AMDJCFGP_01103	BNFGLAAC_01243	FEIEPNLK_01069	JHGKOFHH_01044	LBCAMCKI_00677	LDOMCAAH_01393	FNFAEIKL_01057
hisJ_2		putative histidine-binding protein	10	10	1	11	2626				812	812	812	MBMDHHHE_00493	HFGGDLGF_00326	PNODKJOK_00320	AMDJCFGP_00693	BNFGLAAC_00319	FEIEPNLK_00364	JHGKOFHH_00412	LBCAMCKI_00225	LDOMCAAH_00356	FNFAEIKL_00223
group_269		hypothetical protein	10	10	1	11	2525				383	383	383	MBMDHHHE_01455	HFGGDLGF_00240	PNODKJOK_00235	AMDJCFGP_01232	BNFGLAAC_00466	FEIEPNLK_00264	JHGKOFHH_00499	LBCAMCKI_00139	LDOMCAAH_00270	FNFAEIKL_00137
murG		UDP-N-acetylglucosamine--N-acetylmuramyl-(pentapeptide) pyrophosphoryl-undecaprenol N-acetylglucosamine transferase	10	10	1	11	222				1076	1076	1076	MBMDHHHE_01113	HFGGDLGF_01378	PNODKJOK_01372	AMDJCFGP_00079	BNFGLAAC_00812	FEIEPNLK_01679	JHGKOFHH_01230	LBCAMCKI_01268	LDOMCAAH_00976	FNFAEIKL_00865
aspB		Asparagine--oxo-acid transaminase	10	10	1	11	2550				1205	1205	1205	MBMDHHHE_00433	HFGGDLGF_00266	PNODKJOK_00260	AMDJCFGP_00765	BNFGLAAC_00441	FEIEPNLK_00290	JHGKOFHH_00473	LBCAMCKI_00165	LDOMCAAH_00296	FNFAEIKL_00162
nadK		NAD kinase	10	10	1	11	884				836	836	836	MBMDHHHE_00650	HFGGDLGF_00491	PNODKJOK_00472	AMDJCFGP_00533	BNFGLAAC_00166	FEIEPNLK_00515	JHGKOFHH_00194	LBCAMCKI_00381	LDOMCAAH_00516	FNFAEIKL_00382
group_2693		hypothetical protein	10	10	1	11	2271				626	626	626	MBMDHHHE_01644	HFGGDLGF_01556	PNODKJOK_01528	AMDJCFGP_01545	BNFGLAAC_01774	FEIEPNLK_01564	JHGKOFHH_01580	LBCAMCKI_01446	LDOMCAAH_01652	FNFAEIKL_01410
purN		Phosphoribosylglycinamide formyltransferase	10	10	1	15	13				554	554	554	MBMDHHHE_01882	HFGGDLGF_01926	PNODKJOK_01918	AMDJCFGP_01929	BNFGLAAC_02012	FEIEPNLK_01944	JHGKOFHH_02037	LBCAMCKI_01932	LDOMCAAH_01997	FNFAEIKL_01904
group_2695		hypothetical protein	10	10	1	11	1258				902	902	902	MBMDHHHE_01291	HFGGDLGF_00099	PNODKJOK_00098	AMDJCFGP_01396	BNFGLAAC_00632	FEIEPNLK_00099	JHGKOFHH_00647	LBCAMCKI_01593	LDOMCAAH_00099	FNFAEIKL_01612
group_2696		hypothetical protein	10	10	1	11	893				680	680	680	MBMDHHHE_00641	HFGGDLGF_00482	PNODKJOK_00463	AMDJCFGP_00542	BNFGLAAC_00175	FEIEPNLK_00506	JHGKOFHH_00203	LBCAMCKI_00372	LDOMCAAH_00507	FNFAEIKL_00373
group_2697		hypothetical protein	10	10	1	11	555				869	869	869	MBMDHHHE_00937	HFGGDLGF_01206	PNODKJOK_01181	AMDJCFGP_00269	BNFGLAAC_01039	FEIEPNLK_00798	JHGKOFHH_01422	LBCAMCKI_01077	LDOMCAAH_00800	FNFAEIKL_00673
group_2698		hypothetical protein	10	10	1	11	488				473	473	473	MBMDHHHE_01005	HFGGDLGF_01274	PNODKJOK_01249	AMDJCFGP_00201	BNFGLAAC_00971	FEIEPNLK_00866	JHGKOFHH_01354	LBCAMCKI_01145	LDOMCAAH_00868	FNFAEIKL_00741
murR_5		HTH-type transcriptional regulator MurR	10	10	1	11	2219				797	797	797	MBMDHHHE_01603	HFGGDLGF_01505	PNODKJOK_01579	AMDJCFGP_01597	BNFGLAAC_01724	FEIEPNLK_01518	JHGKOFHH_01621	LBCAMCKI_01406	LDOMCAAH_01611	FNFAEIKL_01454
femA		Aminoacyltransferase FemA	10	10	1	11	2531				1232	1232	1232	MBMDHHHE_01461	HFGGDLGF_00246	PNODKJOK_00241	AMDJCFGP_01226	BNFGLAAC_00460	FEIEPNLK_00270	JHGKOFHH_00493	LBCAMCKI_00145	LDOMCAAH_00276	FNFAEIKL_00143
rsmI		Ribosomal RNA small subunit methyltransferase I	10	10	1	11	1250				863	863	863	MBMDHHHE_01283	HFGGDLGF_00091	PNODKJOK_00090	AMDJCFGP_01404	BNFGLAAC_00640	FEIEPNLK_00091	JHGKOFHH_00655	LBCAMCKI_01585	LDOMCAAH_00091	FNFAEIKL_01604
group_2701		hypothetical protein	10	10	1	11	2574				440	440	440	MBMDHHHE_00458	HFGGDLGF_00291	PNODKJOK_00285	AMDJCFGP_00740	BNFGLAAC_00366	FEIEPNLK_00315	JHGKOFHH_00448	LBCAMCKI_00190	LDOMCAAH_00321	FNFAEIKL_00187
dapH_2		2,3,4,5-tetrahydropyridine-2,6-dicarboxylate N-acetyltransferase	10	10	1	11	1616				698	698	698	MBMDHHHE_00249	HFGGDLGF_00929	PNODKJOK_00908	AMDJCFGP_00937	BNFGLAAC_01381	FEIEPNLK_01209	JHGKOFHH_00905	LBCAMCKI_00814	LDOMCAAH_01241	FNFAEIKL_01197
pepS		Aminopeptidase PepS	10	10	1	11	505				1241	1241	1241	MBMDHHHE_00988	HFGGDLGF_01257	PNODKJOK_01232	AMDJCFGP_00218	BNFGLAAC_00988	FEIEPNLK_00849	JHGKOFHH_01371	LBCAMCKI_01128	LDOMCAAH_00851	FNFAEIKL_00724
scrB		Sucrose-6-phosphate hydrolase	10	10	1	11	1897				1439	1439	1439	MBMDHHHE_00089	HFGGDLGF_00772	PNODKJOK_00750	AMDJCFGP_01121	BNFGLAAC_01225	FEIEPNLK_01051	JHGKOFHH_01062	LBCAMCKI_00659	LDOMCAAH_01411	FNFAEIKL_01039
yecS		L-cystine transport system permease protein YecS	10	10	1	11	702				659	659	659	MBMDHHHE_00848	HFGGDLGF_01123	PNODKJOK_01094	AMDJCFGP_00363	BNFGLAAC_01133	FEIEPNLK_00709	JHGKOFHH_01513	LBCAMCKI_00979	LDOMCAAH_00711	FNFAEIKL_00580
uvrC		UvrABC system protein C	10	10	1	11	614				1775	1775	1775	MBMDHHHE_00886	HFGGDLGF_01158	PNODKJOK_01133	AMDJCFGP_00324	BNFGLAAC_01094	FEIEPNLK_00747	JHGKOFHH_01473	LBCAMCKI_01026	LDOMCAAH_00750	FNFAEIKL_00618
scpA_2		C5a peptidase	10	10	1	11	510				3431	3431	3431	MBMDHHHE_00983	HFGGDLGF_01252	PNODKJOK_01227	AMDJCFGP_00223	BNFGLAAC_00993	FEIEPNLK_00844	JHGKOFHH_01376	LBCAMCKI_01123	LDOMCAAH_00846	FNFAEIKL_00719
murR_1		HTH-type transcriptional regulator MurR	10	10	1	11	831				851	851	851	MBMDHHHE_00705	HFGGDLGF_00546	PNODKJOK_00524	AMDJCFGP_00479	BNFGLAAC_00112	FEIEPNLK_00566	JHGKOFHH_00139	LBCAMCKI_00433	LDOMCAAH_00567	FNFAEIKL_00436
dltD		Protein DltD	10	10	1	11	518				1265	1265	1265	MBMDHHHE_00975	HFGGDLGF_01244	PNODKJOK_01219	AMDJCFGP_00231	BNFGLAAC_01001	FEIEPNLK_00836	JHGKOFHH_01384	LBCAMCKI_01115	LDOMCAAH_00838	FNFAEIKL_00711
group_271		hypothetical protein	10	10	1	11	2535				398	398	398	MBMDHHHE_01465	HFGGDLGF_00250	PNODKJOK_00245	AMDJCFGP_01222	BNFGLAAC_00456	FEIEPNLK_00274	JHGKOFHH_00489	LBCAMCKI_00149	LDOMCAAH_00280	FNFAEIKL_00147
artJ		ABC transporter arginine-binding protein 1	10	10	1	11	729				833	833	833	MBMDHHHE_00817	HFGGDLGF_00658	PNODKJOK_00636	AMDJCFGP_00394	BNFGLAAC_00027	FEIEPNLK_00678	JHGKOFHH_00027	LBCAMCKI_00545	LDOMCAAH_00680	FNFAEIKL_00549
group_2711		hypothetical protein	10	10	1	11	2415				215	215	215	MBMDHHHE_01349	HFGGDLGF_00139	PNODKJOK_00134	AMDJCFGP_01338	BNFGLAAC_00573	FEIEPNLK_00158	JHGKOFHH_00607	LBCAMCKI_00031	LDOMCAAH_00161	FNFAEIKL_00029
group_2712		hypothetical protein	10	10	1	11	735				581	581	581	MBMDHHHE_00811	HFGGDLGF_00652	PNODKJOK_00630	AMDJCFGP_00400	BNFGLAAC_00033	FEIEPNLK_00672	JHGKOFHH_00033	LBCAMCKI_00539	LDOMCAAH_00674	FNFAEIKL_00543
yceM		Putative oxidoreductase YceM	10	10	1	11	1551				980	980	980	MBMDHHHE_00314	HFGGDLGF_00995	PNODKJOK_00974	AMDJCFGP_00872	BNFGLAAC_01446	FEIEPNLK_01277	JHGKOFHH_00838	LBCAMCKI_00879	LDOMCAAH_01175	FNFAEIKL_01264
group_2714		hypothetical protein	10	10	1	11	2078				1196	1196	1196	MBMDHHHE_01517	HFGGDLGF_01644	PNODKJOK_01660	AMDJCFGP_01705	BNFGLAAC_01640	FEIEPNLK_01423	JHGKOFHH_01802	LBCAMCKI_01659	LDOMCAAH_01738	FNFAEIKL_01683
rhaR_1		HTH-type transcriptional activator RhaR	10	10	1	11	903				923	923	923	MBMDHHHE_00631	HFGGDLGF_00472	PNODKJOK_00453	AMDJCFGP_00552	BNFGLAAC_00185	FEIEPNLK_00496	JHGKOFHH_00213	LBCAMCKI_00362	LDOMCAAH_00497	FNFAEIKL_00363
gla		Glycerol facilitator-aquaporin gla	10	10	1	11	1925				848	848	848	MBMDHHHE_00117	HFGGDLGF_00800	PNODKJOK_00778	AMDJCFGP_01093	BNFGLAAC_01253	FEIEPNLK_01079	JHGKOFHH_01034	LBCAMCKI_00687	LDOMCAAH_01383	FNFAEIKL_01067
group_2717		hypothetical protein	10	10	1	11	1674				1355	1355	1355	MBMDHHHE_00198	HFGGDLGF_00880	PNODKJOK_00858	AMDJCFGP_00982	BNFGLAAC_01333	FEIEPNLK_01159	JHGKOFHH_00954	LBCAMCKI_00767	LDOMCAAH_01289	FNFAEIKL_01147
scpB		Segregation and condensation protein B	10	10	1	11	1214				554	554	554	MBMDHHHE_01247	HFGGDLGF_00055	PNODKJOK_00054	AMDJCFGP_01440	BNFGLAAC_00676	FEIEPNLK_00055	JHGKOFHH_00691	LBCAMCKI_01549	LDOMCAAH_00055	FNFAEIKL_01568
ulaC		Ascorbate-specific PTS system EIIA component	10	10	1	11	1592				545	545	545	MBMDHHHE_00273	HFGGDLGF_00953	PNODKJOK_00932	AMDJCFGP_00913	BNFGLAAC_01405	FEIEPNLK_01236	JHGKOFHH_00880	LBCAMCKI_00838	LDOMCAAH_01217	FNFAEIKL_01223
group_272		hypothetical protein	10	10	1	11	2538				374	374	374	MBMDHHHE_01469	HFGGDLGF_00254	PNODKJOK_00248	AMDJCFGP_01218	BNFGLAAC_00453	FEIEPNLK_00278	JHGKOFHH_00485	LBCAMCKI_00153	LDOMCAAH_00284	FNFAEIKL_00150
group_2720		hypothetical protein	10	10	1	11	1162				488	488	488	MBMDHHHE_01195	HFGGDLGF_00003	PNODKJOK_00002	AMDJCFGP_01492	BNFGLAAC_00728	FEIEPNLK_00003	JHGKOFHH_00743	LBCAMCKI_01497	LDOMCAAH_00003	FNFAEIKL_01516
group_2721		putative oxidoreductase/MSMEI_2347	10	10	1	11	592				854	854	854	MBMDHHHE_00907	HFGGDLGF_01176	PNODKJOK_01151	AMDJCFGP_00303	BNFGLAAC_01073	FEIEPNLK_00768	JHGKOFHH_01452	LBCAMCKI_01047	LDOMCAAH_00770	FNFAEIKL_00639
yxeM		putative amino-acid-binding protein YxeM	10	10	1	12	61				818	818	818	MBMDHHHE_01728	HFGGDLGF_01740	PNODKJOK_01757	AMDJCFGP_01790	BNFGLAAC_01875	FEIEPNLK_01793	JHGKOFHH_01722	LBCAMCKI_01740	LDOMCAAH_01854	FNFAEIKL_01755
group_2723		hypothetical protein	10	10	1	11	2523				842	842	842	MBMDHHHE_01453	HFGGDLGF_00238	PNODKJOK_00233	AMDJCFGP_01234	BNFGLAAC_00468	FEIEPNLK_00262	JHGKOFHH_00501	LBCAMCKI_00137	LDOMCAAH_00268	FNFAEIKL_00135
aptA		Apulose-4-phosphate transketolase subunit A	10	10	1	11	1563				857	857	857	MBMDHHHE_00302	HFGGDLGF_00983	PNODKJOK_00962	AMDJCFGP_00884	BNFGLAAC_01434	FEIEPNLK_01265	JHGKOFHH_00850	LBCAMCKI_00867	LDOMCAAH_01187	FNFAEIKL_01252
group_2725		hypothetical protein	10	10	1	11	2280				956	956	956	MBMDHHHE_01653	HFGGDLGF_01565	PNODKJOK_01519	AMDJCFGP_01536	BNFGLAAC_01783	FEIEPNLK_01573	JHGKOFHH_01571	LBCAMCKI_01455	LDOMCAAH_01661	FNFAEIKL_01401
ulaD		3-keto-L-gulonate-6-phosphate decarboxylase UlaD	10	10	1	11	1593				665	665	665	MBMDHHHE_00272	HFGGDLGF_00952	PNODKJOK_00931	AMDJCFGP_00914	BNFGLAAC_01404	FEIEPNLK_01235	JHGKOFHH_00881	LBCAMCKI_00837	LDOMCAAH_01218	FNFAEIKL_01222
znuB		High-affinity zinc uptake system membrane protein ZnuB	10	10	1	11	2293				815	815	815	MBMDHHHE_01666	HFGGDLGF_01578	PNODKJOK_01506	AMDJCFGP_01523	BNFGLAAC_01796	FEIEPNLK_01586	JHGKOFHH_01558	LBCAMCKI_01468	LDOMCAAH_01674	FNFAEIKL_01388
group_2728		hypothetical protein	10	10	1	11	1259				416	416	416	MBMDHHHE_01292	HFGGDLGF_00100	PNODKJOK_00099	AMDJCFGP_01395	BNFGLAAC_00631	FEIEPNLK_00100	JHGKOFHH_00646	LBCAMCKI_01594	LDOMCAAH_00100	FNFAEIKL_01613
pspB		Putative phosphoserine phosphatase 2	10	10	1	11	897				611	611	611	MBMDHHHE_00637	HFGGDLGF_00478	PNODKJOK_00459	AMDJCFGP_00546	BNFGLAAC_00179	FEIEPNLK_00502	JHGKOFHH_00207	LBCAMCKI_00368	LDOMCAAH_00503	FNFAEIKL_00369
group_2730		hypothetical protein	10	10	1	11	2615				878	878	878	MBMDHHHE_00482	HFGGDLGF_00315	PNODKJOK_00309	AMDJCFGP_00704	BNFGLAAC_00330	FEIEPNLK_00353	JHGKOFHH_00423	LBCAMCKI_00214	LDOMCAAH_00345	FNFAEIKL_00212
folK		2-amino-4-hydroxy-6-hydroxymethyldihydropteridine pyrophosphokinase	10	10	1	11	971				506	506	506	MBMDHHHE_00620	HFGGDLGF_00445	PNODKJOK_00439	AMDJCFGP_00566	BNFGLAAC_00199	FEIEPNLK_00485	JHGKOFHH_00227	LBCAMCKI_00352	LDOMCAAH_00483	FNFAEIKL_00352
spsB		Signal peptidase IB	10	10	1	11	720				557	557	557	MBMDHHHE_00826	HFGGDLGF_00667	PNODKJOK_00645	AMDJCFGP_00385	BNFGLAAC_00018	FEIEPNLK_00687	JHGKOFHH_00018	LBCAMCKI_00554	LDOMCAAH_00689	FNFAEIKL_00558
group_2733		hypothetical protein	10	10	1	11	2221				269	269	269	MBMDHHHE_01605	HFGGDLGF_01507	PNODKJOK_01577	AMDJCFGP_01595	BNFGLAAC_01726	FEIEPNLK_01520	JHGKOFHH_01619	LBCAMCKI_01408	LDOMCAAH_01613	FNFAEIKL_01452
pdhC		Dihydrolipoyllysine-residue acetyltransferase component of pyruvate dehydrogenase complex	10	10	1	11	563				1415	1415	1415	MBMDHHHE_00929	HFGGDLGF_01198	PNODKJOK_01173	AMDJCFGP_00277	BNFGLAAC_01047	FEIEPNLK_00790	JHGKOFHH_01430	LBCAMCKI_01069	LDOMCAAH_00792	FNFAEIKL_00665
lacX_2		Protein LacX, plasmid	10	10	1	12	4				896	896	896	MBMDHHHE_01695	HFGGDLGF_01706	PNODKJOK_01791	AMDJCFGP_01824	BNFGLAAC_01909	FEIEPNLK_01760	JHGKOFHH_01755	LBCAMCKI_01706	LDOMCAAH_01888	FNFAEIKL_01722
deoB		Phosphopentomutase	10	10	1	11	621				1211	1211	1211	MBMDHHHE_00879	HFGGDLGF_01151	PNODKJOK_01126	AMDJCFGP_00331	BNFGLAAC_01101	FEIEPNLK_00740	JHGKOFHH_01480	LBCAMCKI_01019	LDOMCAAH_00743	FNFAEIKL_00611
group_2737		hypothetical protein	10	10	1	11	771				944	956	954	MBMDHHHE_00775	HFGGDLGF_00616	PNODKJOK_00594	AMDJCFGP_00436	BNFGLAAC_00069	FEIEPNLK_00636	JHGKOFHH_00069	LBCAMCKI_00503	LDOMCAAH_00638	FNFAEIKL_00507
dacA_2		D-alanyl-D-alanine carboxypeptidase DacA	10	10	1	14	35				1193	1202	1201	MBMDHHHE_01822	HFGGDLGF_01835	PNODKJOK_01845	AMDJCFGP_01914	BNFGLAAC_01962	FEIEPNLK_01886	JHGKOFHH_01820	LBCAMCKI_01827	LDOMCAAH_02008	FNFAEIKL_01924
thrS		Threonine--tRNA ligase	10	10	1	11	2458				1946	1946	1946	MBMDHHHE_01391	HFGGDLGF_00181	PNODKJOK_00176	AMDJCFGP_01296	BNFGLAAC_00530	FEIEPNLK_00200	JHGKOFHH_00564	LBCAMCKI_00073	LDOMCAAH_00203	FNFAEIKL_00071
fadB		Fatty acid oxidation complex subunit alpha	10	10	1	11	1518				2048	2048	2048	MBMDHHHE_00347	HFGGDLGF_01028	PNODKJOK_01007	AMDJCFGP_00839	BNFGLAAC_01479	FEIEPNLK_01310	JHGKOFHH_00805	LBCAMCKI_00912	LDOMCAAH_01142	FNFAEIKL_01297
tdk		Thymidine kinase	10	10	1	11	868				578	578	578	MBMDHHHE_00666	HFGGDLGF_00507	PNODKJOK_00488	AMDJCFGP_00517	BNFGLAAC_00150	FEIEPNLK_00531	JHGKOFHH_00178	LBCAMCKI_00397	LDOMCAAH_00532	FNFAEIKL_00398
group_2742		hypothetical protein	10	10	1	11	2282				455	455	455	MBMDHHHE_01655	HFGGDLGF_01567	PNODKJOK_01517	AMDJCFGP_01534	BNFGLAAC_01785	FEIEPNLK_01575	JHGKOFHH_01569	LBCAMCKI_01457	LDOMCAAH_01663	FNFAEIKL_01399
xerS		Tyrosine recombinase XerS	10	10	1	11	822				1070	1070	1070	MBMDHHHE_00714	HFGGDLGF_00555	PNODKJOK_00533	AMDJCFGP_00470	BNFGLAAC_00103	FEIEPNLK_00575	JHGKOFHH_00130	LBCAMCKI_00442	LDOMCAAH_00576	FNFAEIKL_00445
QRSL1		Glutamyl-tRNA(Gln) amidotransferase subunit A, chloroplastic/mitochondrial	10	10	1	11	110				1520	1520	1520	MBMDHHHE_01170	HFGGDLGF_01441	PNODKJOK_01444	AMDJCFGP_00023	BNFGLAAC_00753	FEIEPNLK_01737	JHGKOFHH_01172	LBCAMCKI_01336	LDOMCAAH_01039	FNFAEIKL_00928
mapZ		Mid-cell-anchored protein Z	10	10	1	12	47				1514	1514	1514	MBMDHHHE_01742	HFGGDLGF_01754	PNODKJOK_01743	AMDJCFGP_01776	BNFGLAAC_01861	FEIEPNLK_01807	JHGKOFHH_01708	LBCAMCKI_01754	LDOMCAAH_01840	FNFAEIKL_01769
malR_2		HTH-type transcriptional regulator MalR	10	10	1	11	2108				1004	1004	1004	MBMDHHHE_01547	HFGGDLGF_01614	PNODKJOK_01690	AMDJCFGP_01675	BNFGLAAC_01670	FEIEPNLK_01453	JHGKOFHH_01772	LBCAMCKI_01689	LDOMCAAH_01768	FNFAEIKL_01714
group_2747		hypothetical protein	10	10	1	11	209				1382	1382	1382	MBMDHHHE_01126	HFGGDLGF_01391	PNODKJOK_01385	AMDJCFGP_00066	BNFGLAAC_00799	FEIEPNLK_01692	JHGKOFHH_01217	LBCAMCKI_01281	LDOMCAAH_00989	FNFAEIKL_00878
group_2748		putative oxidoreductase/MSMEI_2347	10	10	1	11	832				854	854	854	MBMDHHHE_00704	HFGGDLGF_00545	PNODKJOK_00523	AMDJCFGP_00480	BNFGLAAC_00113	FEIEPNLK_00565	JHGKOFHH_00140	LBCAMCKI_00432	LDOMCAAH_00566	FNFAEIKL_00435
group_2749		hypothetical protein	10	10	1	11	2381				500	500	500	MBMDHHHE_01311	HFGGDLGF_01879	PNODKJOK_01478	AMDJCFGP_01376	BNFGLAAC_00610	FEIEPNLK_00120	JHGKOFHH_01530	LBCAMCKI_01615	LDOMCAAH_00121	FNFAEIKL_01917
cysS		Cysteine--tRNA ligase	10	10	1	11	2073				1340	1340	1340	MBMDHHHE_01511	HFGGDLGF_01649	PNODKJOK_01654	AMDJCFGP_01711	BNFGLAAC_01634	FEIEPNLK_01418	JHGKOFHH_01808	LBCAMCKI_01653	LDOMCAAH_01732	FNFAEIKL_01678
group_2751		hypothetical protein	10	10	1	11	1797				296	296	296	MBMDHHHE_00014	HFGGDLGF_00698	PNODKJOK_00676	AMDJCFGP_01196	BNFGLAAC_01151	FEIEPNLK_00976	JHGKOFHH_01136	LBCAMCKI_00585	LDOMCAAH_01541	FNFAEIKL_00964
mtlA		PTS system mannitol-specific EIICB component	10	10	1	11	722				1766	1766	1766	MBMDHHHE_00824	HFGGDLGF_00665	PNODKJOK_00643	AMDJCFGP_00387	BNFGLAAC_00020	FEIEPNLK_00685	JHGKOFHH_00020	LBCAMCKI_00552	LDOMCAAH_00687	FNFAEIKL_00556
yjbK		Putative triphosphatase YjbK	10	10	1	11	886				572	572	572	MBMDHHHE_00648	HFGGDLGF_00489	PNODKJOK_00470	AMDJCFGP_00535	BNFGLAAC_00168	FEIEPNLK_00513	JHGKOFHH_00196	LBCAMCKI_00379	LDOMCAAH_00514	FNFAEIKL_00380
group_2754		hypothetical protein	10	10	1	11	315				281	281	281	MBMDHHHE_01038	HFGGDLGF_01303	PNODKJOK_01297	AMDJCFGP_00172	BNFGLAAC_00887	FEIEPNLK_00954	JHGKOFHH_01305	LBCAMCKI_01193	LDOMCAAH_00901	FNFAEIKL_00790
aaaT		L-amino acid N-acetyltransferase AaaT	10	10	1	11	1807				521	521	521	MBMDHHHE_00025	HFGGDLGF_00709	PNODKJOK_00687	AMDJCFGP_01185	BNFGLAAC_01162	FEIEPNLK_00987	JHGKOFHH_01125	LBCAMCKI_00596	LDOMCAAH_01530	FNFAEIKL_00975
sdpR		Transcriptional repressor SdpR	10	10	1	11	1263				281	281	281	MBMDHHHE_01296	HFGGDLGF_00104	PNODKJOK_00103	AMDJCFGP_01391	BNFGLAAC_00627	FEIEPNLK_00104	JHGKOFHH_00642	LBCAMCKI_01598	LDOMCAAH_00104	FNFAEIKL_01617
licH		putative 6-phospho-beta-glucosidase	10	10	1	11	981				1391	1391	1391	MBMDHHHE_00610	HFGGDLGF_00435	PNODKJOK_00429	AMDJCFGP_00576	BNFGLAAC_00209	FEIEPNLK_00475	JHGKOFHH_00237	LBCAMCKI_00342	LDOMCAAH_00473	FNFAEIKL_00342
axe2		Acetylxylan esterase	10	10	1	11	95				575	575	575	MBMDHHHE_01185	HFGGDLGF_01456	PNODKJOK_01459	AMDJCFGP_00008	BNFGLAAC_00738	FEIEPNLK_01752	JHGKOFHH_01157	LBCAMCKI_01351	LDOMCAAH_01054	FNFAEIKL_00943
group_2759		hypothetical protein	10	10	1	11	1932				230	230	230	MBMDHHHE_00124	HFGGDLGF_00807	PNODKJOK_00785	AMDJCFGP_01086	BNFGLAAC_01260	FEIEPNLK_01086	JHGKOFHH_01027	LBCAMCKI_00694	LDOMCAAH_01376	FNFAEIKL_01074
group_276		Putative TrmH family tRNA/rRNA methyltransferase	10	10	1	11	2067				755	761	755	MBMDHHHE_01508	HFGGDLGF_01664	PNODKJOK_01651	AMDJCFGP_01714	BNFGLAAC_01631	FEIEPNLK_01415	JHGKOFHH_01811	LBCAMCKI_01650	LDOMCAAH_01729	FNFAEIKL_01675
ybbH		putative HTH-type transcriptional regulator YbbH	10	10	1	11	980				872	872	872	MBMDHHHE_00611	HFGGDLGF_00436	PNODKJOK_00430	AMDJCFGP_00575	BNFGLAAC_00208	FEIEPNLK_00476	JHGKOFHH_00236	LBCAMCKI_00343	LDOMCAAH_00474	FNFAEIKL_00343
group_2761		hypothetical protein	10	10	1	11	1041				245	245	245	MBMDHHHE_00554	HFGGDLGF_00379	PNODKJOK_00373	AMDJCFGP_00632	BNFGLAAC_00265	FEIEPNLK_00419	JHGKOFHH_00359	LBCAMCKI_00286	LDOMCAAH_00417	FNFAEIKL_00284
group_2762		hypothetical protein	10	10	1	11	2252				1250	1250	1250	MBMDHHHE_01630	HFGGDLGF_01540	PNODKJOK_01545	AMDJCFGP_01562	BNFGLAAC_01759	FEIEPNLK_01548	JHGKOFHH_01594	LBCAMCKI_01431	LDOMCAAH_01637	FNFAEIKL_01424
licT_3		Transcription antiterminator LicT	10	10	1	12	5				833	833	833	MBMDHHHE_01696	HFGGDLGF_01707	PNODKJOK_01790	AMDJCFGP_01823	BNFGLAAC_01908	FEIEPNLK_01761	JHGKOFHH_01754	LBCAMCKI_01707	LDOMCAAH_01887	FNFAEIKL_01723
rbgA		Ribosome biogenesis GTPase A	10	10	1	11	805				854	854	854	MBMDHHHE_00730	HFGGDLGF_00571	PNODKJOK_00549	AMDJCFGP_00454	BNFGLAAC_00087	FEIEPNLK_00591	JHGKOFHH_00114	LBCAMCKI_00458	LDOMCAAH_00593	FNFAEIKL_00462
group_2765		hypothetical protein	10	10	1	11	2251				860	860	860	MBMDHHHE_01629	HFGGDLGF_01539	PNODKJOK_01546	AMDJCFGP_01563	BNFGLAAC_01758	FEIEPNLK_01547	JHGKOFHH_01595	LBCAMCKI_01430	LDOMCAAH_01636	FNFAEIKL_01425
yclM		Aspartokinase 3	10	10	1	14	1				1349	1349	1349	MBMDHHHE_01858	HFGGDLGF_01871	PNODKJOK_01881	AMDJCFGP_01878	BNFGLAAC_01998	FEIEPNLK_01919	JHGKOFHH_01858	LBCAMCKI_01782	LDOMCAAH_01932	FNFAEIKL_01840
group_2767		hypothetical protein	10	10	1	15	2				500	500	500	MBMDHHHE_01868	HFGGDLGF_01893	PNODKJOK_01892	AMDJCFGP_01918	BNFGLAAC_02001	FEIEPNLK_01922	JHGKOFHH_01974	LBCAMCKI_01910	LDOMCAAH_01986	FNFAEIKL_01893
group_2768		hypothetical protein	10	10	1	11	811				674	674	674	MBMDHHHE_00724	HFGGDLGF_00565	PNODKJOK_00543	AMDJCFGP_00460	BNFGLAAC_00093	FEIEPNLK_00585	JHGKOFHH_00120	LBCAMCKI_00452	LDOMCAAH_00587	FNFAEIKL_00456
hemW		Heme chaperone HemW	10	10	1	11	576				1130	1130	1130	MBMDHHHE_00917	HFGGDLGF_01186	PNODKJOK_01161	AMDJCFGP_00289	BNFGLAAC_01059	FEIEPNLK_00778	JHGKOFHH_01442	LBCAMCKI_01057	LDOMCAAH_00780	FNFAEIKL_00653
mrnC		Mini-ribonuclease 3	10	10	1	11	2072				395	395	395	MBMDHHHE_01510	HFGGDLGF_01650	PNODKJOK_01653	AMDJCFGP_01712	BNFGLAAC_01633	FEIEPNLK_01417	JHGKOFHH_01809	LBCAMCKI_01652	LDOMCAAH_01731	FNFAEIKL_01677
group_2770		hypothetical protein	10	10	1	11	2405				812	812	812	MBMDHHHE_01339	HFGGDLGF_00126	PNODKJOK_00124	AMDJCFGP_01348	BNFGLAAC_00582	FEIEPNLK_00148	JHGKOFHH_00620	LBCAMCKI_00022	LDOMCAAH_00149	FNFAEIKL_00017
exoA		Exodeoxyribonuclease	10	10	1	11	1262				827	827	827	MBMDHHHE_01295	HFGGDLGF_00103	PNODKJOK_00102	AMDJCFGP_01392	BNFGLAAC_00628	FEIEPNLK_00103	JHGKOFHH_00643	LBCAMCKI_01597	LDOMCAAH_00103	FNFAEIKL_01616
group_2772		hypothetical protein	10	10	1	11	710				230	230	230	MBMDHHHE_00840	HFGGDLGF_00681	PNODKJOK_00659	AMDJCFGP_00371	BNFGLAAC_00004	FEIEPNLK_00701	JHGKOFHH_00004	LBCAMCKI_00568	LDOMCAAH_00703	FNFAEIKL_00572
glpF_1		Glycerol uptake facilitator protein	10	10	1	11	2464				713	713	713	MBMDHHHE_01397	HFGGDLGF_00187	PNODKJOK_00182	AMDJCFGP_01290	BNFGLAAC_00524	FEIEPNLK_00206	JHGKOFHH_00558	LBCAMCKI_00079	LDOMCAAH_00209	FNFAEIKL_00077
ponA		Penicillin-binding protein 1A	10	10	1	12	52				2210	2219	2211	MBMDHHHE_01737	HFGGDLGF_01749	PNODKJOK_01748	AMDJCFGP_01781	BNFGLAAC_01866	FEIEPNLK_01802	JHGKOFHH_01713	LBCAMCKI_01749	LDOMCAAH_01845	FNFAEIKL_01764
yidA_1		Sugar phosphatase YidA	10	10	1	11	2476				827	827	827	MBMDHHHE_01409	HFGGDLGF_00199	PNODKJOK_00194	AMDJCFGP_01278	BNFGLAAC_00512	FEIEPNLK_00218	JHGKOFHH_00546	LBCAMCKI_00091	LDOMCAAH_00221	FNFAEIKL_00089
copY		Transcriptional repressor CopY	10	10	1	11	1793				437	437	437	MBMDHHHE_00010	HFGGDLGF_00694	PNODKJOK_00672	AMDJCFGP_01200	BNFGLAAC_01147	FEIEPNLK_00972	JHGKOFHH_01140	LBCAMCKI_00581	LDOMCAAH_01545	FNFAEIKL_00960
elaA		Protein ElaA	10	10	1	11	2560				434	434	434	MBMDHHHE_00443	HFGGDLGF_00276	PNODKJOK_00270	AMDJCFGP_00755	BNFGLAAC_00431	FEIEPNLK_00300	JHGKOFHH_00463	LBCAMCKI_00175	LDOMCAAH_00306	FNFAEIKL_00172
group_2778		putative metallo-hydrolase	10	10	1	11	2547				635	635	635	MBMDHHHE_00430	HFGGDLGF_00263	PNODKJOK_00257	AMDJCFGP_00768	BNFGLAAC_00444	FEIEPNLK_00287	JHGKOFHH_00476	LBCAMCKI_00162	LDOMCAAH_00293	FNFAEIKL_00159
group_2779		hypothetical protein	10	10	1	11	824				440	440	440	MBMDHHHE_00712	HFGGDLGF_00553	PNODKJOK_00531	AMDJCFGP_00472	BNFGLAAC_00105	FEIEPNLK_00573	JHGKOFHH_00132	LBCAMCKI_00440	LDOMCAAH_00574	FNFAEIKL_00443
ppx		Exopolyphosphatase	10	10	1	11	2080				827	902	894	MBMDHHHE_01519	HFGGDLGF_01642	PNODKJOK_01662	AMDJCFGP_01703	BNFGLAAC_01642	FEIEPNLK_01425	JHGKOFHH_01800	LBCAMCKI_01661	LDOMCAAH_01740	FNFAEIKL_01685
xseB		Exodeoxyribonuclease 7 small subunit	10	10	1	11	258				215	215	215	MBMDHHHE_01095	HFGGDLGF_01360	PNODKJOK_01354	AMDJCFGP_00115	BNFGLAAC_00830	FEIEPNLK_01661	JHGKOFHH_01248	LBCAMCKI_01250	LDOMCAAH_00958	FNFAEIKL_00847
tmpC_2		Membrane lipoprotein TmpC	10	10	1	11	2247				1043	1043	1043	MBMDHHHE_01625	HFGGDLGF_01536	PNODKJOK_01549	AMDJCFGP_01566	BNFGLAAC_01755	FEIEPNLK_01543	JHGKOFHH_01599	LBCAMCKI_01426	LDOMCAAH_01633	FNFAEIKL_01429
group_2782		hypothetical protein	10	10	1	12	69				1634	1634	1634	MBMDHHHE_01720	HFGGDLGF_01732	PNODKJOK_01765	AMDJCFGP_01798	BNFGLAAC_01883	FEIEPNLK_01785	JHGKOFHH_01730	LBCAMCKI_01732	LDOMCAAH_01862	FNFAEIKL_01747
qorB		Quinone oxidoreductase 2	10	10	1	11	1173				836	836	836	MBMDHHHE_01206	HFGGDLGF_00014	PNODKJOK_00013	AMDJCFGP_01481	BNFGLAAC_00717	FEIEPNLK_00014	JHGKOFHH_00732	LBCAMCKI_01508	LDOMCAAH_00014	FNFAEIKL_01527
group_2784		hypothetical protein	10	10	1	11	535				2231	2231	2231	MBMDHHHE_00958	HFGGDLGF_01227	PNODKJOK_01202	AMDJCFGP_00248	BNFGLAAC_01018	FEIEPNLK_00819	JHGKOFHH_01401	LBCAMCKI_01098	LDOMCAAH_00821	FNFAEIKL_00694
group_2785		putative ABC transporter ATP-binding protein	10	10	1	11	1627				1784	1784	1784	MBMDHHHE_00238	HFGGDLGF_00918	PNODKJOK_00897	AMDJCFGP_00949	BNFGLAAC_01370	FEIEPNLK_01198	JHGKOFHH_00916	LBCAMCKI_00803	LDOMCAAH_01252	FNFAEIKL_01186
ybbA		putative protein YbbA	10	10	1	11	2548				809	809	809	MBMDHHHE_00431	HFGGDLGF_00264	PNODKJOK_00258	AMDJCFGP_00767	BNFGLAAC_00443	FEIEPNLK_00288	JHGKOFHH_00475	LBCAMCKI_00163	LDOMCAAH_00294	FNFAEIKL_00160
purD		Phosphoribosylamine--glycine ligase	10	10	1	13	10				1262	1262	1262	MBMDHHHE_01778	HFGGDLGF_01790	PNODKJOK_01835	AMDJCFGP_01868	BNFGLAAC_01952	FEIEPNLK_01843	JHGKOFHH_01867	LBCAMCKI_01837	LDOMCAAH_01941	FNFAEIKL_01849
rnhB		Ribonuclease HII	10	10	1	11	806				773	773	773	MBMDHHHE_00729	HFGGDLGF_00570	PNODKJOK_00548	AMDJCFGP_00455	BNFGLAAC_00088	FEIEPNLK_00590	JHGKOFHH_00115	LBCAMCKI_00457	LDOMCAAH_00592	FNFAEIKL_00461
group_2789		hypothetical protein	10	10	1	11	1534				353	353	353	MBMDHHHE_00331	HFGGDLGF_01012	PNODKJOK_00991	AMDJCFGP_00855	BNFGLAAC_01463	FEIEPNLK_01294	JHGKOFHH_00821	LBCAMCKI_00896	LDOMCAAH_01158	FNFAEIKL_01281
pgpB		Phosphatidylglycerophosphatase B	10	10	1	11	2082				128	593	546	MBMDHHHE_01521	HFGGDLGF_01640	PNODKJOK_01664	AMDJCFGP_01701	BNFGLAAC_01644	FEIEPNLK_01427	JHGKOFHH_01798	LBCAMCKI_01663	LDOMCAAH_01742	FNFAEIKL_01688
brnQ_2		Branched-chain amino acid transport system 2 carrier protein	10	10	1	11	1269				1343	1343	1343	MBMDHHHE_01303	HFGGDLGF_00111	PNODKJOK_00110	AMDJCFGP_01384	BNFGLAAC_00620	FEIEPNLK_00111	JHGKOFHH_00635	LBCAMCKI_01605	LDOMCAAH_00111	FNFAEIKL_01624
panT		Pantothenic acid transporter PanT	10	10	1	11	773				569	569	569	MBMDHHHE_00773	HFGGDLGF_00614	PNODKJOK_00592	AMDJCFGP_00438	BNFGLAAC_00071	FEIEPNLK_00634	JHGKOFHH_00071	LBCAMCKI_00501	LDOMCAAH_00636	FNFAEIKL_00505
group_2792		hypothetical protein	10	10	1	11	2174				359	359	359	MBMDHHHE_01571	HFGGDLGF_01464	PNODKJOK_01619	AMDJCFGP_01629	BNFGLAAC_01689	FEIEPNLK_01477	JHGKOFHH_01667	LBCAMCKI_01361	LDOMCAAH_01566	FNFAEIKL_01499
fsaA		Fructose-6-phosphate aldolase 1	10	10	1	11	2238				668	668	668	MBMDHHHE_01619	HFGGDLGF_01521	PNODKJOK_01564	AMDJCFGP_01581	BNFGLAAC_01740	FEIEPNLK_01537	JHGKOFHH_01605	LBCAMCKI_01420	LDOMCAAH_01627	FNFAEIKL_01435
potA_2		Spermidine/putrescine import ATP-binding protein PotA	10	10	1	11	556				758	758	758	MBMDHHHE_00936	HFGGDLGF_01205	PNODKJOK_01180	AMDJCFGP_00270	BNFGLAAC_01040	FEIEPNLK_00797	JHGKOFHH_01423	LBCAMCKI_01076	LDOMCAAH_00799	FNFAEIKL_00672
tmcAL		tRNA(Met) cytidine acetate ligase	10	10	1	11	1170				1100	1100	1100	MBMDHHHE_01203	HFGGDLGF_00011	PNODKJOK_00010	AMDJCFGP_01484	BNFGLAAC_00720	FEIEPNLK_00011	JHGKOFHH_00735	LBCAMCKI_01505	LDOMCAAH_00011	FNFAEIKL_01524
group_2796		hypothetical protein	10	10	1	11	2288				365	365	365	MBMDHHHE_01661	HFGGDLGF_01573	PNODKJOK_01511	AMDJCFGP_01528	BNFGLAAC_01791	FEIEPNLK_01581	JHGKOFHH_01563	LBCAMCKI_01463	LDOMCAAH_01669	FNFAEIKL_01393
group_2797		hypothetical protein	10	10	1	11	726				335	335	335	MBMDHHHE_00820	HFGGDLGF_00661	PNODKJOK_00639	AMDJCFGP_00391	BNFGLAAC_00024	FEIEPNLK_00681	JHGKOFHH_00024	LBCAMCKI_00548	LDOMCAAH_00683	FNFAEIKL_00552
coaBC		Coenzyme A biosynthesis bifunctional protein CoaBC	10	10	1	11	774				545	545	545	MBMDHHHE_00772	HFGGDLGF_00613	PNODKJOK_00591	AMDJCFGP_00439	BNFGLAAC_00072	FEIEPNLK_00633	JHGKOFHH_00072	LBCAMCKI_00500	LDOMCAAH_00635	FNFAEIKL_00504
group_2799		hypothetical protein	10	10	1	11	736				194	194	194	MBMDHHHE_00810	HFGGDLGF_00651	PNODKJOK_00629	AMDJCFGP_00401	BNFGLAAC_00034	FEIEPNLK_00671	JHGKOFHH_00034	LBCAMCKI_00538	LDOMCAAH_00673	FNFAEIKL_00542
dap		D-aminopeptidase	10	10	1	11	1964				1793	1796	1794	MBMDHHHE_00155	HFGGDLGF_00837	PNODKJOK_00815	AMDJCFGP_01056	BNFGLAAC_01290	FEIEPNLK_01116	JHGKOFHH_00997	LBCAMCKI_00724	LDOMCAAH_01346	FNFAEIKL_01104
group_280		hypothetical protein	10	10	1	11	2087				557	557	557	MBMDHHHE_01526	HFGGDLGF_01635	PNODKJOK_01669	AMDJCFGP_01696	BNFGLAAC_01649	FEIEPNLK_01432	JHGKOFHH_01793	LBCAMCKI_01668	LDOMCAAH_01747	FNFAEIKL_01693
rcsC_2		Sensor histidine kinase RcsC	10	10	1	11	2194				1370	1370	1370	MBMDHHHE_01583	HFGGDLGF_01484	PNODKJOK_01599	AMDJCFGP_01617	BNFGLAAC_01714	FEIEPNLK_01497	JHGKOFHH_01647	LBCAMCKI_01386	LDOMCAAH_01591	FNFAEIKL_01474
mreC		Cell shape-determining protein MreC	10	10	1	15	1				818	818	818	MBMDHHHE_01869	HFGGDLGF_01892	PNODKJOK_01893	AMDJCFGP_01917	BNFGLAAC_02000	FEIEPNLK_01921	JHGKOFHH_01973	LBCAMCKI_01909	LDOMCAAH_01985	FNFAEIKL_01892
plsY		Glycerol-3-phosphate acyltransferase	10	10	1	11	705				635	635	635	MBMDHHHE_00845	HFGGDLGF_01120	PNODKJOK_01091	AMDJCFGP_00366	BNFGLAAC_01136	FEIEPNLK_00706	JHGKOFHH_01516	LBCAMCKI_00976	LDOMCAAH_00708	FNFAEIKL_00577
dagK_2		Diacylglycerol kinase	10	10	1	11	788				902	902	902	MBMDHHHE_00760	HFGGDLGF_00601	PNODKJOK_00579	AMDJCFGP_00451	BNFGLAAC_00084	FEIEPNLK_00621	JHGKOFHH_00084	LBCAMCKI_00488	LDOMCAAH_00623	FNFAEIKL_00492
hpdA		4-hydroxyphenylacetate decarboxylase activating enzyme	10	10	1	11	2246				773	773	773	MBMDHHHE_01624	HFGGDLGF_01526	PNODKJOK_01559	AMDJCFGP_01576	BNFGLAAC_01745	FEIEPNLK_01542	JHGKOFHH_01600	LBCAMCKI_01425	LDOMCAAH_01632	FNFAEIKL_01430
group_2805		GTP cyclohydrolase 1 type 2	10	10	1	11	540				788	788	788	MBMDHHHE_00953	HFGGDLGF_01222	PNODKJOK_01197	AMDJCFGP_00253	BNFGLAAC_01023	FEIEPNLK_00814	JHGKOFHH_01406	LBCAMCKI_01093	LDOMCAAH_00816	FNFAEIKL_00689
group_2806		hypothetical protein	10	10	1	11	1222				782	782	782	MBMDHHHE_01255	HFGGDLGF_00063	PNODKJOK_00062	AMDJCFGP_01432	BNFGLAAC_00668	FEIEPNLK_00063	JHGKOFHH_00683	LBCAMCKI_01557	LDOMCAAH_00063	FNFAEIKL_01576
group_2807		putative RNA methyltransferase	10	10	1	11	393				1355	1361	1358	MBMDHHHE_01012	HFGGDLGF_01277	PNODKJOK_01271	AMDJCFGP_00198	BNFGLAAC_00913	FEIEPNLK_00928	JHGKOFHH_01332	LBCAMCKI_01167	LDOMCAAH_00875	FNFAEIKL_00763
maa		Maltose O-acetyltransferase	10	10	1	11	807				545	545	545	MBMDHHHE_00728	HFGGDLGF_00569	PNODKJOK_00547	AMDJCFGP_00456	BNFGLAAC_00089	FEIEPNLK_00589	JHGKOFHH_00116	LBCAMCKI_00456	LDOMCAAH_00591	FNFAEIKL_00460
group_2809		hypothetical protein	10	10	1	11	1788				305	305	305	MBMDHHHE_00005	HFGGDLGF_00689	PNODKJOK_00667	AMDJCFGP_01205	BNFGLAAC_01142	FEIEPNLK_00967	JHGKOFHH_01145	LBCAMCKI_00576	LDOMCAAH_01550	FNFAEIKL_00955
group_281		hypothetical protein	10	10	1	11	2093				356	356	356	MBMDHHHE_01532	HFGGDLGF_01629	PNODKJOK_01675	AMDJCFGP_01690	BNFGLAAC_01655	FEIEPNLK_01438	JHGKOFHH_01787	LBCAMCKI_01674	LDOMCAAH_01753	FNFAEIKL_01699
murD		UDP-N-acetylmuramoylalanine--D-glutamate ligase	10	10	1	11	221				1361	1361	1361	MBMDHHHE_01114	HFGGDLGF_01379	PNODKJOK_01373	AMDJCFGP_00078	BNFGLAAC_00811	FEIEPNLK_01680	JHGKOFHH_01229	LBCAMCKI_01269	LDOMCAAH_00977	FNFAEIKL_00866
cdaR		CdaA regulatory protein CdaR	10	10	1	11	573				956	956	956	MBMDHHHE_00920	HFGGDLGF_01189	PNODKJOK_01164	AMDJCFGP_00286	BNFGLAAC_01056	FEIEPNLK_00781	JHGKOFHH_01439	LBCAMCKI_01060	LDOMCAAH_00783	FNFAEIKL_00656
rbfA		Ribosome-binding factor A	10	10	1	11	1794				350	350	350	MBMDHHHE_00011	HFGGDLGF_00695	PNODKJOK_00673	AMDJCFGP_01199	BNFGLAAC_01148	FEIEPNLK_00973	JHGKOFHH_01139	LBCAMCKI_00582	LDOMCAAH_01544	FNFAEIKL_00961
group_2813		hypothetical protein	10	10	1	11	812				713	713	713	MBMDHHHE_00723	HFGGDLGF_00564	PNODKJOK_00542	AMDJCFGP_00461	BNFGLAAC_00094	FEIEPNLK_00584	JHGKOFHH_00121	LBCAMCKI_00451	LDOMCAAH_00586	FNFAEIKL_00455
ettA_2		Energy-dependent translational throttle protein EttA	10	10	1	11	560				1907	1907	1907	MBMDHHHE_00932	HFGGDLGF_01201	PNODKJOK_01176	AMDJCFGP_00274	BNFGLAAC_01044	FEIEPNLK_00793	JHGKOFHH_01427	LBCAMCKI_01072	LDOMCAAH_00795	FNFAEIKL_00668
ykoD		Putative HMP/thiamine import ATP-binding protein YkoD	10	10	1	11	1982				1703	1703	1703	MBMDHHHE_01481	HFGGDLGF_01702	PNODKJOK_01623	AMDJCFGP_01741	BNFGLAAC_01561	FEIEPNLK_01396	JHGKOFHH_01933	LBCAMCKI_01622	LDOMCAAH_01704	FNFAEIKL_01631
murT		Lipid II isoglutaminyl synthase (glutamine-hydrolyzing) subunit MurT	10	10	1	11	571				1325	1325	1325	MBMDHHHE_00922	HFGGDLGF_01191	PNODKJOK_01166	AMDJCFGP_00284	BNFGLAAC_01054	FEIEPNLK_00783	JHGKOFHH_01437	LBCAMCKI_01062	LDOMCAAH_00785	FNFAEIKL_00658
accB		Biotin carboxyl carrier protein of acetyl-CoA carboxylase	10	10	1	11	1821				467	467	467	MBMDHHHE_00039	HFGGDLGF_00723	PNODKJOK_00701	AMDJCFGP_01171	BNFGLAAC_01176	FEIEPNLK_01001	JHGKOFHH_01111	LBCAMCKI_00610	LDOMCAAH_01516	FNFAEIKL_00989
ecfT_2		Energy-coupling factor transporter transmembrane protein EcfT	10	10	1	11	1983				830	830	830	MBMDHHHE_01482	HFGGDLGF_01701	PNODKJOK_01624	AMDJCFGP_01740	BNFGLAAC_01562	FEIEPNLK_01397	JHGKOFHH_01932	LBCAMCKI_01623	LDOMCAAH_01705	FNFAEIKL_01632
group_2819		5'-nucleotidase	10	10	1	11	1460				638	644	643	MBMDHHHE_00392	HFGGDLGF_01076	PNODKJOK_01052	AMDJCFGP_00806	BNFGLAAC_01520	FEIEPNLK_01355	JHGKOFHH_00783	LBCAMCKI_00937	LDOMCAAH_01099	FNFAEIKL_01320
group_282		hypothetical protein	10	10	1	11	2095				1022	1070	1036	MBMDHHHE_01534	HFGGDLGF_01627	PNODKJOK_01677	AMDJCFGP_01688	BNFGLAAC_01657	FEIEPNLK_01440	JHGKOFHH_01785	LBCAMCKI_01676	LDOMCAAH_01755	FNFAEIKL_01701
group_2820		hypothetical protein	10	10	1	11	2266				962	962	962	MBMDHHHE_01640	HFGGDLGF_01552	PNODKJOK_01533	AMDJCFGP_01549	BNFGLAAC_01770	FEIEPNLK_01560	JHGKOFHH_01584	LBCAMCKI_01442	LDOMCAAH_01648	FNFAEIKL_01414
ybjI		5-amino-6-(5-phospho-D-ribitylamino)uracil phosphatase YbjI	10	10	1	11	2475				797	797	797	MBMDHHHE_01408	HFGGDLGF_00198	PNODKJOK_00193	AMDJCFGP_01279	BNFGLAAC_00513	FEIEPNLK_00217	JHGKOFHH_00547	LBCAMCKI_00090	LDOMCAAH_00220	FNFAEIKL_00088
citC		[Citrate [pro-3S]-lyase] ligase	10	10	1	11	1953				1046	1046	1046	MBMDHHHE_00144	HFGGDLGF_00827	PNODKJOK_00805	AMDJCFGP_01066	BNFGLAAC_01280	FEIEPNLK_01106	JHGKOFHH_01007	LBCAMCKI_00714	LDOMCAAH_01356	FNFAEIKL_01094
thiT		Thiamine transporter ThiT	10	10	1	11	2522				548	548	548	MBMDHHHE_01452	HFGGDLGF_00237	PNODKJOK_00232	AMDJCFGP_01235	BNFGLAAC_00469	FEIEPNLK_00261	JHGKOFHH_00502	LBCAMCKI_00136	LDOMCAAH_00267	FNFAEIKL_00134
osmV		Osmoprotectant import ATP-binding protein OsmV	10	10	1	11	876				728	728	728	MBMDHHHE_00658	HFGGDLGF_00499	PNODKJOK_00480	AMDJCFGP_00525	BNFGLAAC_00158	FEIEPNLK_00523	JHGKOFHH_00186	LBCAMCKI_00389	LDOMCAAH_00524	FNFAEIKL_00390
group_2825		hypothetical protein	10	10	1	11	331				1529	1529	1529	MBMDHHHE_01023	HFGGDLGF_01288	PNODKJOK_01282	AMDJCFGP_00187	BNFGLAAC_00902	FEIEPNLK_00939	JHGKOFHH_01321	LBCAMCKI_01178	LDOMCAAH_00886	FNFAEIKL_00774
pyrDA		putative dihydroorotate dehydrogenase A (fumarate)	10	10	1	11	269				935	935	935	MBMDHHHE_01084	HFGGDLGF_01349	PNODKJOK_01343	AMDJCFGP_00126	BNFGLAAC_00841	FEIEPNLK_01650	JHGKOFHH_01259	LBCAMCKI_01239	LDOMCAAH_00947	FNFAEIKL_00836
rexB		ATP-dependent helicase/deoxyribonuclease subunit B	10	10	1	11	2623				3260	3260	3260	MBMDHHHE_00490	HFGGDLGF_00323	PNODKJOK_00317	AMDJCFGP_00696	BNFGLAAC_00322	FEIEPNLK_00361	JHGKOFHH_00415	LBCAMCKI_00222	LDOMCAAH_00353	FNFAEIKL_00220
xylH		2-hydroxymuconate tautomerase	10	10	1	11	869				185	185	185	MBMDHHHE_00665	HFGGDLGF_00506	PNODKJOK_00487	AMDJCFGP_00518	BNFGLAAC_00151	FEIEPNLK_00530	JHGKOFHH_00179	LBCAMCKI_00396	LDOMCAAH_00531	FNFAEIKL_00397
group_2829		hypothetical protein	10	10	1	11	742				548	548	548	MBMDHHHE_00804	HFGGDLGF_00645	PNODKJOK_00623	AMDJCFGP_00407	BNFGLAAC_00040	FEIEPNLK_00665	JHGKOFHH_00040	LBCAMCKI_00532	LDOMCAAH_00667	FNFAEIKL_00536
group_283		Putative NrdI-like protein	10	10	1	11	2103				458	476	468	MBMDHHHE_01542	HFGGDLGF_01619	PNODKJOK_01685	AMDJCFGP_01680	BNFGLAAC_01665	FEIEPNLK_01448	JHGKOFHH_01777	LBCAMCKI_01684	LDOMCAAH_01763	FNFAEIKL_01709
group_2830		hypothetical protein	10	10	1	11	1923				752	752	752	MBMDHHHE_00115	HFGGDLGF_00798	PNODKJOK_00776	AMDJCFGP_01095	BNFGLAAC_01251	FEIEPNLK_01077	JHGKOFHH_01036	LBCAMCKI_00685	LDOMCAAH_01385	FNFAEIKL_01065
group_2831		hypothetical protein	10	10	1	13	44				185	185	185	MBMDHHHE_01790	HFGGDLGF_01802	PNODKJOK_01823	AMDJCFGP_01856	BNFGLAAC_01940	FEIEPNLK_01854	JHGKOFHH_01878	LBCAMCKI_01848	LDOMCAAH_01953	FNFAEIKL_01860
group_2832		hypothetical protein	10	10	1	11	2521				473	473	473	MBMDHHHE_01451	HFGGDLGF_00236	PNODKJOK_00231	AMDJCFGP_01236	BNFGLAAC_00470	FEIEPNLK_00260	JHGKOFHH_00503	LBCAMCKI_00135	LDOMCAAH_00266	FNFAEIKL_00133
sorC		Sorbitol operon regulator	10	10	1	11	2241				968	968	968	MBMDHHHE_01622	HFGGDLGF_01524	PNODKJOK_01561	AMDJCFGP_01578	BNFGLAAC_01743	FEIEPNLK_01540	JHGKOFHH_01602	LBCAMCKI_01423	LDOMCAAH_01630	FNFAEIKL_01432
skc		Streptokinase C	10	10	1	11	1536				860	860	860	MBMDHHHE_00329	HFGGDLGF_01010	PNODKJOK_00989	AMDJCFGP_00857	BNFGLAAC_01461	FEIEPNLK_01292	JHGKOFHH_00823	LBCAMCKI_00894	LDOMCAAH_01160	FNFAEIKL_01279
group_2835		N-carbamoyl-D-amino acid hydrolase	10	10	1	11	199				875	875	875	MBMDHHHE_01136	HFGGDLGF_01401	PNODKJOK_01395	AMDJCFGP_00056	BNFGLAAC_00789	FEIEPNLK_01702	JHGKOFHH_01207	LBCAMCKI_01291	LDOMCAAH_00999	FNFAEIKL_00888
mutL		DNA mismatch repair protein MutL	10	10	1	11	1538				1982	1982	1982	MBMDHHHE_00327	HFGGDLGF_01008	PNODKJOK_00987	AMDJCFGP_00859	BNFGLAAC_01459	FEIEPNLK_01290	JHGKOFHH_00825	LBCAMCKI_00892	LDOMCAAH_01162	FNFAEIKL_01277
divIB		Cell division protein DivIB	10	10	1	11	223				1178	1199	1180	MBMDHHHE_01112	HFGGDLGF_01377	PNODKJOK_01371	AMDJCFGP_00080	BNFGLAAC_00813	FEIEPNLK_01678	JHGKOFHH_01231	LBCAMCKI_01267	LDOMCAAH_00975	FNFAEIKL_00864
group_2838		hypothetical protein	10	10	1	11	699				500	500	500	MBMDHHHE_00851	HFGGDLGF_01126	PNODKJOK_01097	AMDJCFGP_00360	BNFGLAAC_01130	FEIEPNLK_00712	JHGKOFHH_01510	LBCAMCKI_00982	LDOMCAAH_00714	FNFAEIKL_00583
srlB		PTS system glucitol/sorbitol-specific EIIA component	10	10	1	11	1615				365	365	365	MBMDHHHE_00250	HFGGDLGF_00930	PNODKJOK_00909	AMDJCFGP_00936	BNFGLAAC_01382	FEIEPNLK_01210	JHGKOFHH_00904	LBCAMCKI_00815	LDOMCAAH_01240	FNFAEIKL_01198
pepA_2		Glutamyl aminopeptidase	10	10	1	11	2104				1037	1037	1037	MBMDHHHE_01543	HFGGDLGF_01618	PNODKJOK_01686	AMDJCFGP_01679	BNFGLAAC_01666	FEIEPNLK_01449	JHGKOFHH_01776	LBCAMCKI_01685	LDOMCAAH_01764	FNFAEIKL_01710
yedJ		putative protein YedJ	10	10	1	11	590				653	653	653	MBMDHHHE_00909	HFGGDLGF_01178	PNODKJOK_01153	AMDJCFGP_00301	BNFGLAAC_01071	FEIEPNLK_00770	JHGKOFHH_01450	LBCAMCKI_01049	LDOMCAAH_00772	FNFAEIKL_00641
group_2841	murR_2	hypothetical protein	10	10	1	11	1894				776	776	776	MBMDHHHE_00086	HFGGDLGF_00769	PNODKJOK_00747	AMDJCFGP_01124	BNFGLAAC_01222	FEIEPNLK_01048	JHGKOFHH_01065	LBCAMCKI_00656	LDOMCAAH_01414	FNFAEIKL_01036
purK		N5-carboxyaminoimidazole ribonucleotide synthase	10	10	1	13	12				1073	1091	1082	MBMDHHHE_01780	HFGGDLGF_01792	PNODKJOK_01833	AMDJCFGP_01866	BNFGLAAC_01950	FEIEPNLK_01845	JHGKOFHH_01869	LBCAMCKI_01839	LDOMCAAH_01943	FNFAEIKL_01851
zitB		Zinc transporter ZitB	10	10	1	11	527				734	734	734	MBMDHHHE_00966	HFGGDLGF_01235	PNODKJOK_01210	AMDJCFGP_00240	BNFGLAAC_01010	FEIEPNLK_00827	JHGKOFHH_01393	LBCAMCKI_01106	LDOMCAAH_00829	FNFAEIKL_00702
proC		Pyrroline-5-carboxylate reductase	10	10	1	11	2275				770	770	770	MBMDHHHE_01648	HFGGDLGF_01560	PNODKJOK_01524	AMDJCFGP_01541	BNFGLAAC_01778	FEIEPNLK_01568	JHGKOFHH_01576	LBCAMCKI_01450	LDOMCAAH_01656	FNFAEIKL_01406
group_2845		hypothetical protein	10	10	1	14	48				1901	1901	1901	MBMDHHHE_01834	HFGGDLGF_01847	PNODKJOK_01857	AMDJCFGP_01902	BNFGLAAC_01974	FEIEPNLK_01898	JHGKOFHH_01832	LBCAMCKI_01803	LDOMCAAH_01911	FNFAEIKL_01819
group_2846		hypothetical protein	10	10	1	11	1260				374	374	374	MBMDHHHE_01293	HFGGDLGF_00101	PNODKJOK_00100	AMDJCFGP_01394	BNFGLAAC_00630	FEIEPNLK_00101	JHGKOFHH_00645	LBCAMCKI_01595	LDOMCAAH_00101	FNFAEIKL_01614
xpt		Xanthine phosphoribosyltransferase	10	10	1	11	872				581	581	581	MBMDHHHE_00662	HFGGDLGF_00503	PNODKJOK_00484	AMDJCFGP_00521	BNFGLAAC_00154	FEIEPNLK_00527	JHGKOFHH_00182	LBCAMCKI_00393	LDOMCAAH_00528	FNFAEIKL_00394
prmC		Release factor glutamine methyltransferase	10	10	1	11	866				824	824	824	MBMDHHHE_00668	HFGGDLGF_00509	PNODKJOK_00490	AMDJCFGP_00515	BNFGLAAC_00148	FEIEPNLK_00533	JHGKOFHH_00176	LBCAMCKI_00399	LDOMCAAH_00534	FNFAEIKL_00400
ntcA		Global nitrogen regulator	10	10	1	11	187				680	680	680	MBMDHHHE_01148	HFGGDLGF_01413	PNODKJOK_01407	AMDJCFGP_00044	BNFGLAAC_00777	FEIEPNLK_01714	JHGKOFHH_01195	LBCAMCKI_01303	LDOMCAAH_01011	FNFAEIKL_00900
group_285		hypothetical protein	10	10	1	11	2105				497	497	497	MBMDHHHE_01544	HFGGDLGF_01617	PNODKJOK_01687	AMDJCFGP_01678	BNFGLAAC_01667	FEIEPNLK_01450	JHGKOFHH_01775	LBCAMCKI_01686	LDOMCAAH_01765	FNFAEIKL_01711
tgt		Queuine tRNA-ribosyltransferase	10	10	1	11	1605				1142	1142	1142	MBMDHHHE_00260	HFGGDLGF_00940	PNODKJOK_00919	AMDJCFGP_00926	BNFGLAAC_01392	FEIEPNLK_01222	JHGKOFHH_00893	LBCAMCKI_00825	LDOMCAAH_01230	FNFAEIKL_01210
group_2851		hypothetical protein	10	10	1	11	2181				1079	1079	1079	MBMDHHHE_01578	HFGGDLGF_01471	PNODKJOK_01612	AMDJCFGP_01622	BNFGLAAC_01701	FEIEPNLK_01484	JHGKOFHH_01660	LBCAMCKI_01373	LDOMCAAH_01578	FNFAEIKL_01487
hrtA		Putative hemin import ATP-binding protein HrtA	10	10	1	11	2182				680	680	680	MBMDHHHE_01579	HFGGDLGF_01472	PNODKJOK_01611	AMDJCFGP_01621	BNFGLAAC_01702	FEIEPNLK_01485	JHGKOFHH_01659	LBCAMCKI_01374	LDOMCAAH_01579	FNFAEIKL_01486
group_2853		hypothetical protein	10	10	1	11	1547				299	305	302	MBMDHHHE_00318	HFGGDLGF_00999	PNODKJOK_00978	AMDJCFGP_00868	BNFGLAAC_01450	FEIEPNLK_01281	JHGKOFHH_00834	LBCAMCKI_00883	LDOMCAAH_01171	FNFAEIKL_01268
manA		Mannose-6-phosphate isomerase ManA	10	10	1	11	1891				950	950	950	MBMDHHHE_00083	HFGGDLGF_00766	PNODKJOK_00744	AMDJCFGP_01127	BNFGLAAC_01219	FEIEPNLK_01045	JHGKOFHH_01068	LBCAMCKI_00653	LDOMCAAH_01417	FNFAEIKL_01033
ung		Uracil-DNA glycosylase	10	10	1	11	703				653	653	653	MBMDHHHE_00847	HFGGDLGF_01122	PNODKJOK_01093	AMDJCFGP_00364	BNFGLAAC_01134	FEIEPNLK_00708	JHGKOFHH_01514	LBCAMCKI_00978	LDOMCAAH_00710	FNFAEIKL_00579
mtcA1		Beta-carbonic anhydrase 1	10	10	1	11	1639				497	497	497	MBMDHHHE_00226	HFGGDLGF_00906	PNODKJOK_00885	AMDJCFGP_00961	BNFGLAAC_01358	FEIEPNLK_01186	JHGKOFHH_00928	LBCAMCKI_00791	LDOMCAAH_01264	FNFAEIKL_01174
group_2857		hypothetical protein	10	10	1	11	2259				1496	1499	1497	MBMDHHHE_01633	HFGGDLGF_01545	PNODKJOK_01540	AMDJCFGP_01556	BNFGLAAC_01763	FEIEPNLK_01553	JHGKOFHH_01591	LBCAMCKI_01435	LDOMCAAH_01641	FNFAEIKL_01421
lcfB_1		Long-chain-fatty-acid--CoA ligase	10	10	1	11	1519				1538	1538	1538	MBMDHHHE_00346	HFGGDLGF_01027	PNODKJOK_01006	AMDJCFGP_00840	BNFGLAAC_01478	FEIEPNLK_01309	JHGKOFHH_00806	LBCAMCKI_00911	LDOMCAAH_01143	FNFAEIKL_01296
yutF		Acid sugar phosphatase	10	10	1	11	578				764	764	764	MBMDHHHE_00915	HFGGDLGF_01184	PNODKJOK_01159	AMDJCFGP_00291	BNFGLAAC_01061	FEIEPNLK_00776	JHGKOFHH_01444	LBCAMCKI_01055	LDOMCAAH_00778	FNFAEIKL_00651
mapP		Maltose 6'-phosphate phosphatase	10	10	1	11	2106				821	821	821	MBMDHHHE_01545	HFGGDLGF_01616	PNODKJOK_01688	AMDJCFGP_01677	BNFGLAAC_01668	FEIEPNLK_01451	JHGKOFHH_01774	LBCAMCKI_01687	LDOMCAAH_01766	FNFAEIKL_01712
group_2860		hypothetical protein	10	10	1	11	2446				335	335	335	MBMDHHHE_01379	HFGGDLGF_00169	PNODKJOK_00164	AMDJCFGP_01308	BNFGLAAC_00542	FEIEPNLK_00188	JHGKOFHH_00576	LBCAMCKI_00061	LDOMCAAH_00191	FNFAEIKL_00059
rbsD		D-ribose pyranase	10	10	1	11	205				398	398	398	MBMDHHHE_01130	HFGGDLGF_01395	PNODKJOK_01389	AMDJCFGP_00062	BNFGLAAC_00795	FEIEPNLK_01696	JHGKOFHH_01213	LBCAMCKI_01285	LDOMCAAH_00993	FNFAEIKL_00882
iolU_2		scyllo-inositol 2-dehydrogenase (NADP(+)) IolU	10	10	1	11	2218				986	986	986	MBMDHHHE_01602	HFGGDLGF_01504	PNODKJOK_01580	AMDJCFGP_01598	BNFGLAAC_01723	FEIEPNLK_01517	JHGKOFHH_01622	LBCAMCKI_01405	LDOMCAAH_01610	FNFAEIKL_01455
vioD		Capreomycidine synthase	10	10	1	11	2625				1130	1130	1130	MBMDHHHE_00492	HFGGDLGF_00325	PNODKJOK_00319	AMDJCFGP_00694	BNFGLAAC_00320	FEIEPNLK_00363	JHGKOFHH_00413	LBCAMCKI_00224	LDOMCAAH_00355	FNFAEIKL_00222
group_2864		hypothetical protein	10	10	1	11	1680				155	155	155	MBMDHHHE_00192	HFGGDLGF_00874	PNODKJOK_00852	AMDJCFGP_00988	BNFGLAAC_01327	FEIEPNLK_01153	JHGKOFHH_00960	LBCAMCKI_00761	LDOMCAAH_01295	FNFAEIKL_01141
group_2865		hypothetical protein	10	10	1	11	2382				713	713	713	MBMDHHHE_01310	HFGGDLGF_01880	PNODKJOK_01477	AMDJCFGP_01377	BNFGLAAC_00611	FEIEPNLK_00119	JHGKOFHH_01529	LBCAMCKI_01614	LDOMCAAH_00120	FNFAEIKL_01918
group_2866		hypothetical protein	10	10	1	12	46				200	200	200	MBMDHHHE_01743	HFGGDLGF_01755	PNODKJOK_01742	AMDJCFGP_01775	BNFGLAAC_01860	FEIEPNLK_01808	JHGKOFHH_01707	LBCAMCKI_01755	LDOMCAAH_01839	FNFAEIKL_01770
group_2867		hypothetical protein	10	10	1	11	516				1262	1262	1262	MBMDHHHE_00977	HFGGDLGF_01246	PNODKJOK_01221	AMDJCFGP_00229	BNFGLAAC_00999	FEIEPNLK_00838	JHGKOFHH_01382	LBCAMCKI_01117	LDOMCAAH_00840	FNFAEIKL_00713
aroA		3-phosphoshikimate 1-carboxyvinyltransferase	10	10	1	11	339				1283	1283	1283	MBMDHHHE_01015	HFGGDLGF_01280	PNODKJOK_01274	AMDJCFGP_00195	BNFGLAAC_00910	FEIEPNLK_00931	JHGKOFHH_01329	LBCAMCKI_01170	LDOMCAAH_00878	FNFAEIKL_00766
group_2869		hypothetical protein	10	10	1	11	508				158	158	158	MBMDHHHE_00985	HFGGDLGF_01254	PNODKJOK_01229	AMDJCFGP_00221	BNFGLAAC_00991	FEIEPNLK_00846	JHGKOFHH_01374	LBCAMCKI_01125	LDOMCAAH_00848	FNFAEIKL_00721
group_287		hypothetical protein	10	10	1	11	2115				287	287	287	MBMDHHHE_01552	HFGGDLGF_01609	PNODKJOK_01695	AMDJCFGP_01670	BNFGLAAC_01675	FEIEPNLK_01458	JHGKOFHH_01957	LBCAMCKI_01880	LDOMCAAH_01784	FNFAEIKL_01511
srpC		putative chromate transport protein	10	10	1	11	602				1190	1196	1190	MBMDHHHE_00897	HFGGDLGF_01166	PNODKJOK_01141	AMDJCFGP_00313	BNFGLAAC_01083	FEIEPNLK_00758	JHGKOFHH_01462	LBCAMCKI_01037	LDOMCAAH_00760	FNFAEIKL_00629
group_2871		hypothetical protein	10	10	1	11	625				779	779	779	MBMDHHHE_00875	HFGGDLGF_01147	PNODKJOK_01122	AMDJCFGP_00335	BNFGLAAC_01105	FEIEPNLK_00736	JHGKOFHH_01484	LBCAMCKI_01015	LDOMCAAH_00739	FNFAEIKL_00607
group_2872		hypothetical protein	10	10	1	11	2614				188	188	188	MBMDHHHE_00481	HFGGDLGF_00314	PNODKJOK_00308	AMDJCFGP_00705	BNFGLAAC_00331	FEIEPNLK_00352	JHGKOFHH_00424	LBCAMCKI_00213	LDOMCAAH_00344	FNFAEIKL_00211
group_2873		putative ABC transporter ATP-binding protein	10	10	1	11	1626				1709	1709	1709	MBMDHHHE_00239	HFGGDLGF_00919	PNODKJOK_00898	AMDJCFGP_00948	BNFGLAAC_01371	FEIEPNLK_01199	JHGKOFHH_00915	LBCAMCKI_00804	LDOMCAAH_01251	FNFAEIKL_01187
group_2874		hypothetical protein	10	10	1	11	104				908	908	908	MBMDHHHE_01176	HFGGDLGF_01447	PNODKJOK_01450	AMDJCFGP_00017	BNFGLAAC_00747	FEIEPNLK_01743	JHGKOFHH_01166	LBCAMCKI_01342	LDOMCAAH_01045	FNFAEIKL_00934
group_2875		hypothetical protein	10	10	1	11	1805				305	305	305	MBMDHHHE_00023	HFGGDLGF_00707	PNODKJOK_00685	AMDJCFGP_01187	BNFGLAAC_01160	FEIEPNLK_00985	JHGKOFHH_01127	LBCAMCKI_00594	LDOMCAAH_01532	FNFAEIKL_00973
yqgN		putative protein YqgN	10	10	1	11	1621				527	527	527	MBMDHHHE_00244	HFGGDLGF_00924	PNODKJOK_00903	AMDJCFGP_00943	BNFGLAAC_01376	FEIEPNLK_01204	JHGKOFHH_00910	LBCAMCKI_00809	LDOMCAAH_01246	FNFAEIKL_01192
ykuR		N-acetyldiaminopimelate deacetylase	10	10	1	11	1617				1130	1130	1130	MBMDHHHE_00248	HFGGDLGF_00928	PNODKJOK_00907	AMDJCFGP_00938	BNFGLAAC_01380	FEIEPNLK_01208	JHGKOFHH_00906	LBCAMCKI_00813	LDOMCAAH_01242	FNFAEIKL_01196
yghU		Disulfide-bond oxidoreductase YghU	10	10	1	11	2563				779	779	779	MBMDHHHE_00446	HFGGDLGF_00279	PNODKJOK_00273	AMDJCFGP_00752	BNFGLAAC_00428	FEIEPNLK_00303	JHGKOFHH_00460	LBCAMCKI_00178	LDOMCAAH_00309	FNFAEIKL_00175
pgsA		CDP-diacylglycerol--glycerol-3-phosphate 3-phosphatidyltransferase	10	10	1	11	1455				542	542	542	MBMDHHHE_00397	HFGGDLGF_01081	PNODKJOK_01057	AMDJCFGP_00801	BNFGLAAC_01525	FEIEPNLK_01360	JHGKOFHH_00778	LBCAMCKI_00942	LDOMCAAH_01094	FNFAEIKL_01325
ydfG		NADP-dependent 3-hydroxy acid dehydrogenase YdfG	10	10	1	11	881				755	755	755	MBMDHHHE_00653	HFGGDLGF_00494	PNODKJOK_00475	AMDJCFGP_00530	BNFGLAAC_00163	FEIEPNLK_00518	JHGKOFHH_00191	LBCAMCKI_00384	LDOMCAAH_00519	FNFAEIKL_00385
group_2881		Putative glutamine amidotransferase	10	10	1	11	892				701	701	701	MBMDHHHE_00642	HFGGDLGF_00483	PNODKJOK_00464	AMDJCFGP_00541	BNFGLAAC_00174	FEIEPNLK_00507	JHGKOFHH_00202	LBCAMCKI_00373	LDOMCAAH_00508	FNFAEIKL_00374
group_2882		hypothetical protein	10	10	1	11	2383				1076	1076	1076	MBMDHHHE_01309	HFGGDLGF_01881	PNODKJOK_01476	AMDJCFGP_01378	BNFGLAAC_00612	FEIEPNLK_00118	JHGKOFHH_01528	LBCAMCKI_01613	LDOMCAAH_00119	FNFAEIKL_01919
group_2883		hypothetical protein	10	10	1	11	1791				200	200	200	MBMDHHHE_00008	HFGGDLGF_00692	PNODKJOK_00670	AMDJCFGP_01202	BNFGLAAC_01145	FEIEPNLK_00970	JHGKOFHH_01142	LBCAMCKI_00579	LDOMCAAH_01547	FNFAEIKL_00958
group_2884		hypothetical protein	10	10	1	11	2379				800	800	800	MBMDHHHE_01313	HFGGDLGF_01877	PNODKJOK_01480	AMDJCFGP_01374	BNFGLAAC_00608	FEIEPNLK_00122	JHGKOFHH_01532	LBCAMCKI_01617	LDOMCAAH_00123	FNFAEIKL_01915
group_2885		Putative NAD(P)H nitroreductase	10	10	1	11	615				602	602	602	MBMDHHHE_00885	HFGGDLGF_01157	PNODKJOK_01132	AMDJCFGP_00325	BNFGLAAC_01095	FEIEPNLK_00746	JHGKOFHH_01474	LBCAMCKI_01025	LDOMCAAH_00749	FNFAEIKL_00617
group_2886		hypothetical protein	10	10	1	11	850				836	851	837	MBMDHHHE_00685	HFGGDLGF_00525	PNODKJOK_00506	AMDJCFGP_00499	BNFGLAAC_00132	FEIEPNLK_00549	JHGKOFHH_00160	LBCAMCKI_00415	LDOMCAAH_00550	FNFAEIKL_00416
alaA		Glutamate-pyruvate aminotransferase AlaA	10	10	1	11	1856				1214	1214	1214	MBMDHHHE_00074	HFGGDLGF_00757	PNODKJOK_00735	AMDJCFGP_01136	BNFGLAAC_01210	FEIEPNLK_01036	JHGKOFHH_01077	LBCAMCKI_00644	LDOMCAAH_01481	FNFAEIKL_01024
mepA_2		Multidrug export protein MepA	10	10	1	11	115				1370	1376	1371	MBMDHHHE_01166	HFGGDLGF_01437	PNODKJOK_01440	AMDJCFGP_00027	BNFGLAAC_00757	FEIEPNLK_01733	JHGKOFHH_01176	LBCAMCKI_01332	LDOMCAAH_01035	FNFAEIKL_00924
fieF		Ferrous-iron efflux pump FieF	10	10	1	11	730				1238	1238	1238	MBMDHHHE_00816	HFGGDLGF_00657	PNODKJOK_00635	AMDJCFGP_00395	BNFGLAAC_00028	FEIEPNLK_00677	JHGKOFHH_00028	LBCAMCKI_00544	LDOMCAAH_00679	FNFAEIKL_00548
dinG_2		3'-5' exonuclease DinG	10	10	1	11	1715				590	590	590	MBMDHHHE_00157	HFGGDLGF_00839	PNODKJOK_00817	AMDJCFGP_01023	BNFGLAAC_01292	FEIEPNLK_01118	JHGKOFHH_00995	LBCAMCKI_00726	LDOMCAAH_01330	FNFAEIKL_01106
group_291		hypothetical protein	10	10	1	11	2175				344	344	344	MBMDHHHE_01572	HFGGDLGF_01465	PNODKJOK_01618	AMDJCFGP_01628	BNFGLAAC_01690	FEIEPNLK_01478	JHGKOFHH_01666	LBCAMCKI_01362	LDOMCAAH_01567	FNFAEIKL_01498
yvdD		LOG family protein YvdD	10	10	1	11	2176				563	563	563	MBMDHHHE_01573	HFGGDLGF_01466	PNODKJOK_01617	AMDJCFGP_01627	BNFGLAAC_01691	FEIEPNLK_01479	JHGKOFHH_01665	LBCAMCKI_01363	LDOMCAAH_01568	FNFAEIKL_01497
group_293		hypothetical protein	10	10	1	11	2179				1499	1499	1499	MBMDHHHE_01576	HFGGDLGF_01469	PNODKJOK_01614	AMDJCFGP_01624	BNFGLAAC_01694	FEIEPNLK_01482	JHGKOFHH_01662	LBCAMCKI_01366	LDOMCAAH_01571	FNFAEIKL_01494
srrA_2		Transcriptional regulatory protein SrrA	10	10	1	11	2193				689	758	695	MBMDHHHE_01582	HFGGDLGF_01483	PNODKJOK_01600	AMDJCFGP_01618	BNFGLAAC_01713	FEIEPNLK_01496	JHGKOFHH_01648	LBCAMCKI_01385	LDOMCAAH_01590	FNFAEIKL_01475
group_295		hypothetical protein	10	10	1	11	2195				602	602	602	MBMDHHHE_01584	HFGGDLGF_01485	PNODKJOK_01598	AMDJCFGP_01616	BNFGLAAC_01715	FEIEPNLK_01498	JHGKOFHH_01646	LBCAMCKI_01387	LDOMCAAH_01592	FNFAEIKL_01473
ylaC		RNA polymerase sigma factor YlaC	10	10	1	11	2209				557	563	562	MBMDHHHE_01597	HFGGDLGF_01499	PNODKJOK_01585	AMDJCFGP_01603	BNFGLAAC_01718	FEIEPNLK_01511	JHGKOFHH_01633	LBCAMCKI_01400	LDOMCAAH_01605	FNFAEIKL_01460
group_297		hypothetical protein	10	10	1	11	2210				368	926	870	MBMDHHHE_01598	HFGGDLGF_01500	PNODKJOK_01584	AMDJCFGP_01602	BNFGLAAC_01719	FEIEPNLK_01512	JHGKOFHH_02063	LBCAMCKI_01401	LDOMCAAH_01606	FNFAEIKL_01459
rlmA		23S rRNA (guanine(745)-N(1))-methyltransferase	10	10	1	11	2216				821	821	821	MBMDHHHE_01600	HFGGDLGF_01502	PNODKJOK_01582	AMDJCFGP_01600	BNFGLAAC_01721	FEIEPNLK_01515	JHGKOFHH_01624	LBCAMCKI_01403	LDOMCAAH_01608	FNFAEIKL_01457
ypjQ		putative protein YpjQ	10	10	1	11	2225				419	509	500	MBMDHHHE_01607	HFGGDLGF_01509	PNODKJOK_01575	AMDJCFGP_01593	BNFGLAAC_01728	FEIEPNLK_01522	JHGKOFHH_01617	LBCAMCKI_01410	LDOMCAAH_01615	FNFAEIKL_01450
group_30		hypothetical protein	10	10	1	11	1587				1112	1136	1124	MBMDHHHE_00278	HFGGDLGF_00958	PNODKJOK_00937	AMDJCFGP_00908	BNFGLAAC_01410	FEIEPNLK_01241	JHGKOFHH_00875	LBCAMCKI_00843	LDOMCAAH_01212	FNFAEIKL_01228
melD		Melibiose/raffinose/stachyose import permease protein MelD	10	10	1	11	2236				884	884	884	MBMDHHHE_01617	HFGGDLGF_01519	PNODKJOK_01566	AMDJCFGP_01583	BNFGLAAC_01738	FEIEPNLK_01535	JHGKOFHH_01607	LBCAMCKI_01418	LDOMCAAH_01625	FNFAEIKL_01437
group_301		hypothetical protein	10	10	1	11	2249				356	356	356	MBMDHHHE_01626	HFGGDLGF_01537	PNODKJOK_01548	AMDJCFGP_01565	BNFGLAAC_01756	FEIEPNLK_01544	JHGKOFHH_01598	LBCAMCKI_01427	LDOMCAAH_01634	FNFAEIKL_01428
hslO		33 kDa chaperonin	10	10	1	11	2260				872	923	877	MBMDHHHE_01634	HFGGDLGF_01546	PNODKJOK_01539	AMDJCFGP_01555	BNFGLAAC_01764	FEIEPNLK_01554	JHGKOFHH_01590	LBCAMCKI_01436	LDOMCAAH_01642	FNFAEIKL_01420
group_303		hypothetical protein	10	10	1	11	2277				287	452	369	MBMDHHHE_01650	HFGGDLGF_01562	PNODKJOK_01522	AMDJCFGP_01539	BNFGLAAC_01780	FEIEPNLK_01570	JHGKOFHH_01574	LBCAMCKI_01452	LDOMCAAH_01658	FNFAEIKL_01404
group_304		hypothetical protein	10	10	1	11	2281				359	359	359	MBMDHHHE_01654	HFGGDLGF_01566	PNODKJOK_01518	AMDJCFGP_01535	BNFGLAAC_01784	FEIEPNLK_01574	JHGKOFHH_01570	LBCAMCKI_01456	LDOMCAAH_01662	FNFAEIKL_01400
comGA		ComG operon protein 1	10	10	1	11	2287				764	941	923	MBMDHHHE_01660	HFGGDLGF_01572	PNODKJOK_01512	AMDJCFGP_01529	BNFGLAAC_01790	FEIEPNLK_01580	JHGKOFHH_01564	LBCAMCKI_01462	LDOMCAAH_01668	FNFAEIKL_01394
group_306		putative zinc-binding alcohol dehydrogenase	10	10	1	11	2304				1046	1046	1046	MBMDHHHE_01677	HFGGDLGF_01589	PNODKJOK_01495	AMDJCFGP_01512	BNFGLAAC_01807	FEIEPNLK_01597	JHGKOFHH_01547	LBCAMCKI_01479	LDOMCAAH_01685	FNFAEIKL_01377
group_307		hypothetical protein	10	10	1	12	15				257	467	425	MBMDHHHE_01705	HFGGDLGF_01717	PNODKJOK_01780	AMDJCFGP_01813	BNFGLAAC_01898	FEIEPNLK_01770	JHGKOFHH_01745	LBCAMCKI_01717	LDOMCAAH_01877	FNFAEIKL_01732
group_308		hypothetical protein	10	10	1	12	71				251	251	251	MBMDHHHE_01718	HFGGDLGF_01730	PNODKJOK_01767	AMDJCFGP_01800	BNFGLAAC_01885	FEIEPNLK_01783	JHGKOFHH_01732	LBCAMCKI_01730	LDOMCAAH_01864	FNFAEIKL_01745
group_309		hypothetical protein	10	10	1	13	7				1088	1088	1088	MBMDHHHE_01776	HFGGDLGF_01788	PNODKJOK_01837	AMDJCFGP_01870	BNFGLAAC_01954	FEIEPNLK_01841	JHGKOFHH_01865	LBCAMCKI_01835	LDOMCAAH_01939	FNFAEIKL_01847
group_31		hypothetical protein	10	10	1	11	1577				3269	3722	3371	MBMDHHHE_00287	HFGGDLGF_00968	PNODKJOK_00947	AMDJCFGP_00899	BNFGLAAC_01419	FEIEPNLK_01250	JHGKOFHH_00865	LBCAMCKI_00852	LDOMCAAH_01202	FNFAEIKL_01237
menH_2		2-succinyl-6-hydroxy-2,4-cyclohexadiene-1-carboxylate synthase	10	10	1	14	58				923	923	923	MBMDHHHE_01844	HFGGDLGF_01857	PNODKJOK_01867	AMDJCFGP_01892	BNFGLAAC_01984	FEIEPNLK_01908	JHGKOFHH_01847	LBCAMCKI_01793	LDOMCAAH_01921	FNFAEIKL_01829
ypdA		Sensor histidine kinase YpdA	10	10	1	14	12				845	1757	1302	MBMDHHHE_01848	HFGGDLGF_01861	PNODKJOK_01871	AMDJCFGP_01888	BNFGLAAC_01988	FEIEPNLK_01909	JHGKOFHH_01848	LBCAMCKI_01792	LDOMCAAH_01922	FNFAEIKL_01830
gph_4		Phosphoglycolate phosphatase	10	10	1	14	8				701	701	701	MBMDHHHE_01851	HFGGDLGF_01864	PNODKJOK_01874	AMDJCFGP_01885	BNFGLAAC_01991	FEIEPNLK_01912	JHGKOFHH_01851	LBCAMCKI_01789	LDOMCAAH_01925	FNFAEIKL_01833
group_314		hypothetical protein	10	10	1	14	5				566	566	566	MBMDHHHE_01854	HFGGDLGF_01867	PNODKJOK_01877	AMDJCFGP_01882	BNFGLAAC_01994	FEIEPNLK_01915	JHGKOFHH_01854	LBCAMCKI_01786	LDOMCAAH_01928	FNFAEIKL_01836
hmpT		Thiamine precursor transporter HmpT	10	10	1	14	4				467	467	467	MBMDHHHE_01855	HFGGDLGF_01868	PNODKJOK_01878	AMDJCFGP_01881	BNFGLAAC_01995	FEIEPNLK_01916	JHGKOFHH_01855	LBCAMCKI_01785	LDOMCAAH_01929	FNFAEIKL_01837
group_317		hypothetical protein	10	10	1	11	2634				935	953	944	MBMDHHHE_00501	HFGGDLGF_00334	PNODKJOK_00328	AMDJCFGP_00685	BNFGLAAC_00311	FEIEPNLK_00372	JHGKOFHH_00404	LBCAMCKI_00233	LDOMCAAH_00364	FNFAEIKL_00231
group_33		hypothetical protein	10	10	1	11	997				1406	1622	1585	MBMDHHHE_00595	HFGGDLGF_00420	PNODKJOK_00414	AMDJCFGP_00591	BNFGLAAC_00224	FEIEPNLK_00460	JHGKOFHH_00252	LBCAMCKI_00327	LDOMCAAH_00458	FNFAEIKL_00327
galE		UDP-glucose 4-epimerase	10	10	1	11	2094				947	995	988	MBMDHHHE_01533	HFGGDLGF_01628	PNODKJOK_01676	AMDJCFGP_01689	BNFGLAAC_01656	FEIEPNLK_01439	JHGKOFHH_01786	LBCAMCKI_01675	LDOMCAAH_01754	FNFAEIKL_01700
group_39		hypothetical protein	10	10	1	11	604				398	398	398	MBMDHHHE_00895	HFGGDLGF_01164	PNODKJOK_01139	AMDJCFGP_00315	BNFGLAAC_01085	FEIEPNLK_00756	JHGKOFHH_01464	LBCAMCKI_01035	LDOMCAAH_00758	FNFAEIKL_00627
rhaR_3		HTH-type transcriptional activator RhaR	10	10	1	11	568				1163	1163	1163	MBMDHHHE_00925	HFGGDLGF_01194	PNODKJOK_01169	AMDJCFGP_00281	BNFGLAAC_01051	FEIEPNLK_00786	JHGKOFHH_01434	LBCAMCKI_01065	LDOMCAAH_00788	FNFAEIKL_00661
group_41		hypothetical protein	10	10	1	11	335				551	551	551	MBMDHHHE_01019	HFGGDLGF_01284	PNODKJOK_01278	AMDJCFGP_00191	BNFGLAAC_00906	FEIEPNLK_00935	JHGKOFHH_01325	LBCAMCKI_01174	LDOMCAAH_00882	FNFAEIKL_00770
group_46		Putative flavoprotein monooxygenase	10	10	1	11	2509				869	1127	1075	MBMDHHHE_01439	HFGGDLGF_00229	PNODKJOK_00224	AMDJCFGP_01248	BNFGLAAC_00482	FEIEPNLK_00248	JHGKOFHH_00516	LBCAMCKI_00122	LDOMCAAH_00252	FNFAEIKL_00119
amt		Ammonia channel	10	10	1	11	2510				758	1028	929	MBMDHHHE_01440	HFGGDLGF_00230	PNODKJOK_00225	AMDJCFGP_01247	BNFGLAAC_00481	FEIEPNLK_00249	JHGKOFHH_00514	LBCAMCKI_00124	LDOMCAAH_00255	FNFAEIKL_00122
group_53		hypothetical protein	10	10	1	11	2178				248	275	266	MBMDHHHE_01575	HFGGDLGF_01468	PNODKJOK_01615	AMDJCFGP_01625	BNFGLAAC_01693	FEIEPNLK_01481	JHGKOFHH_01663	LBCAMCKI_01365	LDOMCAAH_01570	FNFAEIKL_01495
citN_2		Citrate transporter	10	10	1	11	1956				911	1358	1313	MBMDHHHE_00146	HFGGDLGF_00829	PNODKJOK_00807	AMDJCFGP_01064	BNFGLAAC_01282	FEIEPNLK_01108	JHGKOFHH_01005	LBCAMCKI_00716	LDOMCAAH_01354	FNFAEIKL_01096
group_64		hypothetical protein	10	10	1	11	1685				716	716	716	MBMDHHHE_00187	HFGGDLGF_00869	PNODKJOK_00847	AMDJCFGP_00993	BNFGLAAC_01322	FEIEPNLK_01148	JHGKOFHH_00965	LBCAMCKI_00756	LDOMCAAH_01300	FNFAEIKL_01136
group_65		hypothetical protein	10	10	1	11	1665				665	845	791	MBMDHHHE_00207	HFGGDLGF_00889	PNODKJOK_00867	AMDJCFGP_00975	BNFGLAAC_01340	FEIEPNLK_01168	JHGKOFHH_00945	LBCAMCKI_00776	LDOMCAAH_01280	FNFAEIKL_01156
group_66		hypothetical protein	10	10	1	11	1628				428	545	442	MBMDHHHE_00237	HFGGDLGF_00917	PNODKJOK_00896	AMDJCFGP_00950	BNFGLAAC_01369	FEIEPNLK_01197	JHGKOFHH_00917	LBCAMCKI_00802	LDOMCAAH_01253	FNFAEIKL_01185
hasB		UDP-glucose 6-dehydrogenase	10	10	1	11	1619				704	1205	1154	MBMDHHHE_00246	HFGGDLGF_00926	PNODKJOK_00905	AMDJCFGP_00941	BNFGLAAC_01378	FEIEPNLK_01206	JHGKOFHH_00908	LBCAMCKI_00811	LDOMCAAH_01244	FNFAEIKL_01194
licR_2		putative licABCH operon regulator	10	10	1	11	1611				956	1871	1596	MBMDHHHE_00254	HFGGDLGF_00934	PNODKJOK_00913	AMDJCFGP_00932	BNFGLAAC_01386	FEIEPNLK_01214	JHGKOFHH_00900	LBCAMCKI_00819	LDOMCAAH_01236	FNFAEIKL_01202
fabG_2		3-oxoacyl-[acyl-carrier-protein] reductase FabG	10	10	1	11	1610				425	800	725	MBMDHHHE_00255	HFGGDLGF_00935	PNODKJOK_00914	AMDJCFGP_00931	BNFGLAAC_01387	FEIEPNLK_01217	JHGKOFHH_00898	LBCAMCKI_00820	LDOMCAAH_01235	FNFAEIKL_01205
group_73		Putative lipid kinase	10	10	1	11	1598				587	884	854	MBMDHHHE_00267	HFGGDLGF_00947	PNODKJOK_00926	AMDJCFGP_00919	BNFGLAAC_01399	FEIEPNLK_01229	JHGKOFHH_00886	LBCAMCKI_00832	LDOMCAAH_01223	FNFAEIKL_01217
lytC		N-acetylmuramoyl-L-alanine amidase LytC	10	10	1	11	1078				254	2276	1228	MBMDHHHE_00518	HFGGDLGF_00343	PNODKJOK_00337	AMDJCFGP_00668	BNFGLAAC_00302	FEIEPNLK_00383	JHGKOFHH_00395	LBCAMCKI_00250	LDOMCAAH_00381	FNFAEIKL_00248
group_77		hypothetical protein	10	10	1	11	1044				1268	1730	1683	MBMDHHHE_00552	HFGGDLGF_00377	PNODKJOK_00371	AMDJCFGP_00634	BNFGLAAC_00268	FEIEPNLK_00417	JHGKOFHH_00361	LBCAMCKI_00284	LDOMCAAH_00415	FNFAEIKL_00282
panE		2-dehydropantoate 2-reductase	10	10	1	11	1036				563	923	851	MBMDHHHE_00559	HFGGDLGF_00384	PNODKJOK_00378	AMDJCFGP_00627	BNFGLAAC_00260	FEIEPNLK_00424	JHGKOFHH_00354	LBCAMCKI_00291	LDOMCAAH_00422	FNFAEIKL_00290
cpsD		Tyrosine-protein kinase CpsD	10	10	1	11	636				728	737	736	MBMDHHHE_00870	HFGGDLGF_01142	PNODKJOK_01117	AMDJCFGP_00340	BNFGLAAC_01110	FEIEPNLK_00731	JHGKOFHH_01489	LBCAMCKI_01010	LDOMCAAH_00734	FNFAEIKL_00602
folE		GTP cyclohydrolase 1	10	10	1	11	974				557	560	559	MBMDHHHE_00617	HFGGDLGF_00442	PNODKJOK_00436	AMDJCFGP_00569	BNFGLAAC_00202	FEIEPNLK_00482	JHGKOFHH_00230	LBCAMCKI_00349	LDOMCAAH_00480	FNFAEIKL_00349
group_82		hypothetical protein	10	10	1	11	896				893	929	914	MBMDHHHE_00638	HFGGDLGF_00479	PNODKJOK_00460	AMDJCFGP_00545	BNFGLAAC_00178	FEIEPNLK_00503	JHGKOFHH_00206	LBCAMCKI_00369	LDOMCAAH_00504	FNFAEIKL_00370
group_83		hypothetical protein	10	10	1	11	855				404	953	898	MBMDHHHE_00679	HFGGDLGF_00520	PNODKJOK_00501	AMDJCFGP_00504	BNFGLAAC_00137	FEIEPNLK_00544	JHGKOFHH_00165	LBCAMCKI_00410	LDOMCAAH_00545	FNFAEIKL_00411
group_85		hypothetical protein	10	10	1	11	851				806	869	862	MBMDHHHE_00684	HFGGDLGF_00524	PNODKJOK_00505	AMDJCFGP_00500	BNFGLAAC_00133	FEIEPNLK_00548	JHGKOFHH_00161	LBCAMCKI_00414	LDOMCAAH_00549	FNFAEIKL_00415
group_86		hypothetical protein	10	10	1	11	846				1160	1160	1160	MBMDHHHE_00689	HFGGDLGF_00529	PNODKJOK_00510	AMDJCFGP_00495	BNFGLAAC_00128	FEIEPNLK_00553	JHGKOFHH_00156	LBCAMCKI_00419	LDOMCAAH_00555	FNFAEIKL_00420
gatD		Lipid II isoglutaminyl synthase (glutamine-hydrolyzing) subunit GatD	10	10	1	11	570				788	788	788	MBMDHHHE_00923	HFGGDLGF_01192	PNODKJOK_01167	AMDJCFGP_00283	BNFGLAAC_01053	FEIEPNLK_00784	JHGKOFHH_01436	LBCAMCKI_01063	LDOMCAAH_00786	FNFAEIKL_00659
tagU_2		Polyisoprenyl-teichoic acid--peptidoglycan teichoic acid transferase TagU	10	10	1	11	627				1466	1466	1466	MBMDHHHE_00873	HFGGDLGF_01145	PNODKJOK_01120	AMDJCFGP_00337	BNFGLAAC_01107	FEIEPNLK_00734	JHGKOFHH_01486	LBCAMCKI_01013	LDOMCAAH_00737	FNFAEIKL_00605
aes		Acetyl esterase	10	10	1	11	600				1172	1172	1172	MBMDHHHE_00899	HFGGDLGF_01168	PNODKJOK_01143	AMDJCFGP_00311	BNFGLAAC_01081	FEIEPNLK_00760	JHGKOFHH_01460	LBCAMCKI_01039	LDOMCAAH_00762	FNFAEIKL_00631
group_94		hypothetical protein	10	10	1	11	596				404	404	404	MBMDHHHE_00903	HFGGDLGF_01172	PNODKJOK_01147	AMDJCFGP_00307	BNFGLAAC_01077	FEIEPNLK_00764	JHGKOFHH_01456	LBCAMCKI_01043	LDOMCAAH_00766	FNFAEIKL_00635
group_95		hypothetical protein	10	10	1	11	502				353	353	353	MBMDHHHE_00991	HFGGDLGF_01260	PNODKJOK_01235	AMDJCFGP_00215	BNFGLAAC_00985	FEIEPNLK_00852	JHGKOFHH_01368	LBCAMCKI_01131	LDOMCAAH_00854	FNFAEIKL_00727
group_96		hypothetical protein	10	10	1	11	228				257	257	257	MBMDHHHE_01107	HFGGDLGF_01372	PNODKJOK_01366	AMDJCFGP_00085	BNFGLAAC_00818	FEIEPNLK_01673	JHGKOFHH_01236	LBCAMCKI_01262	LDOMCAAH_00970	FNFAEIKL_00859
comC		Type 4 prepilin-like proteins leader peptide-processing enzyme	10	10	1	11	215				650	650	650	MBMDHHHE_01120	HFGGDLGF_01385	PNODKJOK_01379	AMDJCFGP_00072	BNFGLAAC_00805	FEIEPNLK_01686	JHGKOFHH_01223	LBCAMCKI_01275	LDOMCAAH_00983	FNFAEIKL_00872
group_98		Putative acetyltransferase	10	10	1	11	119				530	530	530	MBMDHHHE_01162	HFGGDLGF_01433	PNODKJOK_01436	AMDJCFGP_00031	BNFGLAAC_00761	FEIEPNLK_01729	JHGKOFHH_01180	LBCAMCKI_01328	LDOMCAAH_01031	FNFAEIKL_00920
mutM		Formamidopyrimidine-DNA glycosylase	9	9	1	11	2435	35	2		284	821	761	MBMDHHHE_01368		PNODKJOK_00153	AMDJCFGP_01319	BNFGLAAC_00553	FEIEPNLK_00177	JHGKOFHH_00587	LBCAMCKI_00050	LDOMCAAH_00180	FNFAEIKL_00048
group_108		hypothetical protein	9	9	1	11	1996	1	121		347	347	347	MBMDHHHE_01494	HFGGDLGF_01695	PNODKJOK_01637	AMDJCFGP_01729	BNFGLAAC_01575		JHGKOFHH_01920	LBCAMCKI_01635	LDOMCAAH_01711	FNFAEIKL_01644
group_115		hypothetical protein	9	9	1	11	2202	10	6		1004	1304	1270	MBMDHHHE_01590	HFGGDLGF_01492	PNODKJOK_01592	AMDJCFGP_01610		FEIEPNLK_01504	JHGKOFHH_01640	LBCAMCKI_01393	LDOMCAAH_01598	FNFAEIKL_01467
ybhF		putative multidrug ABC transporter ATP-binding protein YbhF	9	9	1	11	2228	27	3		587	716	701	MBMDHHHE_01610	HFGGDLGF_01512	PNODKJOK_01573	AMDJCFGP_01590	BNFGLAAC_01731	FEIEPNLK_01528	JHGKOFHH_01614		LDOMCAAH_01618	FNFAEIKL_01445
fruA_2		Fructan beta-fructosidase	9	9	1	11	2270	30	2		3497	3809	3774	MBMDHHHE_01643	HFGGDLGF_01555	PNODKJOK_01530	AMDJCFGP_01546		FEIEPNLK_01563	JHGKOFHH_01581	LBCAMCKI_01445	LDOMCAAH_01651	FNFAEIKL_01411
group_170		hypothetical protein	9	9	1	11	1506	3	81		2279	2279	2279	MBMDHHHE_00358	HFGGDLGF_01040	PNODKJOK_01018	AMDJCFGP_00828	BNFGLAAC_01490	FEIEPNLK_01321	JHGKOFHH_00794		LDOMCAAH_01131	FNFAEIKL_01309
pacL		Calcium-transporting ATPase	9	9	1	11	566	54	1		2765	2765	2765	MBMDHHHE_00927	HFGGDLGF_01196	PNODKJOK_01171	AMDJCFGP_00279		FEIEPNLK_00788	JHGKOFHH_01432	LBCAMCKI_01067	LDOMCAAH_00790	FNFAEIKL_00663
group_232		hypothetical protein	9	9	1	11	305	59	1		959	959	959	MBMDHHHE_01048	HFGGDLGF_01313	PNODKJOK_01307		BNFGLAAC_00877	FEIEPNLK_01614	JHGKOFHH_01295	LBCAMCKI_01203	LDOMCAAH_00911	FNFAEIKL_00800
group_253		hypothetical protein	9	9	1	11	2428	19	4		137	137	137	MBMDHHHE_01362		PNODKJOK_00147	AMDJCFGP_01325	BNFGLAAC_00559	FEIEPNLK_00171	JHGKOFHH_02070	LBCAMCKI_00044	LDOMCAAH_00174	FNFAEIKL_00042
group_254		hypothetical protein	9	9	1	11	2429	19	3		299	299	299	MBMDHHHE_01363		PNODKJOK_00148	AMDJCFGP_01324	BNFGLAAC_00558	FEIEPNLK_00172	JHGKOFHH_02071	LBCAMCKI_00045	LDOMCAAH_00175	FNFAEIKL_00043
group_255		hypothetical protein	9	9	1	11	2430	19	2		206	221	217	MBMDHHHE_01364		PNODKJOK_00149	AMDJCFGP_01323	BNFGLAAC_00557	FEIEPNLK_00173	JHGKOFHH_02072	LBCAMCKI_00046	LDOMCAAH_00176	FNFAEIKL_00044
group_273		hypothetical protein	9	9	1	11	1995	1	123		503	503	503	MBMDHHHE_01493	HFGGDLGF_01696	PNODKJOK_01636	AMDJCFGP_01730	BNFGLAAC_01574		JHGKOFHH_01921	LBCAMCKI_01634	LDOMCAAH_01710	FNFAEIKL_01643
group_274		hypothetical protein	9	9	1	11	1997	1	120		266	266	266	MBMDHHHE_01495	HFGGDLGF_01694	PNODKJOK_01638	AMDJCFGP_01728	BNFGLAAC_01576		JHGKOFHH_01919	LBCAMCKI_01636	LDOMCAAH_01712	FNFAEIKL_01645
fecE		Fe(3+) dicitrate transport ATP-binding protein FecE	9	9	1	11	1999	1	118		728	728	728	MBMDHHHE_01497	HFGGDLGF_01692	PNODKJOK_01640	AMDJCFGP_01726	BNFGLAAC_01578		JHGKOFHH_01917	LBCAMCKI_01638	LDOMCAAH_01714	FNFAEIKL_01647
mta		HTH-type transcriptional activator mta	9	9	1	11	1171	83	1		389	389	389		HFGGDLGF_00012	PNODKJOK_00011	AMDJCFGP_01483	BNFGLAAC_00719	FEIEPNLK_00012	JHGKOFHH_00734	LBCAMCKI_01506	LDOMCAAH_00012	FNFAEIKL_01525
dcuS		Sensor histidine kinase DcuS	9	9	1	11	964	7	35		260	1523	988	MBMDHHHE_00627	HFGGDLGF_00452	PNODKJOK_00446	AMDJCFGP_00559	BNFGLAAC_00192	FEIEPNLK_00492	JHGKOFHH_00220		LDOMCAAH_00490	FNFAEIKL_00359
gcdC		Glutaconyl-CoA decarboxylase subunit gamma	9	9	1	11	1946	36	1		407	407	407	MBMDHHHE_00138	HFGGDLGF_00821		AMDJCFGP_01072	BNFGLAAC_01274	FEIEPNLK_01100	JHGKOFHH_01013	LBCAMCKI_00708	LDOMCAAH_01362	FNFAEIKL_01088
group_356		hypothetical protein	9	9	1	11	1652	13	10		1352	1352	1352	MBMDHHHE_00217	HFGGDLGF_00899	PNODKJOK_00877	AMDJCFGP_00966	BNFGLAAC_01349	FEIEPNLK_01178	JHGKOFHH_00935		LDOMCAAH_01270	FNFAEIKL_01166
slmA		Nucleoid occlusion factor SlmA	9	9	1	11	1505	3	82		539	539	539	MBMDHHHE_00359	HFGGDLGF_01041	PNODKJOK_01019	AMDJCFGP_00827	BNFGLAAC_01491	FEIEPNLK_01322	JHGKOFHH_00793		LDOMCAAH_01130	FNFAEIKL_01310
group_38		hypothetical protein	9	9	1	11	696	26	5		746	749	747	MBMDHHHE_00853	HFGGDLGF_01128	PNODKJOK_01099		BNFGLAAC_01128	FEIEPNLK_00714	JHGKOFHH_01508	LBCAMCKI_00984	LDOMCAAH_00716	FNFAEIKL_00585
group_389		hypothetical protein	9	9	1	11	1000	63	1		173	173	173	MBMDHHHE_00592	HFGGDLGF_00417	PNODKJOK_00411	AMDJCFGP_00594	BNFGLAAC_00227	FEIEPNLK_00457		LBCAMCKI_00324	LDOMCAAH_00455	FNFAEIKL_00323
group_423		hypothetical protein	9	9	1	11	786	48	1		149	149	149	MBMDHHHE_00762	HFGGDLGF_00603		AMDJCFGP_00449	BNFGLAAC_00082	FEIEPNLK_00623	JHGKOFHH_00082	LBCAMCKI_00490	LDOMCAAH_00625	FNFAEIKL_00494
group_433		hypothetical protein	9	9	1	11	629	47	1		689	689	689	MBMDHHHE_00871	HFGGDLGF_01143	PNODKJOK_01118		BNFGLAAC_01109	FEIEPNLK_00732	JHGKOFHH_01488	LBCAMCKI_01011	LDOMCAAH_00735	FNFAEIKL_00603
group_437		hypothetical protein	9	9	1	11	509	42	1		659	659	659	MBMDHHHE_00984	HFGGDLGF_01253	PNODKJOK_01228	AMDJCFGP_00222	BNFGLAAC_00992	FEIEPNLK_00845	JHGKOFHH_01375	LBCAMCKI_01124		FNFAEIKL_00720
group_464		hypothetical protein	9	9	1	11	2479	55	1		1013	1013	1013	MBMDHHHE_01412	HFGGDLGF_00202	PNODKJOK_00197	AMDJCFGP_01275		FEIEPNLK_00221	JHGKOFHH_00543	LBCAMCKI_00094	LDOMCAAH_00224	FNFAEIKL_00092
group_478		hypothetical protein	9	9	1	11	2044	1	117		242	242	242	MBMDHHHE_01498	HFGGDLGF_01691	PNODKJOK_01641	AMDJCFGP_01725	BNFGLAAC_01579		JHGKOFHH_01916	LBCAMCKI_01639	LDOMCAAH_01715	FNFAEIKL_01648
bglH_6		Aryl-phospho-beta-D-glucosidase BglH	9	9	1	11	1985	12	1		530	1457	1354	MBMDHHHE_01484	HFGGDLGF_01699	PNODKJOK_01626	AMDJCFGP_01738		FEIEPNLK_01399	JHGKOFHH_01930	LBCAMCKI_01625	LDOMCAAH_01707	FNFAEIKL_01634
group_498		hypothetical protein	9	9	1	11	2196	10	11		317	317	317	MBMDHHHE_01585	HFGGDLGF_01486	PNODKJOK_01597	AMDJCFGP_01615		FEIEPNLK_01499	JHGKOFHH_01645	LBCAMCKI_01388	LDOMCAAH_01593	FNFAEIKL_01472
manZ_2		PTS system mannose-specific EIID component	9	9	1	11	2197	10	10		833	833	833	MBMDHHHE_01586	HFGGDLGF_01487	PNODKJOK_01596	AMDJCFGP_01614		FEIEPNLK_01500	JHGKOFHH_01644	LBCAMCKI_01389	LDOMCAAH_01594	FNFAEIKL_01471
sorA_2		PTS system sorbose-specific EIIC component	9	9	1	11	2198	10	9		857	857	857	MBMDHHHE_01587	HFGGDLGF_01488	PNODKJOK_01595	AMDJCFGP_01613		FEIEPNLK_01501	JHGKOFHH_01643	LBCAMCKI_01390	LDOMCAAH_01595	FNFAEIKL_01470
levE_1		PTS system fructose-specific EIIB component	9	9	1	11	2199	10	8		494	494	494	MBMDHHHE_01588	HFGGDLGF_01489	PNODKJOK_01594	AMDJCFGP_01612		FEIEPNLK_01502	JHGKOFHH_01642	LBCAMCKI_01391	LDOMCAAH_01596	FNFAEIKL_01469
group_502		hypothetical protein	9	9	1	11	2201	10	7		437	437	437	MBMDHHHE_01589	HFGGDLGF_01490	PNODKJOK_01593	AMDJCFGP_01611		FEIEPNLK_01503	JHGKOFHH_01641	LBCAMCKI_01392	LDOMCAAH_01597	FNFAEIKL_01468
lnrK		Transcriptional regulatory protein LnrK	9	9	1	11	2203	10	4		680	680	680	MBMDHHHE_01591	HFGGDLGF_01493	PNODKJOK_01591	AMDJCFGP_01609		FEIEPNLK_01505	JHGKOFHH_01639	LBCAMCKI_01394	LDOMCAAH_01599	FNFAEIKL_01466
group_504		hypothetical protein	9	9	1	11	2204	10	3		1334	1334	1334	MBMDHHHE_01592	HFGGDLGF_01494	PNODKJOK_01590	AMDJCFGP_01608		FEIEPNLK_01506	JHGKOFHH_01638	LBCAMCKI_01395	LDOMCAAH_01600	FNFAEIKL_01465
rbsB_2		Ribose import binding protein RbsB	9	9	1	11	2205	10	2		968	968	968	MBMDHHHE_01593	HFGGDLGF_01495	PNODKJOK_01589	AMDJCFGP_01607		FEIEPNLK_01507	JHGKOFHH_01637	LBCAMCKI_01396	LDOMCAAH_01601	FNFAEIKL_01464
group_506		Putative phosphatase	9	9	1	11	2206	10	1		800	800	800	MBMDHHHE_01594	HFGGDLGF_01496	PNODKJOK_01588	AMDJCFGP_01606		FEIEPNLK_01508	JHGKOFHH_01636	LBCAMCKI_01397	LDOMCAAH_01602	FNFAEIKL_01463
group_51		hypothetical protein	9	9	1	11	1998	1	119		1352	1352	1352	MBMDHHHE_01496	HFGGDLGF_01693	PNODKJOK_01639	AMDJCFGP_01727	BNFGLAAC_01577		JHGKOFHH_01918	LBCAMCKI_01637	LDOMCAAH_01713	FNFAEIKL_01646
group_52		hypothetical protein	9	9	1	11	2068	52	1		398	398	398	MBMDHHHE_01509		PNODKJOK_01652	AMDJCFGP_01713	BNFGLAAC_01632	FEIEPNLK_01416	JHGKOFHH_01810	LBCAMCKI_01651	LDOMCAAH_01730	FNFAEIKL_01676
group_521		hypothetical protein	9	9	1	14	43	57	1		323	323	323	MBMDHHHE_01830	HFGGDLGF_01843	PNODKJOK_01853	AMDJCFGP_01906	BNFGLAAC_01970	FEIEPNLK_01894	JHGKOFHH_01828	LBCAMCKI_01807	LDOMCAAH_01907
group_54		hypothetical protein	9	9	1	11	2233	31	2		770	1310	1250	MBMDHHHE_01615	HFGGDLGF_01517	PNODKJOK_01568	AMDJCFGP_01585	BNFGLAAC_01736	FEIEPNLK_01533	JHGKOFHH_01609		LDOMCAAH_01623	FNFAEIKL_01440
group_56		hypothetical protein	9	9	1	11	2536	28	1		203	929	438		HFGGDLGF_00252	PNODKJOK_00246	AMDJCFGP_01220	BNFGLAAC_00455	FEIEPNLK_00276	JHGKOFHH_00487	LBCAMCKI_00151	LDOMCAAH_00282	FNFAEIKL_00148
group_88		hypothetical protein	9	9	1	11	777	51	1		287	287	287	MBMDHHHE_00769	HFGGDLGF_00610	PNODKJOK_00588	AMDJCFGP_00442		FEIEPNLK_00630	JHGKOFHH_00075	LBCAMCKI_00497	LDOMCAAH_00632	FNFAEIKL_00501
group_100		hypothetical protein	8	8	1	11	2371	6	18		194	194	194	MBMDHHHE_01320			AMDJCFGP_01367	BNFGLAAC_00601	FEIEPNLK_00129	JHGKOFHH_02028	LBCAMCKI_00003	LDOMCAAH_00130	FNFAEIKL_01931
group_150		hypothetical protein	8	8	1	11	1668	17	3		623	638	636	MBMDHHHE_00204	HFGGDLGF_00886	PNODKJOK_00864			FEIEPNLK_01165	JHGKOFHH_00948	LBCAMCKI_00773	LDOMCAAH_01283	FNFAEIKL_01153
group_167		hypothetical protein	8	8	1	11	1510	3	78		344	584	374	MBMDHHHE_00355		PNODKJOK_01015	AMDJCFGP_00831	BNFGLAAC_01487	FEIEPNLK_01318	JHGKOFHH_00797		LDOMCAAH_01134	FNFAEIKL_01306
group_168		hypothetical protein	8	8	1	11	1508	3	79		908	908	908	MBMDHHHE_00356		PNODKJOK_01016	AMDJCFGP_00830	BNFGLAAC_01488	FEIEPNLK_01319	JHGKOFHH_00796		LDOMCAAH_01133	FNFAEIKL_01307
group_169		hypothetical protein	8	8	1	11	1507	3	80		356	356	356	MBMDHHHE_00357		PNODKJOK_01017	AMDJCFGP_00829	BNFGLAAC_01489	FEIEPNLK_01320	JHGKOFHH_00795		LDOMCAAH_01132	FNFAEIKL_01308
group_183		hypothetical protein	8	8	1	11	984	37	1		200	248	224	MBMDHHHE_00608	HFGGDLGF_00433	PNODKJOK_00427	AMDJCFGP_00578		FEIEPNLK_00473		LBCAMCKI_00340	LDOMCAAH_00471	FNFAEIKL_00340
group_194		hypothetical protein	8	8	1	11	840	22	4		773	773	773	MBMDHHHE_00694	HFGGDLGF_00535	PNODKJOK_00515	AMDJCFGP_00490	BNFGLAAC_00123		JHGKOFHH_00150	LBCAMCKI_00424		FNFAEIKL_00425
bglF_3		PTS system beta-glucoside-specific EIIBCA component	8	8	1	11	46	2	13		290	548	515	MBMDHHHE_00743	HFGGDLGF_00584	PNODKJOK_00562			FEIEPNLK_00604	JHGKOFHH_00101	LBCAMCKI_00471	LDOMCAAH_00606	FNFAEIKL_00475
group_2		hypothetical protein	8	8	1	11	2370	6	19		89	287	262	MBMDHHHE_01321			AMDJCFGP_01366	BNFGLAAC_00600	FEIEPNLK_00130	JHGKOFHH_02027	LBCAMCKI_00005	LDOMCAAH_00131	FNFAEIKL_01932
group_213		hypothetical protein	8	8	1	11	611	23	1		200	200	200	MBMDHHHE_00889			AMDJCFGP_00321	BNFGLAAC_01091	FEIEPNLK_00750	JHGKOFHH_01470	LBCAMCKI_01029	LDOMCAAH_00753	FNFAEIKL_00621
group_230		hypothetical protein	8	8	1	11	444	4	81		329	533	354	MBMDHHHE_01011		PNODKJOK_01255	AMDJCFGP_00199		FEIEPNLK_00868	JHGKOFHH_01348	LBCAMCKI_01151	LDOMCAAH_00874	FNFAEIKL_00747
group_248		IS3 family transposase ISSag4	8	8	1	11	2387	14	7		761	776	766	MBMDHHHE_01306			AMDJCFGP_01381	BNFGLAAC_00615	FEIEPNLK_00115	JHGKOFHH_02047	LBCAMCKI_01610	LDOMCAAH_00116	FNFAEIKL_01922
group_251		hypothetical protein	8	8	1	11	2345	6	10		227	620	276	MBMDHHHE_01323			AMDJCFGP_01364	BNFGLAAC_00598	FEIEPNLK_00132	JHGKOFHH_02058	LBCAMCKI_00007	LDOMCAAH_00133	FNFAEIKL_00001
group_2645		hypothetical protein	8	8	1	11	2372	6	17		269	269	269	MBMDHHHE_01319			AMDJCFGP_01368	BNFGLAAC_00602	FEIEPNLK_00128	JHGKOFHH_02029	LBCAMCKI_00002	LDOMCAAH_00129	FNFAEIKL_01930
group_310		hypothetical protein	8	8	1	13	8	38	1		359	359	359	MBMDHHHE_01777	HFGGDLGF_01789	PNODKJOK_01836	AMDJCFGP_01869	BNFGLAAC_01953	FEIEPNLK_01842	JHGKOFHH_01866	LBCAMCKI_01836
group_353		hypothetical protein	8	8	1	11	1669	17	2		173	173	173	MBMDHHHE_00203	HFGGDLGF_00885	PNODKJOK_00863			FEIEPNLK_01164	JHGKOFHH_00949	LBCAMCKI_00772	LDOMCAAH_01284	FNFAEIKL_01152
group_354		hypothetical protein	8	8	1	11	1667	17	4		404	404	404	MBMDHHHE_00205	HFGGDLGF_00887	PNODKJOK_00865			FEIEPNLK_01166	JHGKOFHH_00947	LBCAMCKI_00774	LDOMCAAH_01282	FNFAEIKL_01154
group_355		hypothetical protein	8	8	1	11	1666	17	1		449	449	449	MBMDHHHE_00206	HFGGDLGF_00888	PNODKJOK_00866			FEIEPNLK_01167	JHGKOFHH_00946	LBCAMCKI_00775	LDOMCAAH_01281	FNFAEIKL_01155
rhaS_1		HTH-type transcriptional activator RhaS	8	8	1	11	47	2	12		1760	2015	1910	MBMDHHHE_00742	HFGGDLGF_00583	PNODKJOK_00561			FEIEPNLK_00603	JHGKOFHH_00102	LBCAMCKI_00470	LDOMCAAH_00605	FNFAEIKL_00474
pyrK		Dihydroorotate dehydrogenase B (NAD(+)), electron transfer subunit	8	8	1	11	839	22	2		1280	1280	1280	MBMDHHHE_00695	HFGGDLGF_00536	PNODKJOK_00516	AMDJCFGP_00489	BNFGLAAC_00122		JHGKOFHH_00149	LBCAMCKI_00425		FNFAEIKL_00426
xerC_4		Tyrosine recombinase XerC	8	8	1	11	58	2	1		1520	1520	1520	MBMDHHHE_00731	HFGGDLGF_00572	PNODKJOK_00550			FEIEPNLK_00592	JHGKOFHH_00113	LBCAMCKI_00459	LDOMCAAH_00594	FNFAEIKL_00463
group_400		hypothetical protein	8	8	1	11	57	2	2		239	239	239	MBMDHHHE_00732	HFGGDLGF_00573	PNODKJOK_00551			FEIEPNLK_00593	JHGKOFHH_00112	LBCAMCKI_00460	LDOMCAAH_00595	FNFAEIKL_00464
glcK_1		Glucokinase	8	8	1	11	55	2	4		971	971	971	MBMDHHHE_00734	HFGGDLGF_00575	PNODKJOK_00553			FEIEPNLK_00595	JHGKOFHH_00110	LBCAMCKI_00462	LDOMCAAH_00597	FNFAEIKL_00466
yidA_2		Sugar phosphatase YidA	8	8	1	11	54	2	5		806	806	806	MBMDHHHE_00735	HFGGDLGF_00576	PNODKJOK_00554			FEIEPNLK_00596	JHGKOFHH_00109	LBCAMCKI_00463	LDOMCAAH_00598	FNFAEIKL_00467
group_403		hypothetical protein	8	8	1	11	53	2	6		431	431	431	MBMDHHHE_00736	HFGGDLGF_00577	PNODKJOK_00555			FEIEPNLK_00597	JHGKOFHH_00108	LBCAMCKI_00464	LDOMCAAH_00599	FNFAEIKL_00468
group_404		hypothetical protein	8	8	1	11	52	2	7		863	863	863	MBMDHHHE_00737	HFGGDLGF_00578	PNODKJOK_00556			FEIEPNLK_00598	JHGKOFHH_00107	LBCAMCKI_00465	LDOMCAAH_00600	FNFAEIKL_00469
group_405		hypothetical protein	8	8	1	11	51	2	8		2528	2528	2528	MBMDHHHE_00738	HFGGDLGF_00579	PNODKJOK_00557			FEIEPNLK_00599	JHGKOFHH_00106	LBCAMCKI_00466	LDOMCAAH_00601	FNFAEIKL_00470
bglF_2		PTS system beta-glucoside-specific EIIBCA component	8	8	1	11	50	2	9		1388	1388	1388	MBMDHHHE_00739	HFGGDLGF_00580	PNODKJOK_00558			FEIEPNLK_00600	JHGKOFHH_00105	LBCAMCKI_00467	LDOMCAAH_00602	FNFAEIKL_00471
gpmA_1		2,3-bisphosphoglycerate-dependent phosphoglycerate mutase	8	8	1	11	49	2	10		656	656	656	MBMDHHHE_00740	HFGGDLGF_00581	PNODKJOK_00559			FEIEPNLK_00601	JHGKOFHH_00104	LBCAMCKI_00468	LDOMCAAH_00603	FNFAEIKL_00472
rhaR_2		HTH-type transcriptional activator RhaR	8	8	1	11	48	2	11		2429	2429	2429	MBMDHHHE_00741	HFGGDLGF_00582	PNODKJOK_00560			FEIEPNLK_00602	JHGKOFHH_00103	LBCAMCKI_00469	LDOMCAAH_00604	FNFAEIKL_00473
group_409		hypothetical protein	8	8	1	11	45	2	14		1322	1322	1322	MBMDHHHE_00744	HFGGDLGF_00585	PNODKJOK_00563			FEIEPNLK_00605	JHGKOFHH_00100	LBCAMCKI_00472	LDOMCAAH_00607	FNFAEIKL_00476
bglH_4		Aryl-phospho-beta-D-glucosidase BglH	8	8	1	11	791	2	15		1406	1406	1406	MBMDHHHE_00745	HFGGDLGF_00586	PNODKJOK_00564			FEIEPNLK_00606	JHGKOFHH_00099	LBCAMCKI_00473	LDOMCAAH_00608	FNFAEIKL_00477
bglF_4		PTS system beta-glucoside-specific EIIBCA component	8	8	1	11	792	2	16		1385	1385	1385	MBMDHHHE_00746	HFGGDLGF_00587	PNODKJOK_00565			FEIEPNLK_00607	JHGKOFHH_00098	LBCAMCKI_00474	LDOMCAAH_00609	FNFAEIKL_00478
rhaS_2		HTH-type transcriptional activator RhaS	8	8	1	11	793	2	17		2225	2225	2225	MBMDHHHE_00747	HFGGDLGF_00588	PNODKJOK_00566			FEIEPNLK_00608	JHGKOFHH_00097	LBCAMCKI_00475	LDOMCAAH_00610	FNFAEIKL_00479
group_413		hypothetical protein	8	8	1	11	794	2	18		401	401	401	MBMDHHHE_00748	HFGGDLGF_00589	PNODKJOK_00567			FEIEPNLK_00609	JHGKOFHH_00096	LBCAMCKI_00476	LDOMCAAH_00611	FNFAEIKL_00480
group_414		hypothetical protein	8	8	1	11	795	2	19		233	233	233	MBMDHHHE_00749	HFGGDLGF_00590	PNODKJOK_00568			FEIEPNLK_00610	JHGKOFHH_00095	LBCAMCKI_00477	LDOMCAAH_00612	FNFAEIKL_00481
group_415		hypothetical protein	8	8	1	11	796	2	20		392	392	392	MBMDHHHE_00750	HFGGDLGF_00591	PNODKJOK_00569			FEIEPNLK_00611	JHGKOFHH_00094	LBCAMCKI_00478	LDOMCAAH_00613	FNFAEIKL_00482
group_416		hypothetical protein	8	8	1	11	797	2	28		1004	1004	1004	MBMDHHHE_00751	HFGGDLGF_00592	PNODKJOK_00570			FEIEPNLK_00612	JHGKOFHH_00093	LBCAMCKI_00479	LDOMCAAH_00614	FNFAEIKL_00483
group_417		hypothetical protein	8	8	1	11	798	2	27		479	479	479	MBMDHHHE_00752	HFGGDLGF_00593	PNODKJOK_00571			FEIEPNLK_00613	JHGKOFHH_00092	LBCAMCKI_00480	LDOMCAAH_00615	FNFAEIKL_00484
group_418		hypothetical protein	8	8	1	11	799	2	26		914	914	914	MBMDHHHE_00753	HFGGDLGF_00594	PNODKJOK_00572			FEIEPNLK_00614	JHGKOFHH_00091	LBCAMCKI_00481	LDOMCAAH_00616	FNFAEIKL_00485
iolG		Inositol 2-dehydrogenase/D-chiro-inositol 3-dehydrogenase	8	8	1	11	800	2	25		1070	1070	1070	MBMDHHHE_00754	HFGGDLGF_00595	PNODKJOK_00573			FEIEPNLK_00615	JHGKOFHH_00090	LBCAMCKI_00482	LDOMCAAH_00617	FNFAEIKL_00486
gfo		Glucose--fructose oxidoreductase	8	8	1	11	801	2	24		1100	1100	1100	MBMDHHHE_00755	HFGGDLGF_00596	PNODKJOK_00574			FEIEPNLK_00616	JHGKOFHH_00089	LBCAMCKI_00483	LDOMCAAH_00618	FNFAEIKL_00487
group_421		hypothetical protein	8	8	1	11	802	2	23		1664	1664	1664	MBMDHHHE_00756	HFGGDLGF_00597	PNODKJOK_00575			FEIEPNLK_00617	JHGKOFHH_00088	LBCAMCKI_00484	LDOMCAAH_00619	FNFAEIKL_00488
group_434		hypothetical protein	8	8	1	11	610	23	3		380	380	380	MBMDHHHE_00890			AMDJCFGP_00320	BNFGLAAC_01090	FEIEPNLK_00751	JHGKOFHH_01469	LBCAMCKI_01030	LDOMCAAH_00754	FNFAEIKL_00622
group_448		hypothetical protein	8	8	1	11	117	18	5		254	254	254	MBMDHHHE_01164	HFGGDLGF_01435		AMDJCFGP_00029		FEIEPNLK_01731	JHGKOFHH_01178	LBCAMCKI_01330	LDOMCAAH_01033	FNFAEIKL_00922
group_449		hypothetical protein	8	8	1	11	116	18	1		425	425	425	MBMDHHHE_01165	HFGGDLGF_01436		AMDJCFGP_00028		FEIEPNLK_01732	JHGKOFHH_01177	LBCAMCKI_01331	LDOMCAAH_01034	FNFAEIKL_00923
group_457		hypothetical protein	8	8	1	11	2373	6	16		917	917	917	MBMDHHHE_01318			AMDJCFGP_01369	BNFGLAAC_00603	FEIEPNLK_00127	JHGKOFHH_02030	LBCAMCKI_00001	LDOMCAAH_00128	FNFAEIKL_01929
group_465		IS1595 family transposase ISSag10	8	8	1	11	2512	15	3		494	494	494	MBMDHHHE_01442			AMDJCFGP_01245	BNFGLAAC_00479	FEIEPNLK_00251	JHGKOFHH_00512	LBCAMCKI_00126	LDOMCAAH_00257	FNFAEIKL_00124
group_466		hypothetical protein	8	8	1	11	2513	15	4		851	851	851	MBMDHHHE_01443			AMDJCFGP_01244	BNFGLAAC_00478	FEIEPNLK_00252	JHGKOFHH_00511	LBCAMCKI_00127	LDOMCAAH_00258	FNFAEIKL_00125
group_467		hypothetical protein	8	8	1	11	2514	15	5		629	629	629	MBMDHHHE_01444			AMDJCFGP_01243	BNFGLAAC_00477	FEIEPNLK_00253	JHGKOFHH_00510	LBCAMCKI_00128	LDOMCAAH_00259	FNFAEIKL_00126
group_468		hypothetical protein	8	8	1	11	2515	15	2		485	485	485	MBMDHHHE_01445			AMDJCFGP_01242	BNFGLAAC_00476	FEIEPNLK_00254	JHGKOFHH_00509	LBCAMCKI_00129	LDOMCAAH_00260	FNFAEIKL_00127
xerC_2		Tyrosine recombinase XerC	8	8	1	11	2516	15	1		1211	1211	1211	MBMDHHHE_01446			AMDJCFGP_01241	BNFGLAAC_00475	FEIEPNLK_00255	JHGKOFHH_00508	LBCAMCKI_00130	LDOMCAAH_00261	FNFAEIKL_00128
group_5		hypothetical protein	8	8	1	11	1645	13	7		848	1343	1197	MBMDHHHE_00220	HFGGDLGF_00902	PNODKJOK_00880		BNFGLAAC_01352	FEIEPNLK_01181	JHGKOFHH_00932	LBCAMCKI_00786		FNFAEIKL_01169
group_507		hypothetical protein	8	8	1	11	2227	27	2		1103	1103	1103	MBMDHHHE_01609	HFGGDLGF_01511		AMDJCFGP_01591	BNFGLAAC_01730	FEIEPNLK_01527	JHGKOFHH_01615		LDOMCAAH_01617	FNFAEIKL_01446
uppP		Undecaprenyl-diphosphatase	8	8	1	14	45	34	1		839	839	839	MBMDHHHE_01833		PNODKJOK_01856	AMDJCFGP_01903	BNFGLAAC_01973	FEIEPNLK_01897	JHGKOFHH_02081	LBCAMCKI_01804	LDOMCAAH_01910
xylB		Xylulose kinase	8	8	1	11	2185	64	1		1436	1436	1436		HFGGDLGF_01475	PNODKJOK_01608		BNFGLAAC_01705	FEIEPNLK_01488	JHGKOFHH_01656	LBCAMCKI_01377	LDOMCAAH_01582	FNFAEIKL_01483
bglH_5		Aryl-phospho-beta-D-glucosidase BglH	8	8	1	11	2186	64	2		1427	1427	1427		HFGGDLGF_01476	PNODKJOK_01607		BNFGLAAC_01706	FEIEPNLK_01489	JHGKOFHH_01655	LBCAMCKI_01378	LDOMCAAH_01583	FNFAEIKL_01482
group_604		6-phosphogluconate dehydrogenase, NAD(+)-dependent, decarboxylating	8	8	1	11	2187	64	3		899	899	899		HFGGDLGF_01477	PNODKJOK_01606		BNFGLAAC_01707	FEIEPNLK_01490	JHGKOFHH_01654	LBCAMCKI_01379	LDOMCAAH_01584	FNFAEIKL_01481
gmuD_2		6-phospho-beta-glucosidase GmuD	8	8	1	11	2188	64	4		1400	1400	1400		HFGGDLGF_01478	PNODKJOK_01605		BNFGLAAC_01708	FEIEPNLK_01491	JHGKOFHH_01653	LBCAMCKI_01380	LDOMCAAH_01585	FNFAEIKL_01480
licC_2		Lichenan permease IIC component	8	8	1	11	2189	64	8		1307	1310	1309		HFGGDLGF_01479	PNODKJOK_01604		BNFGLAAC_01709	FEIEPNLK_01492	JHGKOFHH_01652	LBCAMCKI_01381	LDOMCAAH_01586	FNFAEIKL_01479
licA_2		Lichenan-specific phosphotransferase enzyme IIA component	8	8	1	11	2190	64	7		308	308	308		HFGGDLGF_01480	PNODKJOK_01603		BNFGLAAC_01710	FEIEPNLK_01493	JHGKOFHH_01651	LBCAMCKI_01382	LDOMCAAH_01587	FNFAEIKL_01478
licB		Lichenan-specific phosphotransferase enzyme IIB component	8	8	1	11	2191	64	6		320	320	320		HFGGDLGF_01481	PNODKJOK_01602		BNFGLAAC_01711	FEIEPNLK_01494	JHGKOFHH_01650	LBCAMCKI_01383	LDOMCAAH_01588	FNFAEIKL_01477
licR_4		putative licABCH operon regulator	8	8	1	11	2192	64	5		1943	1943	1943		HFGGDLGF_01482	PNODKJOK_01601		BNFGLAAC_01712	FEIEPNLK_01495	JHGKOFHH_01649	LBCAMCKI_01384	LDOMCAAH_01589	FNFAEIKL_01476
pglF		UDP-N-acetyl-alpha-D-glucosamine C6 dehydratase	8	8	1	11	648	5	68		1778	1823	1798		HFGGDLGF_01141	PNODKJOK_01116	AMDJCFGP_00341	BNFGLAAC_01111	FEIEPNLK_00730	JHGKOFHH_01490	LBCAMCKI_01009	LDOMCAAH_00733
group_87		hypothetical protein	8	8	1	11	56	2	3		224	248	238	MBMDHHHE_00733	HFGGDLGF_00574	PNODKJOK_00552			FEIEPNLK_00594	JHGKOFHH_00111	LBCAMCKI_00461	LDOMCAAH_00596	FNFAEIKL_00465
group_106		hypothetical protein	7	7	1	11	1146	28	2		239	350	300	MBMDHHHE_01466	HFGGDLGF_00251		AMDJCFGP_01221		FEIEPNLK_00275	JHGKOFHH_00488	LBCAMCKI_00150	LDOMCAAH_00281
group_109		hypothetical protein	7	7	1	11	1322	46	1		98	98	98	MBMDHHHE_01515		PNODKJOK_01658	AMDJCFGP_01707	BNFGLAAC_01638		JHGKOFHH_01804	LBCAMCKI_01657	LDOMCAAH_01736
group_11		hypothetical protein	7	7	1	11	1646	13	5		815	1139	1092	MBMDHHHE_00222	HFGGDLGF_00903	PNODKJOK_00881		BNFGLAAC_01354		JHGKOFHH_00931	LBCAMCKI_00787		FNFAEIKL_01170
group_127		hypothetical protein	7	7	1	11	173	11	29		527	527	527		HFGGDLGF_01421			BNFGLAAC_00769	FEIEPNLK_01723	JHGKOFHH_01187	LBCAMCKI_01322	LDOMCAAH_01025	FNFAEIKL_00914
xerC_3		Tyrosine recombinase XerC	7	7	1	11	1472	3	28		515	1163	1070	MBMDHHHE_00382	HFGGDLGF_01066	PNODKJOK_01042	AMDJCFGP_00816	BNFGLAAC_01510	FEIEPNLK_01345			LDOMCAAH_01109
group_250		hypothetical protein	7	7	1	11	2377	6	12		311	311	311	MBMDHHHE_01315			AMDJCFGP_01372	BNFGLAAC_00606	FEIEPNLK_00124	JHGKOFHH_02067		LDOMCAAH_00125	FNFAEIKL_01927
group_357		hypothetical protein	7	7	1	11	1651	13	9		1316	1316	1316	MBMDHHHE_00218	HFGGDLGF_00900	PNODKJOK_00878		BNFGLAAC_01350	FEIEPNLK_01179	JHGKOFHH_00934			FNFAEIKL_01167
group_390		hypothetical protein	7	7	1	11	841	22	1		515	515	515	MBMDHHHE_00693	HFGGDLGF_00534		AMDJCFGP_00491	BNFGLAAC_00124		JHGKOFHH_00151	LBCAMCKI_00423		FNFAEIKL_00424
group_392		hypothetical protein	7	7	1	11	36	29	2		389	389	389	MBMDHHHE_00702	HFGGDLGF_00543		AMDJCFGP_00482	BNFGLAAC_00115	FEIEPNLK_00563	JHGKOFHH_00142			FNFAEIKL_00433
group_393		hypothetical protein	7	7	1	11	37	29	1		545	545	545	MBMDHHHE_00703	HFGGDLGF_00544		AMDJCFGP_00481	BNFGLAAC_00114	FEIEPNLK_00564	JHGKOFHH_00141			FNFAEIKL_00434
group_42		hypothetical protein	7	7	1	11	2376	6	14		239	686	302	MBMDHHHE_01316			AMDJCFGP_01371	BNFGLAAC_00605	FEIEPNLK_00125	JHGKOFHH_02068		LDOMCAAH_00126	FNFAEIKL_01928
group_447		hypothetical protein	7	7	1	11	118	18	6		548	548	548	MBMDHHHE_01163	HFGGDLGF_01434		AMDJCFGP_00030			JHGKOFHH_01179	LBCAMCKI_01329	LDOMCAAH_01032	FNFAEIKL_00921
group_451		hypothetical protein	7	7	1	11	1251	45	1		395	395	395	MBMDHHHE_01284			AMDJCFGP_01403	BNFGLAAC_00639	FEIEPNLK_00092		LBCAMCKI_01586	LDOMCAAH_00092	FNFAEIKL_01605
group_452		hypothetical protein	7	7	1	11	1261	53	1		623	623	623	MBMDHHHE_01294	HFGGDLGF_00102	PNODKJOK_00101	AMDJCFGP_01393	BNFGLAAC_00629	FEIEPNLK_00102	JHGKOFHH_00644
group_453		hypothetical protein	7	7	1	11	1270	14	10		281	281	281	MBMDHHHE_01304		PNODKJOK_00111	AMDJCFGP_01383	BNFGLAAC_00619			LBCAMCKI_01606	LDOMCAAH_00112	FNFAEIKL_01625
group_454		hypothetical protein	7	7	1	11	2388	14	11		134	134	134	MBMDHHHE_01305		PNODKJOK_00112	AMDJCFGP_01382	BNFGLAAC_00618			LBCAMCKI_01607	LDOMCAAH_00113	FNFAEIKL_01626
group_455		hypothetical protein	7	7	1	11	2385	14	2		248	248	248	MBMDHHHE_01307			AMDJCFGP_01380	BNFGLAAC_00614	FEIEPNLK_00116		LBCAMCKI_01611	LDOMCAAH_00117	FNFAEIKL_01921
group_456		hypothetical protein	7	7	1	11	2384	14	1		92	92	92	MBMDHHHE_01308			AMDJCFGP_01379	BNFGLAAC_00613	FEIEPNLK_00117		LBCAMCKI_01612	LDOMCAAH_00118	FNFAEIKL_01920
group_458		hypothetical protein	7	7	1	11	2368	6	50		293	293	293	MBMDHHHE_01322			AMDJCFGP_01365	BNFGLAAC_00599	FEIEPNLK_00131	JHGKOFHH_02026	LBCAMCKI_00006	LDOMCAAH_00132
group_460		hypothetical protein	7	7	1	11	2342	6	7		185	185	185	MBMDHHHE_01325			AMDJCFGP_01362	BNFGLAAC_00596	FEIEPNLK_00134	JHGKOFHH_02060		LDOMCAAH_00135	FNFAEIKL_00003
group_462	xerC_1	Tyrosine recombinase XerC	7	7	1	11	2393	6	2		1145	1145	1145	MBMDHHHE_01327			AMDJCFGP_01360		FEIEPNLK_00136	JHGKOFHH_02075	LBCAMCKI_00010	LDOMCAAH_00137	FNFAEIKL_00005
gmuE_2		Putative fructokinase	7	7	1	11	1986	12	3		875	875	875	MBMDHHHE_01485		PNODKJOK_01628	AMDJCFGP_01737	BNFGLAAC_01566		JHGKOFHH_01929	LBCAMCKI_01626		FNFAEIKL_01635
sacA		Sucrose-6-phosphate hydrolase	7	7	1	11	1987	12	4		1373	1373	1373	MBMDHHHE_01486		PNODKJOK_01629	AMDJCFGP_01736	BNFGLAAC_01567		JHGKOFHH_01928	LBCAMCKI_01627		FNFAEIKL_01636
group_473		hypothetical protein	7	7	1	11	1988	12	5		1619	1619	1619	MBMDHHHE_01487		PNODKJOK_01630	AMDJCFGP_01735	BNFGLAAC_01568		JHGKOFHH_01927	LBCAMCKI_01628		FNFAEIKL_01637
group_474		hypothetical protein	7	7	1	11	1989	12	6		887	887	887	MBMDHHHE_01488		PNODKJOK_01631	AMDJCFGP_01734	BNFGLAAC_01569		JHGKOFHH_01926	LBCAMCKI_01629		FNFAEIKL_01638
yteP		putative multiple-sugar transport system permease YteP	7	7	1	11	1990	12	7		917	917	917	MBMDHHHE_01489		PNODKJOK_01632	AMDJCFGP_01733	BNFGLAAC_01570		JHGKOFHH_01925	LBCAMCKI_01630		FNFAEIKL_01639
degA_2		HTH-type transcriptional regulator DegA	7	7	1	11	1991	12	8		983	983	983	MBMDHHHE_01490		PNODKJOK_01633	AMDJCFGP_01732	BNFGLAAC_01571		JHGKOFHH_01924	LBCAMCKI_01631		FNFAEIKL_01640
yacP		putative protein YacP	7	7	1	11	2056	33	2		515	515	515	MBMDHHHE_01507	HFGGDLGF_01665	PNODKJOK_01650		BNFGLAAC_01630	FEIEPNLK_01414	JHGKOFHH_01812			FNFAEIKL_01674
group_519		hypothetical protein	7	7	1	13	52	32	1		227	227	227	MBMDHHHE_01781	HFGGDLGF_01793	PNODKJOK_01832	AMDJCFGP_01865	BNFGLAAC_01949		JHGKOFHH_02094		LDOMCAAH_01944
group_520		hypothetical protein	7	7	1	14	37	56	1		269	269	269	MBMDHHHE_01824	HFGGDLGF_01837	PNODKJOK_01847	AMDJCFGP_01912	BNFGLAAC_01964	FEIEPNLK_01888	JHGKOFHH_01822
tabA		Toxin-antitoxin biofilm protein TabA	7	7	1	11	1675	86	1		485	485	485		HFGGDLGF_00879	PNODKJOK_00857	AMDJCFGP_00983	BNFGLAAC_01332		JHGKOFHH_00955	LBCAMCKI_00766	LDOMCAAH_01290
group_621		hypothetical protein	7	7	1	11	2330	65	7		650	653	651		HFGGDLGF_01592	PNODKJOK_01492			FEIEPNLK_01600	JHGKOFHH_01544	LBCAMCKI_01482	LDOMCAAH_01688	FNFAEIKL_01374
group_622		hypothetical protein	7	7	1	11	2331	65	8		383	383	383		HFGGDLGF_01593	PNODKJOK_01491			FEIEPNLK_01601	JHGKOFHH_01543	LBCAMCKI_01483	LDOMCAAH_01689	FNFAEIKL_01373
group_623		hypothetical protein	7	7	1	11	2332	65	9		425	425	425		HFGGDLGF_01594	PNODKJOK_01490			FEIEPNLK_01602	JHGKOFHH_01542	LBCAMCKI_01484	LDOMCAAH_01690	FNFAEIKL_01372
group_624		hypothetical protein	7	7	1	11	2333	65	10		92	92	92		HFGGDLGF_01595	PNODKJOK_01489			FEIEPNLK_01603	JHGKOFHH_01541	LBCAMCKI_01485	LDOMCAAH_01691	FNFAEIKL_01371
group_625		hypothetical protein	7	7	1	11	2334	65	11		251	251	251		HFGGDLGF_01596	PNODKJOK_01488			FEIEPNLK_01604	JHGKOFHH_01540	LBCAMCKI_01486	LDOMCAAH_01692	FNFAEIKL_01370
group_626		hypothetical protein	7	7	1	11	2335	65	6		524	524	524		HFGGDLGF_01597	PNODKJOK_01487			FEIEPNLK_01605	JHGKOFHH_01539	LBCAMCKI_01487	LDOMCAAH_01693	FNFAEIKL_01369
group_627		hypothetical protein	7	7	1	11	2336	65	5		260	260	260		HFGGDLGF_01598	PNODKJOK_01486			FEIEPNLK_01606	JHGKOFHH_01538	LBCAMCKI_01488	LDOMCAAH_01694	FNFAEIKL_01368
group_1		hypothetical protein	6	6	1	11	1476	3	32		284	284	284	MBMDHHHE_00379	HFGGDLGF_01063	PNODKJOK_01039		BNFGLAAC_01507	FEIEPNLK_01342			LDOMCAAH_01112
lagD_2		Lactococcin-G-processing and transport ATP-binding protein LagD	6	6	1	11	487	20	4		2195	2210	2200	MBMDHHHE_01006		PNODKJOK_01250				JHGKOFHH_01353	LBCAMCKI_01146	LDOMCAAH_00869	FNFAEIKL_00742
group_14		hypothetical protein	6	6	1	11	1498	3	54		419	458	435	MBMDHHHE_00366	HFGGDLGF_01049	PNODKJOK_01026		BNFGLAAC_01497	FEIEPNLK_01329			LDOMCAAH_01124
btuD_1		Vitamin B12 import ATP-binding protein BtuD	6	6	1	11	2636	9	2		578	1208	1103	MBMDHHHE_00503			AMDJCFGP_00683			JHGKOFHH_01971	LBCAMCKI_00235	LDOMCAAH_00366	FNFAEIKL_00233
group_179		hypothetical protein	6	6	1	11	3	9	13		1601	2027	1956	MBMDHHHE_00515			AMDJCFGP_00671			JHGKOFHH_02031	LBCAMCKI_00247	LDOMCAAH_00378	FNFAEIKL_00245
group_239		hypothetical protein	6	6	1	11	122	24	3		566	566	566	MBMDHHHE_01159	HFGGDLGF_01430		AMDJCFGP_00034		FEIEPNLK_01726	JHGKOFHH_01183	LBCAMCKI_01325
group_289		hypothetical protein	6	6	1	11	2171	8	5		899	989	944	MBMDHHHE_01569			AMDJCFGP_01631		FEIEPNLK_01475	JHGKOFHH_01669		LDOMCAAH_01563	FNFAEIKL_01502
group_290		hypothetical protein	6	6	1	11	2173	8	4		365	485	425	MBMDHHHE_01570			AMDJCFGP_01630		FEIEPNLK_01476	JHGKOFHH_01668		LDOMCAAH_01564	FNFAEIKL_01501
group_32		hypothetical protein	6	6	1	11	1477	3	33		236	236	236	MBMDHHHE_00378	HFGGDLGF_01062	PNODKJOK_01038		BNFGLAAC_01506	FEIEPNLK_01341			LDOMCAAH_01113
group_329		hypothetical protein	6	6	1	11	609	23	2		182	215	193				AMDJCFGP_00319	BNFGLAAC_01089	FEIEPNLK_00752	JHGKOFHH_01468	LBCAMCKI_01031		FNFAEIKL_00623
group_358		hypothetical protein	6	6	1	11	1642	13	2		1322	1322	1322	MBMDHHHE_00219	HFGGDLGF_00901	PNODKJOK_00879		BNFGLAAC_01351	FEIEPNLK_01180	JHGKOFHH_00933
group_372		hypothetical protein	6	6	1	11	1478	3	34		272	272	272	MBMDHHHE_00377	HFGGDLGF_01061	PNODKJOK_01037		BNFGLAAC_01505	FEIEPNLK_01340			LDOMCAAH_01114
group_375		hypothetical protein	6	6	1	11	2635	9	1		806	806	806	MBMDHHHE_00502			AMDJCFGP_00684			JHGKOFHH_02083	LBCAMCKI_00234	LDOMCAAH_00365	FNFAEIKL_00232
group_376		hypothetical protein	6	6	1	11	2637	9	3		1016	1016	1016	MBMDHHHE_00504			AMDJCFGP_00682			JHGKOFHH_01970	LBCAMCKI_00236	LDOMCAAH_00367	FNFAEIKL_00234
group_377		hypothetical protein	6	6	1	11	2638	9	4		1706	1706	1706	MBMDHHHE_00505			AMDJCFGP_00681			JHGKOFHH_01969	LBCAMCKI_00237	LDOMCAAH_00368	FNFAEIKL_00235
group_378		hypothetical protein	6	6	1	11	2639	9	5		794	794	794	MBMDHHHE_00506			AMDJCFGP_00680			JHGKOFHH_01968	LBCAMCKI_00238	LDOMCAAH_00369	FNFAEIKL_00236
ppm1		Polyprenol monophosphomannose synthase	6	6	1	11	2640	9	6		695	695	695	MBMDHHHE_00507			AMDJCFGP_00679			JHGKOFHH_01967	LBCAMCKI_00239	LDOMCAAH_00370	FNFAEIKL_00237
group_380		hypothetical protein	6	6	1	11	2641	9	7		335	335	335	MBMDHHHE_00508			AMDJCFGP_00678			JHGKOFHH_01966	LBCAMCKI_00240	LDOMCAAH_00371	FNFAEIKL_00238
group_381		hypothetical protein	6	6	1	11	2642	9	8		1268	1268	1268	MBMDHHHE_00509			AMDJCFGP_00677			JHGKOFHH_01965	LBCAMCKI_00241	LDOMCAAH_00372	FNFAEIKL_00239
group_382		hypothetical protein	6	6	1	11	2643	9	9		1316	1316	1316	MBMDHHHE_00510			AMDJCFGP_00676			JHGKOFHH_01964	LBCAMCKI_00242	LDOMCAAH_00373	FNFAEIKL_00240
epsJ		putative glycosyltransferase EpsJ	6	6	1	11	2644	9	10		968	968	968	MBMDHHHE_00511			AMDJCFGP_00675			JHGKOFHH_01963	LBCAMCKI_00243	LDOMCAAH_00374	FNFAEIKL_00241
arnC_1		Undecaprenyl-phosphate 4-deoxy-4-formamido-L-arabinose transferase	6	6	1	11	2645	9	16		977	977	977	MBMDHHHE_00512			AMDJCFGP_00674			JHGKOFHH_01962	LBCAMCKI_00244	LDOMCAAH_00375	FNFAEIKL_00242
group_385		hypothetical protein	6	6	1	11	2646	9	15		2453	2453	2453	MBMDHHHE_00513			AMDJCFGP_00673			JHGKOFHH_01961	LBCAMCKI_00245	LDOMCAAH_00376	FNFAEIKL_00243
group_386		IS3 family transposase ISSpy1	6	6	1	11	4	9	14		212	212	212	MBMDHHHE_00514			AMDJCFGP_00672			JHGKOFHH_01960	LBCAMCKI_00246	LDOMCAAH_00377	FNFAEIKL_00244
group_387		hypothetical protein	6	6	1	11	2	9	12		1256	1256	1256	MBMDHHHE_00516			AMDJCFGP_00670			JHGKOFHH_02032	LBCAMCKI_00248	LDOMCAAH_00379	FNFAEIKL_00246
group_394		hypothetical protein	6	6	1	11	820	16	4		335	335	335	MBMDHHHE_00716		PNODKJOK_00535	AMDJCFGP_00468	BNFGLAAC_00101		JHGKOFHH_00128	LBCAMCKI_00444
graS		Sensor histidine kinase GraS	6	6	1	11	819	16	5		944	944	944	MBMDHHHE_00717		PNODKJOK_00536	AMDJCFGP_00467	BNFGLAAC_00100		JHGKOFHH_00127	LBCAMCKI_00445
graR		Response regulator protein GraR	6	6	1	11	818	16	6		653	653	653	MBMDHHHE_00718		PNODKJOK_00537	AMDJCFGP_00466	BNFGLAAC_00099		JHGKOFHH_00126	LBCAMCKI_00446
yxdM		ABC transporter permease protein YxdM	6	6	1	11	817	16	7		1955	1955	1955	MBMDHHHE_00719		PNODKJOK_00538	AMDJCFGP_00465	BNFGLAAC_00098		JHGKOFHH_00125	LBCAMCKI_00447
yxdL		ABC transporter ATP-binding protein YxdL	6	6	1	11	816	16	3		752	752	752	MBMDHHHE_00720		PNODKJOK_00539	AMDJCFGP_00464	BNFGLAAC_00097		JHGKOFHH_00124	LBCAMCKI_00448
tagD		Glycerol-3-phosphate cytidylyltransferase	6	6	1	11	666	5	49		398	398	398	MBMDHHHE_00857		PNODKJOK_01103		BNFGLAAC_01124	FEIEPNLK_00718	JHGKOFHH_01504		LDOMCAAH_00720
tarF		Teichoic acid poly(glycerol phosphate) polymerase	6	6	1	11	665	5	50		1229	1229	1229	MBMDHHHE_00858		PNODKJOK_01104		BNFGLAAC_01123	FEIEPNLK_00719	JHGKOFHH_01503		LDOMCAAH_00721
group_426		hypothetical protein	6	6	1	11	664	5	51		1400	1400	1400	MBMDHHHE_00859		PNODKJOK_01105		BNFGLAAC_01122	FEIEPNLK_00720	JHGKOFHH_01502		LDOMCAAH_00722
group_427	dapH_1	2,3,4,5-tetrahydropyridine-2,6-dicarboxylate N-acetyltransferase	6	6	1	11	663	5	52		680	680	680	MBMDHHHE_00860		PNODKJOK_01106		BNFGLAAC_01121	FEIEPNLK_00721	JHGKOFHH_01501		LDOMCAAH_00723
group_438		hypothetical protein	6	6	1	11	486	20	3		1160	1160	1160	MBMDHHHE_01007		PNODKJOK_01251				JHGKOFHH_01352	LBCAMCKI_01147	LDOMCAAH_00870	FNFAEIKL_00743
btuD_2		Vitamin B12 import ATP-binding protein BtuD	6	6	1	11	483	20	2		863	863	863	MBMDHHHE_01008		PNODKJOK_01252				JHGKOFHH_01351	LBCAMCKI_01148	LDOMCAAH_00871	FNFAEIKL_00744
group_440		hypothetical protein	6	6	1	11	484	20	1		173	173	173	MBMDHHHE_01009		PNODKJOK_01253				JHGKOFHH_01350	LBCAMCKI_01149	LDOMCAAH_00872	FNFAEIKL_00745
group_445		hypothetical protein	6	6	1	11	121	24	2		617	617	617	MBMDHHHE_01160	HFGGDLGF_01431		AMDJCFGP_00033		FEIEPNLK_01727	JHGKOFHH_01182	LBCAMCKI_01326
group_446		hypothetical protein	6	6	1	11	120	24	1		590	590	590	MBMDHHHE_01161	HFGGDLGF_01432		AMDJCFGP_00032		FEIEPNLK_01728	JHGKOFHH_01181	LBCAMCKI_01327
group_459		hypothetical protein	6	6	1	11	2343	6	8		374	374	374	MBMDHHHE_01324			AMDJCFGP_01363		FEIEPNLK_00133	JHGKOFHH_02059		LDOMCAAH_00134	FNFAEIKL_00002
group_461		hypothetical protein	6	6	1	11	2341	6	1	Hypothetical protein with no hits to refseq/uniprot/clusters/cdd/tigrfams/pfam overlapping another protein with hits	545	545	545	MBMDHHHE_01326			AMDJCFGP_01361		FEIEPNLK_00135	JHGKOFHH_02061		LDOMCAAH_00136	FNFAEIKL_00004
group_463		hypothetical protein	6	6	1	11	2406	61	1		836	836	836	MBMDHHHE_01340	HFGGDLGF_00127	PNODKJOK_00125	AMDJCFGP_01347		FEIEPNLK_00149	JHGKOFHH_00619
group_492		hypothetical protein	6	6	1	11	2165	8	32		1208	1208	1208	MBMDHHHE_01563			AMDJCFGP_01637		FEIEPNLK_01469	JHGKOFHH_01675		LDOMCAAH_01557	FNFAEIKL_01508
group_493		hypothetical protein	6	6	1	11	2166	8	10		833	833	833	MBMDHHHE_01564			AMDJCFGP_01636		FEIEPNLK_01470	JHGKOFHH_01674		LDOMCAAH_01558	FNFAEIKL_01507
group_494		hypothetical protein	6	6	1	11	2167	8	9		1427	1427	1427	MBMDHHHE_01565			AMDJCFGP_01635		FEIEPNLK_01471	JHGKOFHH_01673		LDOMCAAH_01559	FNFAEIKL_01506
group_495		hypothetical protein	6	6	1	11	2168	8	8		4469	4469	4469	MBMDHHHE_01566			AMDJCFGP_01634		FEIEPNLK_01472	JHGKOFHH_01672		LDOMCAAH_01560	FNFAEIKL_01505
group_496		hypothetical protein	6	6	1	11	2169	8	7		581	581	581	MBMDHHHE_01567			AMDJCFGP_01633		FEIEPNLK_01473	JHGKOFHH_01671		LDOMCAAH_01561	FNFAEIKL_01504
group_497		hypothetical protein	6	6	1	11	2170	8	6		260	260	260	MBMDHHHE_01568			AMDJCFGP_01632		FEIEPNLK_01474	JHGKOFHH_01670		LDOMCAAH_01562	FNFAEIKL_01503
cimH		Citrate/malate transporter	6	6	1	11	30	7	34		1334	1334	1334		HFGGDLGF_00466	PNODKJOK_00447	AMDJCFGP_00558	BNFGLAAC_00191		JHGKOFHH_00219		LDOMCAAH_00491
group_555		NAD-dependent malic enzyme	6	6	1	11	31	7	32		1157	1157	1157		HFGGDLGF_00467	PNODKJOK_00448	AMDJCFGP_00557	BNFGLAAC_00190		JHGKOFHH_00218		LDOMCAAH_00492
group_687		hypothetical protein	6	6	1	11	32	7	31		4439	4451	4449		HFGGDLGF_00468	PNODKJOK_00449	AMDJCFGP_00556	BNFGLAAC_00189		JHGKOFHH_00217		LDOMCAAH_00493
pglH		GalNAc-alpha-(1->4)-GalNAc-alpha-(1->3)-diNAcBac-PP-undecaprenol alpha-1,4-N-acetyl-D-galactosaminyltransferase	6	6	1	11	658	5	60		716	1115	1048	MBMDHHHE_00864		PNODKJOK_01110		BNFGLAAC_01117	FEIEPNLK_00725	JHGKOFHH_01496		LDOMCAAH_00727
pglC		Undecaprenyl phosphate N,N'-diacetylbacillosamine 1-phosphate transferase	6	6	1	11	650	5	67		602	602	602	MBMDHHHE_00868		PNODKJOK_01115		BNFGLAAC_01112	FEIEPNLK_00729	JHGKOFHH_01491		LDOMCAAH_00732
group_1059		hypothetical protein	5	5	1	11	1301	116	3		722	722	722					BNFGLAAC_01699		JHGKOFHH_02041	LBCAMCKI_01371	LDOMCAAH_01576	FNFAEIKL_01489
mmgB		putative 3-hydroxybutyryl-CoA dehydrogenase	5	5	1	11	1848	40	1		287	287	287	MBMDHHHE_00067			AMDJCFGP_01143		FEIEPNLK_01029			LDOMCAAH_01488	FNFAEIKL_01017
group_152		hypothetical protein	5	5	1	11	1661	49	1		452	452	452	MBMDHHHE_00209					FEIEPNLK_01170		LBCAMCKI_00778	LDOMCAAH_01278	FNFAEIKL_01158
group_198		hypothetical protein	5	5	1	11	815	16	1		485	485	485	MBMDHHHE_00721		PNODKJOK_00540	AMDJCFGP_00463	BNFGLAAC_00096			LBCAMCKI_00449
group_209		hypothetical protein	5	5	1	11	697	26	3		380	380	380	MBMDHHHE_00852	HFGGDLGF_01127		AMDJCFGP_00359		FEIEPNLK_00713				FNFAEIKL_00584
tll		dTDP-6-deoxy-L-talose 4-dehydrogenase (NAD(+))	5	5	1	11	662	5	53		836	836	836	MBMDHHHE_00861		PNODKJOK_01107		BNFGLAAC_01120	FEIEPNLK_00722			LDOMCAAH_00724
group_211		Putative acetyltransferase	5	5	1	11	655	5	64		554	554	554	MBMDHHHE_00866		PNODKJOK_01112		BNFGLAAC_01115	FEIEPNLK_00727			LDOMCAAH_00729
group_320	yxdL	ABC transporter ATP-binding protein YxdL	5	5	1	11	39	69	6		635	752	728		HFGGDLGF_00561				FEIEPNLK_00581	JHGKOFHH_02035		LDOMCAAH_00582	FNFAEIKL_00451
group_328		hypothetical protein	5	5	1	11	2253	146	2		257	257	257			PNODKJOK_01544		BNFGLAAC_01760	FEIEPNLK_01549		LBCAMCKI_01432	LDOMCAAH_01638
group_344		hypothetical protein	5	5	1	11	1305	116	1		599	1817	1573					BNFGLAAC_01696		JHGKOFHH_02082	LBCAMCKI_01368	LDOMCAAH_01573	FNFAEIKL_01492
pdeR		hypothetical protein	5	5	1	11	1302	116	2		668	1070	989					BNFGLAAC_01700		JHGKOFHH_02042	LBCAMCKI_01372	LDOMCAAH_01577	FNFAEIKL_01488
group_388		hypothetical protein	5	5	1	11	1	9	11		425	425	425	MBMDHHHE_00517			AMDJCFGP_00669				LBCAMCKI_00249	LDOMCAAH_00380	FNFAEIKL_00247
group_430		hypothetical protein	5	5	1	11	656	5	59		815	815	815	MBMDHHHE_00865		PNODKJOK_01111		BNFGLAAC_01116	FEIEPNLK_00726			LDOMCAAH_00728
group_44		hypothetical protein	5	5	1	11	2374	6	15		434	434	434	MBMDHHHE_01317			AMDJCFGP_01370	BNFGLAAC_00604	FEIEPNLK_00126			LDOMCAAH_00127
sau3AIR		Type-2 restriction enzyme Sau3AI	5	5	1	11	179	11	10		1490	1490	1490	MBMDHHHE_01155			AMDJCFGP_00037			JHGKOFHH_01989		LDOMCAAH_01019	FNFAEIKL_00908
group_443		hypothetical protein	5	5	1	11	178	11	11		1262	1274	1266	MBMDHHHE_01156			AMDJCFGP_00036			JHGKOFHH_01988		LDOMCAAH_01020	FNFAEIKL_00909
group_477		hypothetical protein	5	5	1	11	1993	1	1		482	482	482	MBMDHHHE_01492	HFGGDLGF_01697	PNODKJOK_01635		BNFGLAAC_01573					FNFAEIKL_01642
hsdR		Type I restriction enzyme EcoR124II R protein	5	5	1	11	2046	1	61		3095	3095	3095	MBMDHHHE_01500		PNODKJOK_01643	AMDJCFGP_01723	BNFGLAAC_01581				LDOMCAAH_01341
group_482		hypothetical protein	5	5	1	11	2048	1	59		1550	1550	1550	MBMDHHHE_01502		PNODKJOK_01645	AMDJCFGP_01721	BNFGLAAC_01583				LDOMCAAH_01339
group_508		hypothetical protein	5	5	1	11	2248	41	1		173	173	173	MBMDHHHE_01627					FEIEPNLK_01545	JHGKOFHH_01597	LBCAMCKI_01428		FNFAEIKL_01427
lrgB		Antiholin-like protein LrgB	5	5	1	14	60	25	1		707	707	707	MBMDHHHE_01845	HFGGDLGF_01858	PNODKJOK_01868	AMDJCFGP_01891	BNFGLAAC_01985
lrgA		Antiholin-like protein LrgA	5	5	1	14	59	25	2		446	446	446	MBMDHHHE_01846	HFGGDLGF_01859	PNODKJOK_01869	AMDJCFGP_01890	BNFGLAAC_01986
lytR		Sensory transduction protein LytR	5	5	1	14	11	25	3		728	728	728	MBMDHHHE_01847	HFGGDLGF_01860	PNODKJOK_01870	AMDJCFGP_01889	BNFGLAAC_01987
tagG		Teichoic acid translocation permease protein TagG	5	5	1	11	1090	67	16		803	803	803		HFGGDLGF_00335	PNODKJOK_00329		BNFGLAAC_00310	FEIEPNLK_00373	JHGKOFHH_00403
group_559	graR	Response regulator protein GraR	5	5	1	11	41	69	3		665	665	665		HFGGDLGF_00559				FEIEPNLK_00579	JHGKOFHH_02033		LDOMCAAH_00580	FNFAEIKL_00449
bceB		Bacitracin export permease protein BceB	5	5	1	11	40	69	4		1964	1964	1964		HFGGDLGF_00560				FEIEPNLK_00580	JHGKOFHH_02034		LDOMCAAH_00581	FNFAEIKL_00450
group_561		hypothetical protein	5	5	1	11	790	2	22		959	959	959		HFGGDLGF_00598	PNODKJOK_00576			FEIEPNLK_00618	JHGKOFHH_00087	LBCAMCKI_00485
[truncated: 1,056 more rows]
