# Supplementary material for: Whole-Genome Sequencing Analysis Revealed High Genomic Variability, Recombination Events and Mobile Genetic Elements in Streptococcus uberis Strains Isolated from Bovine Mastitis in Colombian Dairy Herds
Source: Antibiotics (Basel). 2025 Mar 12;14(3):297. doi: 10.3390/antibiotics14030297 (PMC11939407; doi:10.3390/antibiotics14030297)
Supplement: Supplementary file 1 [file antibiotics-14-00297-s001.zip › Table S2.xlsx]

## Sheet: Hoja1
Node	Beg	End	Size
seq10	49056	49143	87
seq10	98205	98498	293
seq10	100389	101075	686
seq10	109830	110082	252
seq10	118347	118527	180
seq10	124032	124371	339
seq10	160924	161200	276
seq10	165074	165814	740
seq10	174098	174745	647
seq10	186512	187113	601
seq10	212360	212396	36
seq10	213737	214036	299
seq10	216243	216288	45
seq10	291542	292145	603
seq10	317641	318406	765
seq10	339237	339594	357
seq10	348619	349254	635
seq10	381172	381652	480
seq10	382433	382691	258
seq10	384716	384965	249
seq10	446817	447171	354
seq10	482588	483537	949
seq10	508559	508802	243
seq10	511616	513152	1536
seq10	530463	530603	140
seq10	537677	538541	864
seq10	545148	545390	242
seq10	549273	549770	497
seq10	562964	563123	159
seq10	568952	569214	262
seq10	574298	575276	978
seq10	586318	586817	499
seq10	588128	588233	105
seq10	589103	589202	99
seq10	637632	637800	168
seq10	659697	660453	756
seq10	666445	667381	936
seq10	681150	683271	2121
seq10	706329	706583	254
seq10	707778	708741	963
seq10	710526	711147	621
seq10	713810	714515	705
seq10	718765	719315	550
seq10	729298	729484	186
seq10	733582	734233	651
seq10	741694	742294	600
seq10	753324	753906	582
seq10	760501	761337	836
seq10	764498	764950	452
seq10	766609	768759	2150
seq10	782311	783133	822
seq10	788538	789088	550
seq10	836073	836292	219
seq10	845226	847230	2004
seq10	848340	848458	118
seq10	854997	856269	1272
seq10	866767	867481	714
seq10	879128	879560	432
seq10	894917	895669	752
seq10	896862	897411	549
seq10	898957	899551	594
seq10	914203	916069	1866
seq10	920725	921847	1122
seq10	925936	926765	829
seq10	927706	929140	1434
seq10	936724	937207	483
seq10	945293	945583	290
seq10	958528	959299	771
seq10	967270	967634	364
seq10	978635	979228	593
seq10	1008158	1008468	310
seq10	1023665	1024015	350
seq10	1031440	1031488	48
seq10	1034720	1035442	722
seq10	1054681	1055774	1093
seq10	1066318	1066522	204
seq10	1077445	1077577	132
seq10	1083337	1084588	1251
seq10	1093081	1093466	385
seq10	1094438	1095109	671
seq10	1096252	1096909	657
seq10	1100637	1102237	1600
seq10	1118279	1118683	404
seq10	1129017	1129349	332
seq10	1130672	1131458	786
seq10	1137725	1138043	318
seq10	1172334	1173243	909
seq10	1176660	1177150	490
seq10	1192629	1193653	1024
seq10	1200711	1201782	1071
seq10	1204557	1204824	267
seq10	1212429	1212624	195
seq10	1213722	1214355	633
seq10	1245781	1247671	1890
seq10	1249426	1249768	342
seq10	1250698	1252540	1842
seq10	1274542	1275688	1146
seq10	1279921	1281105	1184
seq10	1317068	1317680	612
seq10	1339174	1339261	87
seq10	1344566	1345625	1059
seq10	1362751	1363630	879
seq10	1365461	1366420	959
seq10	1382201	1382647	446
seq10	1401017	1401436	419
seq10	1406576	1406696	120
seq10	1412549	1412932	383
seq10	1416671	1416779	108
seq10	1418684	1419168	484
seq10	1432340	1432679	339
seq10	1457453	1457780	327
seq10	1460219	1460975	756
seq10	1467530	1468664	1134
seq10	1483104	1483694	590
seq10	1490192	1492013	1821
seq10	1504983	1505568	585
seq10	1507724	1508420	696
seq10	1509504	1510333	829
seq11	3810	4208	398
seq11	32280	32499	219
seq11	39846	40113	267
seq11	75300	75762	462
seq11	109566	109587	21
seq11	122406	123510	1104
seq11	130908	131433	525
seq11	158375	158746	371
seq11	165383	165977	594
seq11	174955	175242	287
seq11	186977	188285	1308
seq11	198137	198746	609
seq11	217212	218925	1713
seq11	220665	221799	1134
seq11	236334	236571	237
seq11	252663	253164	501
seq11	279206	280319	1113
seq11	291854	292079	225
seq11	317667	318387	720
seq11	363396	363998	602
seq11	367552	368104	552
seq11	374112	374493	381
seq11	376614	376962	348
seq11	382610	383429	819
seq11	384716	384968	252
seq11	400344	400764	420
seq11	476651	476997	346
seq11	479826	480635	809
seq11	482920	483192	272
seq11	511595	512417	822
seq11	521537	521609	72
seq11	530534	531414	880
seq11	542975	543324	349
seq11	549273	549770	497
seq11	553165	554489	1324
seq11	586817	586937	120
seq11	587762	588347	585
seq11	592577	592877	300
seq11	599664	599829	165
seq11	620711	620885	174
seq11	637644	638734	1090
seq11	643039	643561	522
seq11	646974	647664	690
seq11	666445	666906	461
seq11	667905	669027	1122
seq11	673885	674820	935
seq11	680590	681210	620
seq11	693514	694179	665
seq11	695202	695940	738
seq11	710517	710674	157
seq11	717764	717974	210
seq11	719668	719692	24
seq11	721355	721398	43
seq11	724088	726388	2300
seq11	727955	728460	505
seq11	730999	731887	888
seq11	748885	748908	23
seq11	753876	753906	30
seq11	766551	768681	2130
seq11	780211	780562	351
seq11	783040	783094	54
seq11	799790	800247	457
seq11	810869	811052	183
seq11	838792	840026	1234
seq11	856312	857455	1143
seq11	865276	867478	2202
seq11	877981	878419	438
seq11	889753	890524	771
seq11	896770	897409	639
seq11	902839	902947	108
seq11	916339	916717	378
seq11	920543	921310	767
seq11	923722	924217	495
seq11	927823	927970	147
seq11	928762	929203	441
seq11	937450	938954	1504
seq11	944809	945583	774
seq11	947524	949184	1660
seq11	956911	959689	2778
seq11	963974	964162	188
seq11	981424	982264	840
seq11	999458	999476	18
seq11	1001891	1003060	1169
seq11	1004161	1004285	124
seq11	1034527	1034824	297
seq11	1066318	1067014	696
seq11	1070590	1070632	42
seq11	1077493	1077577	84
seq11	1085921	1086112	191
seq11	1097032	1098004	972
seq11	1103428	1104292	864
seq11	1105513	1106966	1453
seq11	1111210	1112292	1082
seq11	1138583	1139252	669
seq11	1158498	1159110	612
seq11	1163955	1164159	204
seq11	1176660	1177020	360
seq11	1179733	1180092	359
seq11	1192864	1192992	128
seq11	1200789	1201649	860
seq11	1266182	1266556	374
seq11	1268219	1268470	251
seq11	1275025	1275607	582
seq11	1306746	1307764	1018
seq11	1319423	1319744	321
seq11	1334130	1334226	96
seq11	1339027	1340398	1371
seq11	1344566	1344851	285
seq11	1366958	1367561	603
seq11	1401002	1401436	434
seq11	1405370	1405565	195
seq11	1407995	1408121	126
seq11	1416686	1419245	2559
seq11	1432547	1432802	255
seq11	1458158	1458810	652
seq11	1462728	1462969	241
seq11	1497286	1497982	696
seq11	1500611	1500851	240
seq11	1505245	1505495	250
seq11	1509504	1510333	829
seq11	1512173	1513392	1219
seq12	2854	3630	776
seq12	32105	32464	359
seq12	43932	44010	78
seq12	61532	61900	368
seq12	73539	74412	873
seq12	75858	76236	378
seq12	100362	100608	246
seq12	104682	104758	76
seq12	109830	110082	252
seq12	134622	135001	379
seq12	164723	165845	1122
seq12	182297	182810	513
seq12	185897	187616	1719
seq12	197874	198566	692
seq12	208646	209807	1161
seq12	212879	214036	1157
seq12	216705	217158	453
seq12	236904	237720	816
seq12	247107	247158	51
seq12	251691	251763	72
seq12	276203	277916	1713
seq12	306062	306086	24
seq12	317827	318406	579
seq12	323572	323661	89
seq12	337968	338370	402
seq12	340251	341619	1368
seq12	425271	425679	408
seq12	451353	451389	36
seq12	466001	467274	1273
seq12	478407	478665	258
seq12	481149	481563	414
seq12	486165	486708	543
seq12	492298	493065	767
seq12	494087	494367	280
seq12	510716	511085	369
seq12	537677	538814	1137
seq12	567886	568394	508
seq12	582025	582431	406
seq12	586608	586647	39
seq12	587721	588257	536
seq12	594987	595401	414
seq12	602409	603372	963
seq12	625112	626009	897
seq12	635706	635826	120
seq12	644956	645261	305
seq12	657512	658251	739
seq12	667601	668112	511
seq12	678180	678451	271
seq12	683471	683551	80
seq12	707248	707895	647
seq12	710523	710673	150
seq12	714890	716245	1355
seq12	718765	720064	1299
seq12	725114	725398	284
seq12	726178	726832	654
seq12	730450	732145	1695
seq12	742642	742651	9
seq12	745566	746157	591
seq12	749287	749364	77
seq12	761046	761583	537
seq12	763276	764356	1080
seq12	766609	768672	2063
seq12	770041	770490	449
seq12	797927	798233	306
seq12	802898	803066	168
seq12	810701	811508	807
seq12	838772	840292	1520
seq12	866548	867487	939
seq12	869809	870685	876
seq12	879128	879560	432
seq12	894917	895339	422
seq12	901693	902596	903
seq12	920284	923044	2760
seq12	942832	943411	579
seq12	954574	954787	213
seq12	958357	959315	958
seq12	961846	963409	1563
seq12	971872	972130	258
seq12	976936	977948	1012
seq12	1007957	1008230	273
seq12	1023619	1023733	114
seq12	1031716	1033402	1686
seq12	1034803	1035442	639
seq12	1076779	1076893	114
seq12	1108407	1109564	1157
seq12	1115122	1115552	430
seq12	1118128	1118341	213
seq12	1119460	1120738	1278
seq12	1137725	1139351	1626
seq12	1141229	1141496	267
seq12	1153230	1153627	397
seq12	1172577	1175425	2848
seq12	1177233	1177653	420
seq12	1182708	1182983	275
seq12	1200750	1201761	1011
seq12	1205895	1206703	808
seq12	1208863	1209135	272
seq12	1214080	1214346	266
seq12	1218921	1219586	665
seq12	1282086	1282324	238
seq12	1302521	1302824	303
seq12	1311347	1312175	828
seq12	1316276	1316623	347
seq12	1324400	1325072	672
seq12	1335705	1335935	230
seq12	1348082	1348298	216
seq12	1382944	1383670	726
seq12	1406576	1406696	120
seq12	1410323	1411262	939
seq12	1414814	1415480	666
seq12	1416671	1419382	2711
seq12	1446080	1446689	609
seq12	1454048	1455041	993
seq12	1460341	1462646	2305
seq12	1467530	1468664	1134
seq12	1484306	1484351	45
seq12	1491800	1492013	213
seq12	1497898	1498011	113
seq12	1505057	1505568	511
seq2	14493	14733	240
seq2	23515	24327	812
seq2	26088	26754	666
seq2	86643	86906	263
seq2	127021	127119	98
seq2	164318	165894	1576
seq2	199673	200114	441
seq2	206790	206926	136
seq2	210141	211133	992
seq2	212264	212823	559
seq2	233208	233532	324
seq2	239646	241485	1839
seq2	278306	279086	780
seq2	285146	286049	903
seq2	316026	318396	2370
seq2	382055	382222	167
seq2	395999	396117	118
seq2	433047	433417	370
seq2	462381	462777	396
seq2	478590	478914	324
seq2	479826	480093	267
seq2	486129	486728	599
seq2	510710	510725	15
seq2	538892	539003	111
seq2	541727	541754	27
seq2	544601	544937	336
seq2	550049	550337	288
seq2	587316	588230	914
seq2	600300	600576	276
seq2	602967	603312	345
seq2	625112	625175	63
seq2	633947	634391	444
seq2	639079	639090	11
seq2	643461	644130	669
seq2	645003	645405	402
seq2	647451	648078	627
seq2	659300	659547	247
seq2	673404	674001	597
seq2	675166	675607	441
seq2	676614	677789	1175
seq2	683967	684279	312
seq2	686488	687391	903
seq2	693846	696540	2694
seq2	702682	703407	725
seq2	710517	710573	56
seq2	713963	714107	144
seq2	729385	729958	573
seq2	736420	736837	417
seq2	742327	742434	107
seq2	743480	744512	1032
seq2	748930	749050	120
seq2	753024	754238	1214
seq2	756412	757171	759
seq2	766551	768765	2214
seq2	783475	783748	273
seq2	845280	845532	252
seq2	855241	858358	3117
seq2	866509	867457	948
seq2	895825	897412	1587
seq2	920284	920516	232
seq2	921376	921761	385
seq2	928483	929289	806
seq2	947458	949184	1726
seq2	971017	971527	510
seq2	1000718	1000771	53
seq2	1001873	1003060	1187
seq2	1017080	1017501	421
seq2	1021414	1023733	2319
seq2	1043182	1045342	2160
seq2	1067194	1068001	807
seq2	1080841	1082131	1290
seq2	1093585	1094245	660
seq2	1102241	1102324	83
seq2	1138583	1139324	741
seq2	1153230	1153776	546
seq2	1156228	1157358	1130
seq2	1158448	1159721	1273
seq2	1163955	1165761	1806
seq2	1172358	1172505	147
seq2	1173600	1175403	1803
seq2	1200699	1201803	1104
seq2	1203863	1204206	343
seq2	1205599	1206087	488
seq2	1275083	1275664	581
seq2	1302521	1302824	303
seq2	1316228	1317023	795
seq2	1324400	1324865	465
seq2	1325570	1326155	585
seq2	1329258	1330383	1125
seq2	1339027	1340398	1371
seq2	1342099	1342465	366
seq2	1355003	1355456	453
seq2	1356347	1356400	53
seq2	1383526	1383787	261
seq2	1400867	1401473	606
seq2	1409414	1410110	696
seq2	1414814	1415480	666
seq2	1418591	1419239	648
seq2	1433748	1434242	494
seq2	1454225	1455083	858
seq2	1464447	1465025	578
seq2	1507364	1508596	1232
seq2	1515854	1516538	684
seq3	10692	11107	415
seq3	15052	17131	2079
seq3	26088	26754	666
seq3	31626	32464	838
seq3	39390	40129	739
seq3	73539	74412	873		719.5
seq3	75858	76236	378
seq3	114496	115365	869
seq3	122406	124689	2283
seq3	127296	127315	19
seq3	155510	156802	1292
seq3	161051	161942	891
seq3	165277	166298	1021
seq3	172616	173006	390
seq3	176090	178256	2166
seq3	179471	179756	285
seq3	184485	185680	1195
seq3	197564	198566	1002
seq3	199745	200075	330
seq3	210141	210956	815
seq3	212879	213392	513
seq3	217212	217938	726
seq3	225912	226329	417
seq3	236904	237360	456
seq3	241026	241455	429
seq3	251691	253490	1799
seq3	279656	280355	699
seq3	284376	286163	1787
seq3	286874	287907	1033
seq3	291203	292079	876
seq3	296918	298478	1560
seq3	306359	306848	489
seq3	317641	318390	749
seq3	324564	325221	657
seq3	338094	338391	297
seq3	346989	347190	201
seq3	357390	359589	2199
seq3	374970	375564	594
seq3	378833	381868	3035
seq3	386447	386723	276
seq3	401103	401385	282
seq3	453351	453696	345
seq3	481215	481744	529
seq3	497011	497686	675
seq3	538160	539004	844
seq3	542975	543324	349
seq3	553165	553382	217
seq3	559877	561753	1876
seq3	564560	564683	123
seq3	573158	574085	927
seq3	578672	579587	915
seq3	587721	588809	1088
seq3	599187	601422	2235
seq3	606007	606115	108
seq3	645033	645678	645
seq3	649812	650355	543
seq3	664282	664602	320
seq3	669510	670026	516
seq3	673404	673857	453
seq3	674586	677205	2619
seq3	685251	688125	2874
seq3	695412	697521	2109
seq3	699711	700659	948
seq3	702846	707643	4797
seq3	710649	710672	23
seq3	722982	726274	3292
seq3	728524	732292	3768
seq3	736420	740218	3798
seq3	742970	743450	480
seq3	750312	750681	369
seq3	753221	756537	3316
seq3	763276	763593	317
seq3	764498	765918	1420
seq3	766609	771228	4619
seq3	782257	784147	1890
seq3	792193	793513	1320
seq3	796606	796943	337
seq3	810869	811532	663
seq3	814154	816254	2100
seq3	842151	842944	793
seq3	845043	846075	1032
seq3	854352	855675	1323
seq3	858599	859216	617
seq3	866509	867022	513
seq3	872971	873370	399
seq3	875513	875878	365
seq3	887653	888717	1064
seq3	891034	891384	350
seq3	896862	897411	549
seq3	899902	900283	381
seq3	902524	902596	72
seq3	915790	916198	408
seq3	926941	929357	2416
seq3	936051	938954	2903
seq3	958042	960667	2625
seq3	961820	962514	694
seq3	971872	972130	258
seq3	978433	979135	702
seq3	998559	998914	355
seq3	1002117	1002905	788
seq3	1016736	1016835	99
seq3	1019058	1020181	1123
seq3	1027973	1028965	992
seq3	1042060	1042671	611
seq3	1054681	1055323	642
seq3	1071630	1073114	1484
seq3	1075179	1077709	2530
seq3	1083592	1084816	1224
seq3	1109394	1109564	170
seq3	1120228	1120525	297
seq3	1127021	1127356	335
seq3	1129017	1129349	332
seq3	1130672	1131458	786
seq3	1146016	1146929	913
seq3	1153092	1153790	698
seq3	1157535	1159728	2193
seq3	1163955	1164918	963
seq3	1180789	1181841	1052
seq3	1185102	1185651	549
seq3	1199749	1201803	2054
seq3	1222557	1223778	1221
seq3	1229088	1229719	631
seq3	1230960	1231274	314
seq3	1245781	1247155	1374
seq3	1251304	1252117	813
seq3	1258801	1258819	18
seq3	1274542	1275707	1165
seq3	1279921	1282324	2403
seq3	1316375	1317377	1002
seq3	1319801	1320239	438
seq3	1323332	1324865	1533
seq3	1327098	1327689	591
seq3	1339841	1340134	293
seq3	1344566	1344798	232
seq3	1352190	1352975	785
seq3	1361044	1361640	596
seq3	1383526	1383787	261
seq3	1388503	1389481	978
seq3	1403081	1403324	243
seq3	1412264	1412885	621
seq3	1414985	1415265	280
seq3	1416686	1419239	2553
seq3	1420758	1421081	323
seq3	1424121	1425313	1192
seq3	1432340	1432679	339
seq3	1441613	1441837	224
seq3	1453923	1454637	714
seq3	1457453	1457780	327
seq3	1460219	1461257	1038
seq3	1462728	1462969	241
seq3	1471568	1473251	1683
seq3	1497286	1498011	725
seq3	1501018	1501475	457
seq3	1506681	1508596	1915
seq3	1509504	1510333	829
seq3	1514382	1515866	1484
seq5	11107	11487	380
seq5	16667	17014	347
seq5	18688	19053	365
seq5	32280	32481	201
seq5	35418	35955	537
seq5	39846	41334	1488
seq5	55878	56052	174
seq5	68569	68907	338
seq5	75630	75762	132
seq5	82222	82830	608
seq5	90186	90720	534
seq5	99637	100137	500
seq5	109560	110082	522
seq5	123129	123510	381
seq5	161051	161942	891
seq5	164873	165965	1092
seq5	172354	173954	1600
seq5	177991	178256	265
seq5	186512	187113	601
seq5	198116	198605	489
seq5	206790	206926	136
seq5	212360	212396	36
seq5	213561	214294	733
seq5	216593	217158	565
seq5	220665	222147	1482
seq5	241113	241540	427
seq5	243789	243945	156
seq5	272612	272896	284
seq5	279182	280317	1135
seq5	285146	286049	903
seq5	286781	287195	414
seq5	301194	301742	548
seq5	306062	306086	24
seq5	317745	318387	642
seq5	340251	341799	1548
seq5	354289	354804	515
seq5	356343	357192	849
seq5	363396	363998	602
seq5	374379	374427	48
seq5	381415	382222	807
seq5	384716	384968	252
seq5	399261	399711	450
seq5	435537	435768	231
seq5	450354	451551	1197
seq5	472596	474411	1815
seq5	486129	486728	599
seq5	502243	502612	369
seq5	519434	520349	915
seq5	523328	523701	373
seq5	540396	540713	317
seq5	562964	563123	159
seq5	568905	569531	626
seq5	573158	574743	1585
seq5	592577	592877	300
seq5	597426	598086	660
seq5	606007	606280	273
seq5	620366	620939	573
seq5	630608	630774	166
seq5	644886	647228	2342
seq5	653252	653925	673
seq5	656204	656430	226
seq5	657512	658056	544
seq5	662103	662670	567
seq5	672382	672569	187
seq5	674532	674820	288
seq5	678174	679929	1755
seq5	681517	681987	470
seq5	689619	690749	1130
seq5	695298	695940	642
seq5	702682	703660	978
seq5	705618	706494	876
seq5	708162	708506	344
seq5	710641	710683	42
seq5	712689	712763	74
seq5	717764	717974	210
seq5	719146	719692	546
seq5	725302	725614	312
seq5	733270	734233	963
seq5	740263	740921	658
seq5	742970	743450	480
seq5	750825	751461	636
seq5	755040	755533	493
seq5	762793	762886	93
seq5	764469	765104	635
seq5	766831	768771	1940
seq5	782647	784147	1500
seq5	786286	786610	324
seq5	810869	811508	639
seq5	815525	816254	729
seq5	845200	845919	719
seq5	866581	867457	876
seq5	877175	877252	77
seq5	887653	888577	924
seq5	890438	891022	584
seq5	896770	898255	1485
seq5	899902	900194	292
seq5	916693	917329	636
seq5	926941	927688	747
seq5	932236	932569	333
seq5	936051	937207	1156
seq5	957385	958822	1437
seq5	961846	963409	1563
seq5	978676	979228	552
seq5	985441	986134	693
seq5	995800	996136	336
seq5	1002017	1002619	602
seq5	1009173	1009719	546
seq5	1016919	1017169	250
seq5	1021414	1023733	2319
seq5	1055491	1055774	283
seq5	1066318	1066522	204
seq5	1072934	1074134	1200
seq5	1076698	1076892	194
seq5	1098592	1098802	210
seq5	1133783	1134848	1065
seq5	1137725	1138880	1155
seq5	1157535	1160091	2556
seq5	1163973	1164159	186
seq5	1168713	1169043	330
seq5	1170769	1170820	51
seq5	1174065	1174620	555
seq5	1176678	1176874	196
seq5	1183864	1185382	1518
seq5	1199749	1201803	2054
seq5	1203863	1204824	961
seq5	1205895	1206591	696
seq5	1245781	1247155	1374
seq5	1251304	1253125	1821
seq5	1258642	1258831	189
seq5	1273339	1273725	386
seq5	1275406	1275607	201
seq5	1282086	1282324	238
seq5	1288178	1290540	2362
seq5	1307624	1308623	999
seq5	1316276	1317023	747
seq5	1324400	1325211	811
seq5	1339174	1340308	1134
seq5	1342147	1342633	486
seq5	1348082	1348847	765
seq5	1356089	1356400	311
seq5	1365988	1366420	432
seq5	1381873	1382647	774
seq5	1388503	1389481	978
seq5	1404566	1405580	1014
seq5	1406408	1406459	51
seq5	1416674	1419239	2565
seq5	1419998	1420298	300
seq5	1449171	1449681	510
seq5	1454714	1455127	413
seq5	1457959	1458810	851
seq5	1467530	1468664	1134
seq5	1484300	1485298	998
seq5	1489259	1489910	651
seq5	1492925	1493369	444
seq5	1505780	1506581	801
seq5	1514501	1515866	1365
seq5	1517028	1518610	1582
seq6	14493	14733	240
seq6	15642	17014	1372
seq6	26088	26715	627
seq6	32280	32481	201
seq6	108873	109587	714
seq6	139946	139996	50
seq6	152245	152441	196
seq6	156305	156842	537
seq6	162034	162289	255
seq6	165300	165931	631
seq6	181007	181379	372
seq6	198249	198692	443
seq6	199745	200084	339
seq6	216243	217242	999
seq6	232456	233208	752
seq6	236334	236571	237
seq6	243789	243945	156
seq6	248398	248719	321
seq6	270103	272462	2359
seq6	297638	298478	840
seq6	306359	307103	744
seq6	317616	318406	790
seq6	324564	324885	321
seq6	327867	328851	984
seq6	338222	338781	559
seq6	341494	341799	305
seq6	371958	372623	665
seq6	374112	374493	381
seq6	382055	382714	659
seq6	400344	401447	1103
seq6	450354	450561	207
seq6	452309	453003	694
seq6	466001	466204	203
seq6	469450	470046	596
seq6	502243	502612	369
seq6	504425	506294	1869
seq6	511475	512594	1119
seq6	530522	530804	282
seq6	538235	538487	252
seq6	563207	563286	79
seq6	564560	564683	123
seq6	588107	588767	660
seq6	620366	620939	573
seq6	629252	629978	726
seq6	644982	648078	3096
seq6	651783	652482	699
seq6	659343	662562	3219
seq6	667107	669483	2376
seq6	680590	681205	615
seq6	684368	685023	655
seq6	694674	695757	1083
seq6	703830	705573	1743
seq6	710517	710673	156
seq6	724303	727541	3238
seq6	732010	732283	273
seq6	736582	736837	255
seq6	741168	742284	1116
seq6	748930	749050	120
seq6	750200	750696	496
seq6	753844	753906	62
seq6	758716	759443	727
seq6	766551	768759	2208
seq6	796291	796927	636
seq6	798321	798839	518
seq6	804380	804830	450
seq6	810863	811508	645
seq6	838792	840026	1234
seq6	845200	847230	2030
seq6	854409	855675	1266
seq6	857817	859216	1399
seq6	860704	861160	456
seq6	865276	865582	306
seq6	866548	867487	939
seq6	878779	879560	781
seq6	889711	891234	1523
seq6	894917	895669	752
seq6	896770	898297	1527
seq6	902264	903070	806
seq6	920284	923044	2760
seq6	926941	927718	777
seq6	947458	949184	1726
seq6	958632	960667	2035
seq6	968206	968695	489
seq6	971017	971527	510
seq6	997910	998263	353
seq6	1001891	1003275	1384
seq6	1019322	1019403	81
seq6	1023995	1024480	485
seq6	1037446	1037801	355
seq6	1043182	1043512	330
seq6	1058290	1059838	1548
seq6	1066318	1067014	696
seq6	1072739	1072916	177
seq6	1075506	1075874	368
seq6	1080730	1084588	3858
seq6	1103200	1104366	1166
seq6	1108161	1108536	375
seq6	1140092	1140860	768
seq6	1143428	1143581	153
seq6	1146512	1146908	396
seq6	1159659	1160091	432
seq6	1171116	1171215	99
seq6	1172577	1173243	666
seq6	1174908	1175425	517
seq6	1198440	1198917	477
seq6	1200585	1201761	1176
seq6	1206930	1207599	669
seq6	1212006	1212624	618
seq6	1218921	1219586	665
seq6	1268219	1268470	251
seq6	1302521	1302921	400
seq6	1306746	1308623	1877
seq6	1319741	1320000	259
seq6	1334130	1334226	96
seq6	1339027	1339087	60
seq6	1340058	1340398	340
seq6	1342147	1342633	486
seq6	1344851	1345625	774
seq6	1365461	1365794	333
seq6	1410545	1411502	957
seq6	1419131	1420298	1167
seq6	1425182	1425313	131
seq6	1454204	1455220	1016
seq6	1460341	1461182	841
seq6	1492925	1493369	444
seq6	1494770	1495216	446
seq6	1500506	1500851	345
seq6	1501622	1501727	105
seq6	1515768	1516538	770
seq7	14493	14733	240
seq7	35418	35763	345
seq7	39846	40113	267
seq7	55878	56052	174
seq7	73464	73724	260
seq7	75630	75762	132
seq7	90186	90720	534
seq7	98205	98498	293
seq7	104256	104758	502
seq7	108873	110082	1209
seq7	121983	122633	650
seq7	152245	152441	196
seq7	162034	162524	490
seq7	164873	166298	1425
seq7	181313	183290	1977
seq7	184235	185267	1032
seq7	186539	186635	96
seq7	198137	198746	609
seq7	199466	199691	225
seq7	206790	206926	136
seq7	213620	214021	401
seq7	216897	217233	336
seq7	233332	234022	690
seq7	236334	236435	101
seq7	244597	245220	623
seq7	251691	251859	168
seq7	253128	254055	927
seq7	261809	264497	2688
seq7	265649	267365	1716
seq7	270103	272462	2359
seq7	279182	280298	1116
seq7	291584	292145	561
seq7	306359	307040	681
seq7	313200	314283	1083
seq7	317616	318406	790
seq7	348619	349640	1021
seq7	366957	368143	1186
seq7	379757	380631	874
seq7	384716	384968	252
seq7	399261	399630	369
seq7	418783	419246	463
seq7	450354	450561	207
seq7	479826	481467	1641
seq7	486129	486588	459
seq7	511379	512414	1035
seq7	531071	531245	174
seq7	537668	538658	990
seq7	541592	541754	162
seq7	544601	544937	336
seq7	552524	553382	858
seq7	563207	563286	79
seq7	578672	580020	1348
seq7	600498	600816	318
seq7	643233	643938	705
seq7	645033	645678	645
seq7	652371	652732	361
seq7	659667	659949	282
seq7	667905	671055	3150
seq7	706740	706755	15
seq7	708162	708506	344
seq7	713550	714515	965
seq7	716534	716799	265
seq7	719917	720859	942
seq7	724126	725881	1755
seq7	732350	733210	860
seq7	741407	741579	172
seq7	750200	750696	496
seq7	758716	759293	577
seq7	766917	768708	1791
seq7	782862	783748	886
seq7	788776	789139	363
seq7	792847	793393	546
seq7	812798	813078	280
seq7	814593	814979	386
seq7	830270	830991	721
seq7	833145	833559	414
seq7	854934	855675	741
seq7	866581	867478	897
seq7	886057	886408	351
seq7	890648	891811	1163
seq7	897904	898264	360
seq7	902839	903070	231
seq7	926941	929203	2262
seq7	939560	939735	175
seq7	942310	943411	1101
seq7	957385	959347	1962
seq7	971872	972130	258
seq7	979970	980618	648
seq7	999056	999476	420
seq7	1001453	1003163	1710
seq7	1017022	1017108	86
seq7	1020722	1025065	4343
seq7	1027431	1028101	670
seq7	1032381	1033171	790
seq7	1073996	1074368	372
seq7	1075617	1076893	1276
seq7	1098622	1098802	180
seq7	1108803	1108974	171
seq7	1115122	1115287	165
seq7	1118128	1118683	555
seq7	1133783	1134848	1065
seq7	1137725	1138775	1050
seq7	1159788	1160091	303
seq7	1163973	1164205	232
seq7	1194504	1195020	516
seq7	1197333	1198670	1337
seq7	1200660	1201668	1008
seq7	1203863	1204206	343
seq7	1206930	1207599	669
seq7	1268219	1268574	355
seq7	1317068	1317377	309
seq7	1335705	1335935	230
seq7	1342099	1342465	366
seq7	1344566	1346129	1563
seq7	1348266	1348847	581
seq7	1355003	1355456	453
seq7	1365811	1366420	609
seq7	1406300	1406696	396
seq7	1410323	1411647	1324
seq7	1414949	1415480	531
seq7	1416671	1416779	108
seq7	1418069	1419219	1150
seq7	1442144	1442321	177
seq7	1446488	1448111	1623
seq7	1462728	1462969	241
seq7	1467530	1468243	713
seq7	1483104	1483694	590
seq7	1494749	1495268	519
seq7	1497515	1498011	496
seq7	1505245	1505568	323
seq8	2854	3064	210
seq8	16667	17352	685
seq8	23347	24122	775
seq8	26088	26754	666
seq8	31626	32265	639
seq8	39390	39529	139
seq8	68517	68907	390
seq8	75858	76407	549
seq8	99090	100137	1047
seq8	101103	101707	604
seq8	114496	115629	1133
seq8	119235	120048	813
seq8	122768	123510	742
seq8	134622	135120	498
seq8	139897	140159	262
seq8	155180	156193	1013
seq8	165293	165965	672
seq8	181007	181466	459
seq8	199850	200084	234
seq8	208679	209699	1020
seq8	217210	218481	1271
seq8	225900	226842	942
seq8	240981	241455	474
seq8	297686	298478	792
seq8	306062	306722	660
seq8	317667	318387	720
seq8	338964	339267	303
seq8	356343	357192	849
seq8	363396	364140	744
seq8	383939	384657	718
seq8	386552	386828	276
seq8	395781	396945	1164
seq8	400083	400350	267
seq8	415191	415802	611
seq8	423477	424119	642
seq8	452460	452814	354
seq8	477921	478914	993
seq8	505890	506294	404
seq8	529957	530804	847
seq8	536042	537192	1150
seq8	538160	538487	327
seq8	541406	541811	405
seq8	549341	549728	387
seq8	553003	555251	2248
seq8	559877	560174	297
seq8	564560	564683	123
seq8	586318	586647	329
seq8	588419	588809	390
seq8	599664	600691	1027
seq8	606007	606280	273
seq8	611749	611926	177
seq8	653252	654599	1347
seq8	655725	655857	132
seq8	657363	657969	606
seq8	659412	659994	582
seq8	664282	664377	95
seq8	667752	668112	360
seq8	673660	675783	2123
seq8	682254	682773	519
seq8	686488	686921	433
seq8	699906	701159	1253
seq8	710526	710794	268
seq8	725296	726832	1536
seq8	727809	730087	2278
seq8	742327	742597	270
seq8	753024	754238	1214
seq8	762374	765918	3544
seq8	766609	768771	2162
seq8	797795	798170	375
seq8	830046	830268	222
seq8	836073	836292	219
seq8	842151	843293	1142
seq8	857073	857455	382
seq8	867037	867547	510
seq8	869977	870443	466
seq8	889753	889927	174
seq8	894917	895228	311
seq8	896978	898297	1319
seq8	914203	915832	1629
seq8	921376	921610	234
seq8	928285	929140	855
seq8	932180	932569	389
seq8	937450	938954	1504
seq8	950917	951094	177
seq8	958180	960667	2487
seq8	967270	967634	364
seq8	976936	977365	429
seq8	978451	979228	777
seq8	1001873	1003275	1402
seq8	1023733	1024460	727
seq8	1034383	1035349	966
seq8	1054681	1055774	1093
seq8	1067194	1068001	807
seq8	1071869	1074392	2523
seq8	1075846	1076822	976
seq8	1083337	1084840	1503
seq8	1093081	1093466	385
seq8	1100311	1104292	3981
seq8	1115560	1118185	2625
seq8	1133345	1133702	357
seq8	1135136	1135225	89
seq8	1141214	1141910	696
seq8	1143686	1143893	207
seq8	1146053	1146401	348
seq8	1153486	1153782	296
seq8	1160151	1161080	929
seq8	1168866	1169043	177
seq8	1173697	1175425	1728
seq8	1176873	1177054	181
seq8	1179510	1180092	582
seq8	1193187	1193556	369
seq8	1196535	1196814	279
seq8	1200585	1201554	969
seq8	1213431	1213506	75
seq8	1214625	1215591	966
seq8	1223610	1224515	905
seq8	1258828	1258831	3
seq8	1288601	1290770	2169
seq8	1294715	1294964	249
seq8	1323112	1326221	3109
seq8	1327197	1327671	474
seq8	1328815	1330383	1568
seq8	1342147	1342633	486
seq8	1361044	1361640	596
seq8	1373335	1373608	273
seq8	1396424	1397146	722
seq8	1400748	1401446	698
seq8	1403081	1405565	2484
seq8	1407221	1408166	945
seq8	1411679	1412729	1050
seq8	1416674	1416740	66
seq8	1419998	1421081	1083
seq8	1424018	1424612	594
seq8	1433748	1434207	459
seq8	1446209	1446740	531
seq8	1449171	1449681	510
seq8	1458158	1458810	652
seq8	1460219	1462661	2442
seq8	1491413	1492013	600
seq8	1500320	1500851	531
seq8	1509504	1510333	829
seq8	1511654	1511867	213
seq8	1515854	1516538	684
seq9	2854	3064	210
seq9	31626	32464	838
seq9	67506	68035	529
seq9	75858	76407	549
seq9	136618	137137	519
seq9	152245	152441	196
seq9	155934	156189	255
seq9	164723	165956	1233
seq9	171317	171596	279
seq9	181282	182058	776
seq9	186539	187526	987
seq9	196193	196748	555
seq9	198467	198566	99
seq9	236919	237657	738
seq9	263066	264497	1431
seq9	280310	280355	45
seq9	290156	290828	672
seq9	296918	298478	1560
seq9	306359	307124	765
seq9	313650	314874	1224
seq9	317469	318406	937
seq9	347100	347385	285
seq9	366957	367719	762
seq9	386552	386828	276
seq9	452433	452814	381
seq9	471910	472503	593
seq9	479826	481094	1268
seq9	511028	511228	200
seq9	514260	516306	2046
seq9	538658	539042	384
seq9	547763	548120	357
seq9	564560	564683	123
seq9	586318	586877	559
seq9	587834	587993	159
seq9	591491	592931	1440
seq9	599664	601866	2202
seq9	623251	623958	707
seq9	625102	625175	73
seq9	635706	635826	120
seq9	644956	645294	338
seq9	659815	659946	131
seq9	662166	662562	396
seq9	667107	667381	274
seq9	673484	675783	2299
seq9	678180	678399	219
seq9	684867	684994	127
seq9	694674	695730	1056
seq9	699906	701250	1344
seq9	707248	707723	475
seq9	710640	710673	33
seq9	713810	714515	705
seq9	719797	722758	2961
seq9	725185	726518	1333
seq9	729834	729874	40
seq9	745086	746157	1071
seq9	748930	749050	120
seq9	765420	768720	3300
seq9	781156	781159	3
seq9	797795	798233	438
seq9	810719	811908	1189
seq9	813871	814856	985
seq9	830317	830619	302
seq9	838429	838452	23
seq9	858709	859216	507
seq9	860704	861160	456
seq9	866668	867472	804
seq9	886057	886942	885
seq9	889753	890197	444
seq9	891969	892312	343
seq9	896862	898297	1435
seq9	912154	913174	1020
seq9	915608	916069	461
seq9	921376	921572	196
seq9	927841	928087	246
seq9	937450	938954	1504
seq9	947086	948173	1087
seq9	954710	954787	77
seq9	958219	960667	2448
seq9	971872	972130	258
seq9	984901	984985	84
seq9	999056	999476	420
seq9	1002020	1002905	885
seq9	1007957	1008227	270
seq9	1019058	1020748	1690
seq9	1025359	1025836	477
seq9	1034527	1034752	225
seq9	1072796	1072916	120
seq9	1074278	1076227	1949
seq9	1087719	1088767	1048
seq9	1093081	1093466	385
seq9	1100311	1102237	1926
seq9	1103428	1104366	938
seq9	1108161	1108974	813
seq9	1114813	1117822	3009
seq9	1118977	1120525	1548
seq9	1133345	1133702	357
seq9	1135136	1135225	89
seq9	1140092	1140266	174
seq9	1143686	1143893	207
seq9	1153486	1153782	296
seq9	1156385	1157358	973
seq9	1159383	1161080	1697
seq9	1174707	1174938	231
seq9	1195977	1196814	837
seq9	1200666	1201761	1095
seq9	1212118	1212624	506
seq9	1222557	1222647	90
seq9	1268219	1269259	1040
seq9	1291535	1292385	850				Promedio	752
seq9	1309690	1310245	555
seq9	1327197	1327671	474
seq9	1334130	1334226	96
seq9	1336758	1337699	941
seq9	1339027	1340398	1371
seq9	1349273	1349505	232
seq9	1361044	1361640	596
seq9	1362781	1363429	648
seq9	1383526	1383787	261
seq9	1400748	1401134	386
seq9	1403081	1403804	723
seq9	1411417	1412932	1515
seq9	1417838	1419220	1382
seq9	1446968	1448317	1349
seq9	1464419	1465025	606
seq9	1472765	1473260	495
seq9	1483104	1483788	684
NODE_11	2640	3798	1158
NODE_11	5678	5766	88
NODE_11	32280	32481	201
NODE_11	40965	41504	539
NODE_11	67560	68034	474
NODE_11	69930	71013	1083
NODE_11	75630	75762	132
NODE_11	101103	101707	604
NODE_11	165407	165872	465
NODE_11	172535	173954	1419
NODE_11	187667	188241	574
NODE_11	217212	218925	1713
NODE_11	246906	247158	252
NODE_11	280310	280355	45
NODE_11	291854	292079	225
NODE_11	306062	306086	24
NODE_11	318033	318333	300
NODE_11	338094	338391	297
NODE_11	340251	341799	1548
NODE_11	346878	347436	558
NODE_11	378464	379338	874
NODE_11	386951	387074	123
NODE_11	400110	400287	177
NODE_11	448362	448428	66
NODE_11	449367	449589	222
NODE_11	473694	473919	225
NODE_11	517358	518471	1113
NODE_11	529957	530180	223
NODE_11	542975	543023	48
NODE_11	552391	553382	991
NODE_11	557846	558942	1096
NODE_11	578012	578708	696
NODE_11	587762	587774	12
NODE_11	600672	601422	750
NODE_11	638292	638676	384
NODE_11	657512	658032	520
NODE_11	662158	662670	512
NODE_11	672136	672450	314
NODE_11	678180	678399	219
NODE_11	679728	679929	201
NODE_11	699463	701159	1696
NODE_11	706242	706941	699
NODE_11	719668	719692	24
NODE_11	723883	725476	1593
NODE_11	727955	729133	1178
NODE_11	745086	745347	261
NODE_11	755861	756358	497
NODE_11	767698	768672	974
NODE_11	770499	771249	750
NODE_11	810791	811463	672
NODE_11	830046	830268	222
NODE_11	838772	840292	1520
NODE_11	883893	884746	853
NODE_11	890648	891384	736
NODE_11	897023	898258	1235
NODE_11	939278	940555	1277
NODE_11	958357	958687	330
NODE_11	972443	972544	101
NODE_11	1041721	1042682	961
NODE_11	1052085	1052527	442
NODE_11	1055938	1057000	1062
NODE_11	1073099	1074134	1035
NODE_11	1076422	1076822	400
NODE_11	1098622	1098802	180
NODE_11	1117262	1118131	869
NODE_11	1143375	1144124	749
NODE_11	1177764	1180092	2328
NODE_11	1182708	1182983	275
NODE_11	1185156	1185382	226
NODE_11	1214625	1214893	268
NODE_11	1218921	1219125	204
NODE_11	1274731	1275730	999
NODE_11	1282086	1282324	238
NODE_11	1294127	1294656	529
NODE_11	1308232	1308623	391
NODE_11	1319462	1319744	282
NODE_11	1325267	1326221	954
NODE_11	1329702	1329933	231
NODE_11	1355651	1356335	684
NODE_11	1361044	1361640	596
NODE_11	1365988	1366027	39
NODE_11	1368010	1368572	562
NODE_11	1417115	1417178	63
NODE_11	1449171	1449681	510
NODE_11	1461707	1462589	882
NODE_11	1489259	1489910	651
NODE_12	3633	3798	165
NODE_12	19395	19884	489
NODE_12	25713	26118	405
NODE_12	87508	87624	116
NODE_12	104256	104391	135
NODE_12	130527	130719	192
NODE_12	135039	135120	81
NODE_12	162034	162289	255
NODE_12	165652	165965	313
NODE_12	186512	187036	524
NODE_12	199466	200084	618
NODE_12	272612	273008	396
NODE_12	306464	306722	258
NODE_12	354289	355023	734
NODE_12	383611	384965	1354
NODE_12	399261	399630	369
NODE_12	422277	423039	762
NODE_12	452460	452814	354
NODE_12	486129	486728	599
NODE_12	502243	502612	369
NODE_12	562964	563123	159
NODE_12	588596	588767	171
NODE_12	611749	611926	177
NODE_12	629252	629978	726
NODE_12	669325	669483	158
NODE_12	737644	737686	42
NODE_12	740717	741738	1021
NODE_12	750200	750696	496
NODE_12	755889	756116	227
NODE_12	758716	759443	727
NODE_12	776280	776973	693
NODE_12	786517	786610	93
NODE_12	788538	789088	550
NODE_12	790997	791327	330
NODE_12	811354	811422	68
NODE_12	833145	833461	316
NODE_12	854997	856165	1168
NODE_12	874948	874967	19
NODE_12	917049	917617	568
NODE_12	924229	924280	51
NODE_12	990145	990877	732
NODE_12	1017022	1017274	252
NODE_12	1019322	1019403	81
NODE_12	1020404	1020748	344
NODE_12	1042483	1042682	199
NODE_12	1072739	1073309	570
NODE_12	1086149	1086607	458
NODE_12	1094578	1095109	531
NODE_12	1096252	1096852	600
NODE_12	1118365	1118683	318
NODE_12	1133957	1135225	1268
NODE_12	1146512	1146779	267
NODE_12	1160151	1160517	366
NODE_12	1195977	1196814	837
NODE_12	1246699	1246849	150
NODE_12	1271611	1271737	126
NODE_12	1345463	1346129	666
NODE_12	1381873	1382647	774
NODE_12	1447310	1447997	687
NODE_12	1464792	1465034	242
NODE_12	1490106	1490555	449
NODE_12	1494770	1496263	1493
NODE_13	32294	32464	170
NODE_13	118347	118527	180
NODE_13	165096	165503	407
NODE_13	174955	175242	287
NODE_13	218549	218925	376
NODE_13	296918	297530	612
NODE_13	380251	380603	352
NODE_13	402843	402942	99
NODE_13	469599	470046	447
NODE_13	472596	472762	166
NODE_13	587316	588311	995
NODE_13	599367	599505	138
NODE_13	638292	638676	384
NODE_13	646926	647363	437
NODE_13	662166	662562	396
NODE_13	678174	678651	477
NODE_13	680923	681205	282
NODE_13	695094	696282	1188
NODE_13	737938	738103	165
NODE_13	745566	746157	591
NODE_13	810869	811532	663
NODE_13	838772	840292	1520
NODE_13	854409	854691	282
NODE_13	866668	867058	390
NODE_13	898216	898231	15
NODE_13	916693	917582	889
NODE_13	925936	926765	829
NODE_13	947524	948013	489
NODE_13	954710	954787	77
NODE_13	1007957	1008227	270
NODE_13	1072934	1072982	48
NODE_13	1094438	1096909	2471
NODE_13	1158456	1158867	411
NODE_13	1195977	1196510	533
NODE_13	1201287	1201803	516
NODE_13	1309690	1310245	555
NODE_13	1339192	1340287	1095
NODE_13	1349273	1349505	232
NODE_13	1417115	1417778	663
NODE_13	1419206	1419209	3
NODE_13	1427033	1427657	624
NODE_13	1445537	1446242	705
NODE_13	1457453	1458058	605
NODE_13	1508313	1508465	152
NODE_14	40416	40812	396
NODE_14	165773	165788	15
NODE_14	386951	387074	123
NODE_14	390303	390312	9
NODE_14	513080	513635	555
NODE_14	553229	553247	18
NODE_14	597426	599010	1584
NODE_14	599943	600351	408
NODE_14	628346	628364	18
NODE_14	646926	647019	93
NODE_14	662158	662670	512
NODE_14	706242	706269	27
NODE_14	708872	708907	35
NODE_14	742327	742597	270
NODE_14	753024	753090	66
NODE_14	788797	788845	48
NODE_14	830317	830686	369
NODE_14	897496	898258	762
NODE_14	939476	939718	242
NODE_14	1008402	1009719	1317
NODE_14	1090666	1091665	999
NODE_14	1107367	1107386	19
NODE_14	1143686	1143863	177
NODE_14	1170144	1170874	730
NODE_14	1269066	1269211	145
NODE_14	1421246	1421468	222
NODE_14	1489836	1490843	1007
NODE_15	15642	16413	771
NODE_15	25713	25980	267
NODE_15	49056	49143	87
NODE_15	104256	104758	502
NODE_15	186703	188285	1582
NODE_15	237342	237360	18
NODE_15	240981	241455	474
NODE_15	379526	380017	491
NODE_15	425271	425679	408
NODE_15	536042	537373	1331
NODE_15	587721	588233	512
NODE_15	656784	657024	240
NODE_15	659538	659547	9
NODE_15	667601	668112	511
NODE_15	669535	670130	595
NODE_15	682029	683271	1242
NODE_15	687409	687807	398
NODE_15	720520	720859	339
NODE_15	755861	756358	497
NODE_15	763276	763593	317
NODE_15	770041	770886	845
NODE_15	791277	791419	142
NODE_15	811064	811355	291
NODE_15	838792	840026	1234
NODE_15	854997	856279	1282
NODE_15	857817	858083	266
NODE_15	897034	897184	150
NODE_15	942310	943411	1101
NODE_15	959167	959317	150
NODE_15	967270	967634	364
NODE_15	969790	970105	315
NODE_15	1054681	1054762	81
NODE_15	1071869	1072493	624
NODE_15	1075972	1076332	360
NODE_15	1090666	1092001	1335
NODE_15	1107242	1107386	144
NODE_15	1140752	1140860	108
NODE_15	1200699	1201184	485
NODE_15	1294715	1294964	249
NODE_15	1335705	1335935	230
NODE_15	1345322	1346129	807
NODE_15	1365461	1365760	299
NODE_15	1446287	1446689	402
NODE_15	1449836	1449956	120
NODE_15	1508435	1508596	161
NODE_16	337623	338370	747
NODE_16	379197	380153	956
NODE_16	630119	630296	177
NODE_16	670590	670655	65
NODE_16	687884	688125	241
NODE_16	737058	737229	171
NODE_16	738533	739617	1084
NODE_16	791035	791327	292
NODE_16	850423	850583	160
NODE_16	920759	921172	413
NODE_16	1072649	1072670	21
NODE_16	1134342	1135130	788
NODE_16	1309235	1309391	156
NODE_16	1366958	1367561	603
NODE_16	1441565	1441837	272
NODE_16	1478915	1479071	156
NODE_16	1494656	1494706	50
NODE_16	1506671	1507196	525
NODE_17	36327	36376	49
NODE_17	75300	75534	234
NODE_17	212162	212707	545
NODE_17	244597	245220	623
NODE_17	323608	323661	53
NODE_17	359985	360066	81
NODE_17	382691	382928	237
NODE_17	471912	472417	505
NODE_17	549296	549446	150
NODE_17	601623	601863	240
NODE_17	602739	603235	496
NODE_17	623612	623949	337
NODE_17	731015	731109	94
NODE_17	996049	996370	321
NODE_17	1008206	1008230	24
NODE_17	1074017	1074368	351
NODE_17	1102241	1102588	347
NODE_17	1192629	1192992	363
NODE_17	1339174	1339208	34
NODE_17	1491800	1491836	36
NODE_17	1508303	1508606	303
NODE_18	75324	75456	132
NODE_18	244689	245154	465
NODE_18	382610	383211	601
NODE_18	471910	472503	593
NODE_18	487992	488820	828
NODE_18	554408	554426	18
NODE_18	601618	601866	248
NODE_18	623607	623958	351
NODE_18	741245	741708	463
NODE_18	869929	870685	756
NODE_18	1019058	1019406	348
NODE_18	1072808	1072877	69
NODE_18	1102759	1103272	513
NODE_18	1508376	1508420	44
