# Supplementary material for: Whole-Genome Sequencing Analysis Revealed High Genomic Variability, Recombination Events and Mobile Genetic Elements in Streptococcus uberis Strains Isolated from Bovine Mastitis in Colombian Dairy Herds
Source: Antibiotics (Basel). 2025 Mar 12;14(3):297. doi: 10.3390/antibiotics14030297 (PMC11939407; doi:10.3390/antibiotics14030297)
Supplement: Supplementary file 1 [file antibiotics-14-00297-s001.zip › Table S3.xlsx]

## Sheet: function_protein
No	Protein	Function	https://www.uniprot.org/
1	clpP	Cleaves peptides in various proteins in a process that requires ATP hydrolysis
2	SPy_1633	Endoribonuclease that initiates mRNA decay
3	hasC	Carbohydrate metabolism; nucleotide-sugar metabolism.
4	purN	Purine metabolism; IMP biosynthesis via de novo pathway
5	rpoE	Transcription: transferase. Participates in both the initiation and recycling phases of transcription. In the presence of the delta subunit, RNAP displays an increased specificity of transcription, a decreased affinity for nucleic acids, and an increased efficiency of RNA synthesis because of enhanced recycling
6	cydA	Electron transport. May be involved in maintaining the low intracellular oxygen concentration required for nitrogen fixation
7	cpsY	Transcription regulation
8	sodA	Superoxide dismutase activity. Destroys superoxide anion radicals which are normally produced within the cells and which are toxic to biological systems.
9	gidA	tRNA methylation
10	purH	Purine metabolism; IMP biosynthesis via de novo pathway
11	ciaR	Transcription regulation. Two-component regulatory system
12	SP_1398	Phosphate ion transmembrane transport
13	SP_0916	Decarboxylase. Lysine decarboxylase
14	SP_0320	Oxidoreductase activity. Oxidoreductase, short chain dehydrogenase/reductase family.
15	SP_0829	Cellular metabolic compound salvage and nucleotide metabolic process. 5-phosphoribose 1-diphosphate biosynthetic process. 2-deoxyribose 1-phosphate catabolic process. Magnesium ion binding. Carbohydrate degradation; 2-deoxy-D-ribose 1-phosphate degradation; D-glyceraldehyde 3-phosphate and acetaldehyde from 2-deoxy-alpha-D-ribose 1-phosphate: step 1/2
16	atmB	Transport. ATPase-coupled monoatomic cation transmembrane transporter activity. P-type magnesium transporter activity
17	SP_1396	Phosphate ion transmembrane transport, ATPase-coupled phosphate ion transmembrane transporter activity, ATP hydrolysis activity, ATP binding and plasma membrane.
18	SP_0856	Amino acid metabolism process. Amino-acid biosynthesis; L-isoleucine biosynthesis; L-isoleucine from 2-oxobutanoate: step 4/4. Amino-acid biosynthesis; L-leucine biosynthesis; L-leucine from 3-methyl-2-oxobutanoate: step 4/4. Amino-acid biosynthesis; L-leucine biosynthesis; L-leucine from 3-methyl-2-oxobutanoate: step 4/4.
19	vicK	Member of the two-component regulatory system WalK/WalR that regulates genes involved in cell wall metabolism, virulence regulation, biofilm production, oxidative stress resistance and antibiotic resistance via direct or indirect regulation of autolysins. Functions as a sensor protein kinase which is autophosphorylated at a histidine residue in the dimerization domain and transfers its phosphate …
20	fba	Catalyzes the aldol condensation of dihydroxyacetone phosphate (DHAP or glycerone-phosphate) with glyceraldehyde 3-phosphate (G3P) to form fructose 1,6-bisphosphate (FBP) in gluconeogenesis and the reverse reaction in glycolysis. Carbohydrate degradation; glycolysis; D-glyceraldehyde 3-phosphate and glycerone phosphate from D-glucose: step 4/4.
21	guaA	Purine metabolism; GMP biosynthesis; GMP from XMP (L-Gln route): step 1/1.
22	SP_2086	Phosphate ion transmembrane transport. Phosphate transmembrane transporter activity
23	SP_1847	Purine metabolism; XMP biosynthesis via salvage pathway; XMP from xanthine: step 1/1. Purine ribonucleoside salvage. Xanthine metabolic process. XMP salvage
24	SP_0121	rRNA processing. An RNase that has 5'-3' exonuclease and possibly endonuclease activity. Involved in maturation of rRNA and in some organisms also mRNA maturation and/or decay
25	SP_0494	Pyrimidine metabolism; CTP biosynthesis via de novo pathway; CTP from UDP: step 2/2. Catalyzes the ATP-dependent amination of UTP to CTP with either L-glutamine or ammonia as the source of nitrogen. Regulates intracellular CTP levels through interactions with the four ribonucleotide triphosphates.
26	purH	Purine metabolism (Biosynthesis). Purine metabolism; IMP biosynthesis via de novo pathway
27	lepA	Required for accurate and efficient protein synthesis under certain stress conditions. Response to cold, Ph, stress, response to salt stress, and positive regulation of translation
28	perR	Peroxide stress regulator. Manganese-dependent repressor that controls a regulon of oxidative stress resistance and iron-storage proteins. May act as a hydrogen peroxide and organic hydroperoxide sensor (By similarity).
29	leuS	Protein biosynthesis. Catalytic activity: tRNA(Leu) + L-leucine + ATP = L-leucyl-tRNA(Leu) + AMP + diphosphate
30	SP_1970	Amino-acid biosynthesis; L-asparagine biosynthesis; L-asparagine from L-aspartate (ammonia route): step 1/1. L-asparagine biosynthetic process
31	glnA	Glutamine biosynthetic process. Glutamine synthetase (GS) is an unusual multitasking protein that functions as an enzyme, a transcription coregulator, and a chaperone in ammonium assimilation and in the regulation of genes involved in nitrogen metabolism.
32	purB	Purine metabolism (Biosynthesis). Purine metabolism; IMP biosynthesis via de novo pathway
33	SP_0095	tRNA processing. Catalyzes oxygen-dependent 5-hydroxyuridine (ho5U) modification at position 34 in tRNAs.
34	luxS	Quorum sensing and autoinducer synthesis. Involved in the synthesis of autoinducer 2 (AI-2) which is secreted by bacteria and is used to communicate both the cell density and the metabolic potential of the environment.
35	ccpA	Transcription regulation. Global transcriptional regulator of carbon catabolite repression (CCR) and carbon catabolite activation (CCA), which ensures optimal energy usage under diverse conditions.
36	pauA	Plasminogen activation
37	suA	tRNA processing, regulation of translational fidelity. Required for the formation of a threonylcarbamoyl group on adenosine at position 37 (t6A37) in tRNAs that read codons beginning with adenine
38	lbp	Hydrolase, DNA damage and repair. Lactoferrin binding protein(Q6U7J0).
39	gapC	Glycolysis. Carbohydrate degradation; glycolysis; pyruvate from D-glyceraldehyde 3-phosphate: step 1/5.
		https://www.uniprot.org/
